# Supplementary material for: Global Proteomic Analysis Reveals Widespread Lysine Succinylation in Rice Seedlings
Source: Int J Mol Sci. 2019 Nov 25;20(23):5911. doi: 10.3390/ijms20235911 (PMC6929033; doi:10.3390/ijms20235911)
Supplement: Supplementary file 1 [file ijms-20-05911-s001.zip]

Archive with 6 entries (6 files):
- Supplementary Figures.docx
- Supplementary Table 1.xlsx
- Supplementary Table 2.xlsx
- Supplementary Table 3.xlsx
- Supplementary Table 4.xlsx
- Supplementary Table 5.xlsx
