# Supplementary material for: Global Proteomic Analysis Reveals Widespread Lysine Succinylation in Rice Seedlings
Source: Int J Mol Sci. 2019 Nov 25;20(23):5911. doi: 10.3390/ijms20235911 (PMC6929033; doi:10.3390/ijms20235911)
Supplement: Supplementary file 1 [file ijms-20-05911-s001.zip › Supplementary Table 1.xlsx]

## Sheet: Table S-1
Table S1 Annotation of lysine succinylated proteins in rice seed.
Protein	Fasta headers	Localization probabilities	PEP	Modified sequence	Lysine (K) succinylation Probabilities	Position	Mass error [ppm]	Peptide score	Subcellular location	Biological process	Molecular function	Cellular component	KO No.	Gene description	Pathway description	Interpro ID	Domain description
A3BLC3	>sp|A3BLC3|RRFC_ORYSJ Ribosome-recycling factor, chloroplastic OS=Oryza sativa subsp. japonica GN=Os07g0570700 PE=2 SV=2	1	0.00664425	_TVAK(su)LAEEGK_	TVAK(1)LAEEGK	200	0.13049	54.198	chloroplast	gene expression;organic substance biosynthetic process;biosynthetic process;macromolecule biosynthetic process;cellular macromolecule metabolic process;cellular process;biological_process;cellular macromolecule biosynthetic process;metabolic process;organic substance metabolic process;cellular biosynthetic process;cellular protein metabolic process;macromolecule metabolic process;cellular metabol…	molecular_function;binding;cation binding;ion binding;transition metal ion binding;metal ion binding;copper ion binding;	cell;cellular_component;intracellular membrane-bounded organelle;intracellular;plastid;cytoplasmic part;chloroplast part;cytoplasm;organelle;plastid stroma;plastid part;intracellular organelle part;membrane-bounded organelle;cell part;intracellular organelle;intracellular part;organelle part;chloroplast;chloroplast stroma;thylakoid;				IPR002661;IPR023584;	Ribosome recycling factor;Ribosome recycling factor domain;
A3C6G9	>sp|A3C6G9|GCSH_ORYSJ Glycine cleavage system H protein, mitochondrial OS=Oryza sativa subsp. japonica GN=GDCSH PE=1 SV=1	1	1.64421e-05	_PSSPSELDALLDPAK(su)YTK_	PSSPSELDALLDPAK(1)YTK	153	-2.4505	80.316	mitochondria	nitrogen compound metabolic process;organic substance catabolic process;serine family amino acid metabolic process;small molecule catabolic process;oxoacid metabolic process;small molecule metabolic process;cellular amino acid catabolic process;single-organism metabolic process;single-organism catabolic process;organic acid catabolic process;cellular metabolic process;primary metabolic process;or…		intracellular;cytoplasmic part;protein complex;cytoplasm;catalytic complex;macromolecular complex;cell part;cell;oxidoreductase complex;intracellular part;cellular_component;glycine cleavage complex;plastid;organelle;membrane-bounded organelle;intracellular organelle;intracellular membrane-bounded organelle;chloroplast;mitochondrion;nucleus;thylakoid;	K02437	gcvH:glycine cleavage system H protein;gcvH:glycine cleavage system H protein;gcvH:glycine cleavage system H protein;	Biosynthesis of secondary metabolites - Oryza sativa japonica (Japanese rice) (RefSeq) ;Glyoxylate and dicarboxylate metabolism - Oryza sativa japonica (Japanese rice) (RefSeq) ;Glycine, serine and threonine metabolism - Oryza sativa japonica (Japanese rice) (RefSeq) ;	IPR003016;IPR011053;IPR017453;IPR002930;	2-oxo acid dehydrogenase, lipoyl-binding site;Single hybrid motif;Glycine cleavage system H-protein, subgroup;Glycine cleavage system H-protein;
A3C6G9	>sp|A3C6G9|GCSH_ORYSJ Glycine cleavage system H protein, mitochondrial OS=Oryza sativa subsp. japonica GN=GDCSH PE=1 SV=1	1	0.0120695	_VK(su)PSSPSELDALLDPAK_	VK(1)PSSPSELDALLDPAK	138	-1.0457	42.068	mitochondria	nitrogen compound metabolic process;organic substance catabolic process;serine family amino acid metabolic process;small molecule catabolic process;oxoacid metabolic process;small molecule metabolic process;cellular amino acid catabolic process;single-organism metabolic process;single-organism catabolic process;organic acid catabolic process;cellular metabolic process;primary metabolic process;or…		intracellular;cytoplasmic part;protein complex;cytoplasm;catalytic complex;macromolecular complex;cell part;cell;oxidoreductase complex;intracellular part;cellular_component;glycine cleavage complex;plastid;organelle;membrane-bounded organelle;intracellular organelle;intracellular membrane-bounded organelle;chloroplast;mitochondrion;nucleus;thylakoid;	K02437	gcvH:glycine cleavage system H protein;gcvH:glycine cleavage system H protein;gcvH:glycine cleavage system H protein;	Biosynthesis of secondary metabolites - Oryza sativa japonica (Japanese rice) (RefSeq) ;Glyoxylate and dicarboxylate metabolism - Oryza sativa japonica (Japanese rice) (RefSeq) ;Glycine, serine and threonine metabolism - Oryza sativa japonica (Japanese rice) (RefSeq) ;	IPR003016;IPR011053;IPR017453;IPR002930;	2-oxo acid dehydrogenase, lipoyl-binding site;Single hybrid motif;Glycine cleavage system H-protein, subgroup;Glycine cleavage system H-protein;
A3C7K0	>tr|A3C7K0|A3C7K0_ORYSJ Putative carnitine/acylcarnitine translocase OS=Oryza sativa subsp. japonica GN=OSJNBa0003O19.7 PE=2 SV=1	0.873701	0.00310037	_SVIQVDDYK(su)KPR_	SVIQVDDYK(0.874)K(0.126)PR	243	1.8604	80.69	cytosol	anion transport;single-organism transport;nitrogen compound transport;single-organism process;amino acid transport;establishment of localization;biological_process;carboxylic acid transport;transport;organic anion transport;organic acid transport;cation transport;organic substance transport;ion transport;localization;ornithine transport;		intracellular;cytoplasmic part;plastid;cytoplasm;organelle;membrane-bounded organelle;cell part;cell;intracellular organelle;intracellular part;cellular_component;intracellular membrane-bounded organelle;chloroplast;membrane;intrinsic to membrane;membrane part;integral to membrane;mitochondrion;				IPR018108;IPR023395;	Mitochondrial substrate/solute carrier;Mitochondrial carrier domain;
B7E914	>tr|B7E914|B7E914_ORYSJ Os04g0310500 protein OS=Oryza sativa subsp. japonica GN=Os04g0310500 PE=2 SV=1	0.997703	0.0187409	_LEELAK(su)AGGSLKPK_	LEELAK(0.998)AGGSLK(0.002)PK	91	0.4848	70.889	chloroplast			protein complex;catalytic complex;membrane;macromolecular complex;cell part;respiratory chain;cell;oxidoreductase complex;NADH dehydrogenase complex;cellular_component;membrane part;respiratory chain complex I;	K03946	NDUFA2:NADH dehydrogenase (ubiquinone) 1 alpha subcomplex subunit 2;NDUFA2:NADH dehydrogenase (ubiquinone) 1 alpha subcomplex subunit 2;	Metabolic pathways - Oryza sativa japonica (Japanese rice) (RefSeq) ;Oxidative phosphorylation - Oryza sativa japonica (Japanese rice) (RefSeq) ;	IPR012336;IPR016464;IPR007741;	Thioredoxin-like fold;NADH dehydrogenase [ubiquinone] (complex I), alpha subcomplex, subunit 2;Ribosomal protein/NADH dehydrogenase domain;
B7EA73	>sp|B7EA73|PSA_ORYSJ Puromycin-sensitive aminopeptidase OS=Oryza sativa subsp. japonica GN=Os08g0562700 PE=1 SV=1	1	0.000254845	_TLALNPK(su)FVDGLR_	TLALNPK(1)FVDGLR	610	0.69545	71.879	cytosol	biological_process;metabolic process;organic substance metabolic process;macromolecule metabolic process;protein metabolic process;primary metabolic process;proteolysis;response to inorganic substance;response to metal ion;response to chemical;response to stimulus;response to cadmium ion;	molecular_function;binding;cation binding;ion binding;transition metal ion binding;metal ion binding;zinc ion binding;peptidase activity, acting on L-amino acid peptides;hydrolase activity;peptidase activity;catalytic activity;metallopeptidase activity;endopeptidase activity;metalloendopeptidase activity;	extracellular region;cellular_component;apoplast;organelle envelope;plastid envelope;cell;envelope;intracellular membrane-bounded organelle;intracellular;plastid;cytoplasmic part;chloroplast part;cytoplasm;organelle;plastid part;intracellular organelle part;membrane-bounded organelle;cell part;intracellular organelle;intracellular part;organelle part;chloroplast;chloroplast envelope;plastid strom…	K01256	pepN:aminopeptidase N [EC:3.4.11.2];pepN:aminopeptidase N [EC:3.4.11.2];	Metabolic pathways - Oryza sativa japonica (Japanese rice) (RefSeq) ;Glutathione metabolism - Oryza sativa japonica (Japanese rice) (RefSeq) ;	IPR014782;IPR012779;IPR024601;	Peptidase M1, membrane alanine aminopeptidase, N-terminal;Peptidase M1, alanyl aminopeptidase;Peptidase M1, alanyl aminopeptidase, C-terminal;
Q10PH1	>tr|Q10PH1|Q10PH1_ORYSJ Os03g0234200 protein OS=Oryza sativa subsp. japonica GN=Os03g0234200 PE=4 SV=1;>sp|P0CH35|RL40B_ORYSJ Ubiquitin-60S ribosomal protein L40-2 OS=Oryza sativa subsp. japonica GN=Ub-CEP52-2 PE=3 SV=1;>sp|P0CH34|RL40A_ORYSJ Ubiquitin-60S	1	0.0172361	_M(ox)QIFVK(su)TLTGK_	MQIFVK(1)TLTGK	6	0.77604	62.338	cytosol,nuclear	gene expression;organic substance biosynthetic process;biosynthetic process;macromolecule biosynthetic process;cellular macromolecule metabolic process;cellular process;biological_process;cellular macromolecule biosynthetic process;metabolic process;organic substance metabolic process;cellular biosynthetic process;cellular protein metabolic process;macromolecule metabolic process;cellular metabol…	molecular_function;binding;protein binding;structural molecule activity;structural constituent of ribosome;	cell;cellular_component;intracellular;cytoplasmic part;cytoplasm;intracellular non-membrane-bounded organelle;organelle;macromolecular complex;non-membrane-bounded organelle;ribonucleoprotein complex;cell part;intracellular organelle;intracellular part;ribosome;large ribosomal subunit;ribosomal subunit;cytosol;cytosolic part;cytosolic ribosome;intracellular organelle part;organelle part;cytosolic…	K02927	RP-L40e:large subunit ribosomal protein L40e;	Ribosome - Oryza sativa japonica (Japanese rice) (RefSeq) ;	IPR019956;IPR019954;IPR029071;IPR001975;IPR000626;	Ubiquitin;Ubiquitin conserved site;Ubiquitin-related domain;Ribosomal protein L40e;Ubiquitin-like;
Q2RAD9	>sp|Q2RAD9|H32_ORYSJ Histone H3.2 OS=Oryza sativa subsp. japonica GN=Os01g0866200 PE=3 SV=1;>tr|B7F6J5|B7F6J5_ORYSJ Histone H3 OS=Oryza sativa subsp. japonica GN=Os06g0159501 PE=2 SV=1;>tr|Q53NE3|Q53NE3_ORYSJ Histone H3-maize OS=Oryza sativa subsp. japonic	1	0.000206522	_EIAQDFK(su)TDLR_	EIAQDFK(1)TDLR	80	0.17844	85.813	nuclear	nitrogen compound metabolic process;chromosome organization;cellular aromatic compound metabolic process;protein-DNA complex subunit organization;nucleic acid metabolic process;cellular macromolecule metabolic process;protein complex subunit organization;single-organism cellular process;cellular component biogenesis;chromatin organization;protein complex biogenesis;DNA packaging;macromolecular co…	molecular_function;binding;heterocyclic compound binding;organic cyclic compound binding;nucleic acid binding;DNA binding;protein binding;protein dimerization activity;protein heterodimerization activity;	chromosome;cell;cellular_component;intracellular;protein complex;intracellular non-membrane-bounded organelle;organelle;DNA bending complex;protein-DNA complex;non-membrane-bounded organelle;macromolecular complex;intracellular organelle part;cell part;chromosomal part;intracellular organelle;intracellular part;organelle part;chromatin;DNA packaging complex;nucleosome;membrane-bounded organelle;i…				IPR007125;IPR009072;IPR000164;	Histone core;Histone-fold;Histone H3/CENP-A;
Q2RAD9	>sp|Q2RAD9|H32_ORYSJ Histone H3.2 OS=Oryza sativa subsp. japonica GN=Os01g0866200 PE=3 SV=1;>tr|B7F6J5|B7F6J5_ORYSJ Histone H3 OS=Oryza sativa subsp. japonica GN=Os06g0159501 PE=2 SV=1;>tr|Q53NE3|Q53NE3_ORYSJ Histone H3-maize OS=Oryza sativa subsp. japonic	1	0.0193266	_K(ac)QLATK(su)AAR_	KQLATK(1)AAR	24	-0.42275	96.342	nuclear	nitrogen compound metabolic process;chromosome organization;cellular aromatic compound metabolic process;protein-DNA complex subunit organization;nucleic acid metabolic process;cellular macromolecule metabolic process;protein complex subunit organization;single-organism cellular process;cellular component biogenesis;chromatin organization;protein complex biogenesis;DNA packaging;macromolecular co…	molecular_function;binding;heterocyclic compound binding;organic cyclic compound binding;nucleic acid binding;DNA binding;protein binding;protein dimerization activity;protein heterodimerization activity;	chromosome;cell;cellular_component;intracellular;protein complex;intracellular non-membrane-bounded organelle;organelle;DNA bending complex;protein-DNA complex;non-membrane-bounded organelle;macromolecular complex;intracellular organelle part;cell part;chromosomal part;intracellular organelle;intracellular part;organelle part;chromatin;DNA packaging complex;nucleosome;membrane-bounded organelle;i…				IPR007125;IPR009072;IPR000164;	Histone core;Histone-fold;Histone H3/CENP-A;
Q2RAD9	>sp|Q2RAD9|H32_ORYSJ Histone H3.2 OS=Oryza sativa subsp. japonica GN=Os01g0866200 PE=3 SV=1;>tr|B7F6J5|B7F6J5_ORYSJ Histone H3 OS=Oryza sativa subsp. japonica GN=Os06g0159501 PE=2 SV=1;>tr|Q53NE3|Q53NE3_ORYSJ Histone H3-maize OS=Oryza sativa subsp. japonic	1	0.00151368	_YQK(su)STELLIR_	YQK(1)STELLIR	57	-1.0436	85.355	nuclear	nitrogen compound metabolic process;chromosome organization;cellular aromatic compound metabolic process;protein-DNA complex subunit organization;nucleic acid metabolic process;cellular macromolecule metabolic process;protein complex subunit organization;single-organism cellular process;cellular component biogenesis;chromatin organization;protein complex biogenesis;DNA packaging;macromolecular co…	molecular_function;binding;heterocyclic compound binding;organic cyclic compound binding;nucleic acid binding;DNA binding;protein binding;protein dimerization activity;protein heterodimerization activity;	chromosome;cell;cellular_component;intracellular;protein complex;intracellular non-membrane-bounded organelle;organelle;DNA bending complex;protein-DNA complex;non-membrane-bounded organelle;macromolecular complex;intracellular organelle part;cell part;chromosomal part;intracellular organelle;intracellular part;organelle part;chromatin;DNA packaging complex;nucleosome;membrane-bounded organelle;i…				IPR007125;IPR009072;IPR000164;	Histone core;Histone-fold;Histone H3/CENP-A;
Q9AUV6	>sp|Q9AUV6|UGDH3_ORYSJ UDP-glucose 6-dehydrogenase 3 OS=Oryza sativa subsp. japonica GN=UGD3 PE=2 SV=1;>sp|Q2QS14|UGDH4_ORYSJ UDP-glucose 6-dehydrogenase 4 OS=Oryza sativa subsp. japonica GN=UGD4 PE=2 SV=1;>sp|Q2QS13|UGDH5_ORYSJ UDP-glucose 6-dehydrogenase	1	0.0107434	_STVPVK(su)TAEAIEK_	STVPVK(1)TAEAIEK	132	0.0312	43.03	extracellular	biological_process;single-organism metabolic process;metabolic process;oxidation-reduction process;	molecular_function;oxidoreductase activity;oxidoreductase activity, acting on CH-OH group of donors;catalytic activity;oxidoreductase activity, acting on the CH-OH group of donors, NAD = or NADP as acceptor;nucleoside phosphate binding;coenzyme binding;cofactor binding;nucleotide binding;heterocyclic compound binding;binding;small molecule binding;organic cyclic compound binding;NAD binding;UDP-g…	external encapsulating structure;cell part;cell;cellular_component;cell periphery;cell wall;intracellular;cytoplasmic part;cytoplasm;intracellular part;cytosol;organelle;membrane-bounded organelle;intracellular organelle;intracellular membrane-bounded organelle;nucleus;	K00012	UGDH:UDPglucose 6-dehydrogenase [EC:1.1.1.22];UGDH:UDPglucose 6-dehydrogenase [EC:1.1.1.22];UGDH:UDPglucose 6-dehydrogenase [EC:1.1.1.22];UGDH:UDPglucose 6-dehydrogenase [EC:1.1.1.22];UGDH:UDPglucose 6-dehydrogenase [EC:1.1.1.22];UGDH:UDPglucose 6-dehydrogenase [EC:1.1.1.22];	Metabolic pathways - Oryza sativa japonica (Japanese rice) (RefSeq) ;Biosynthesis of secondary metabolites - Oryza sativa japonica (Japanese rice) (RefSeq) ;Starch and sucrose metabolism - Oryza sativa japonica (Japanese rice) (RefSeq) ;Amino sugar and nucleotide sugar metabolism - Oryza sativa japonica (Japanese rice) (RefSeq) ;Pentose and glucuronate interconversions - Oryza sativa japonica (Ja…	IPR016040;IPR017476;IPR028356;IPR001732;IPR014027;IPR014026;IPR008927;	NAD(P)-binding domain;UDP-glucose/GDP-mannose dehydrogenase;UDP-glucose 6-dehydrogenase, eukaryotic type;UDP-glucose/GDP-mannose dehydrogenase, N-terminal;UDP-glucose/GDP-mannose dehydrogenase, C-terminal;UDP-glucose/GDP-mannose dehydrogenase, dimerisation;6-phosphogluconate dehydrogenase, C-terminal-like;
B9F3B6	>sp|B9F3B6|SSDH_ORYSJ Succinate-semialdehyde dehydrogenase, mitochondrial OS=Oryza sativa subsp. japonica GN=ALDH5F1 PE=3 SV=1	1	3.96873e-05	_VEK(su)FINDATSK_	VEK(1)FINDATSK	385	-0.94333	98.156	chloroplast	biological_process;metabolic process;single-organism metabolic process;oxidation-reduction process;organonitrogen compound catabolic process;nitrogen compound metabolic process;organonitrogen compound metabolic process;cellular amino acid metabolic process;organic substance catabolic process;cellular process;small molecule catabolic process;catabolic process;oxoacid metabolic process;organic acid…	molecular_function;catalytic activity;oxidoreductase activity;oxidoreductase activity, acting on the aldehyde or oxo group of = donors;oxidoreductase activity, acting on the aldehyde or oxo group of = donors, NAD or NADP as acceptor;succinate-semialdehyde dehydrogenase [NAD(P)+] activity;binding;cation binding;ion binding;transition metal ion binding;metal ion binding;copper ion binding;nucleosid…	intracellular;cytoplasmic part;plastid;cytoplasm;organelle;membrane-bounded organelle;cell part;cell;intracellular organelle;intracellular part;cellular_component;intracellular membrane-bounded organelle;chloroplast;membrane-enclosed lumen;mitochondrion;intracellular organelle lumen;organelle lumen;mitochondrial part;intracellular organelle part;organelle part;mitochondrial matrix;	K17761	SSADH:succinate-semialdehyde dehydrogenase, mitochondrial [EC:1.2.1.24];SSADH:succinate-semialdehyde dehydrogenase, mitochondrial [EC:1.2.1.24];SSADH:succinate-semialdehyde dehydrogenase, mitochondrial [EC:1.2.1.24];	Metabolic pathways - Oryza sativa japonica (Japanese rice) (RefSeq) ;Alanine, aspartate and glutamate metabolism - Oryza sativa japonica (Japanese rice) (RefSeq) ;Butanoate metabolism - Oryza sativa japonica (Japanese rice) (RefSeq) ;	IPR016160;IPR016162;IPR016161;IPR016163;IPR015590;IPR010102;IPR029510;	Aldehyde dehydrogenase, cysteine active site;Aldehyde dehydrogenase, N-terminal;Aldehyde/histidinol dehydrogenase;Aldehyde dehydrogenase, C-terminal;Aldehyde dehydrogenase domain;Succinate semialdehyde dehydrogenase;Aldehyde dehydrogenase, glutamic acid active site;
C7IWD0	>tr|C7IWD0|C7IWD0_ORYSJ Os01g0791600 protein OS=Oryza sativa subsp. japonica GN=Os01g0791600 PE=3 SV=1;>tr|Q8S6G5|Q8S6G5_ORYSJ Putative PSII 43kDa protein from chromosome 10 chloroplast insertion OS=Oryza sativa subsp. japonica GN=OSJNBb0075K12.22 PE=4 SV=	1	3.40347e-05	_AAAAGFEK(su)GIDR_	AAAAGFEK(1)GIDR	363	0.21043	100.04	cytosol	biological_process;single-organism metabolic process;metabolic process;organic substance metabolic process;carbon fixation;oxidation-reduction process;photosynthesis;cellular process;generation of precursor metabolites and energy;photosynthesis, light reaction;electron transport chain;cellular metabolic process;photosynthetic electron transport chain;photosynthetic electron transport in photosyst…	molecular_function;carboxy-lyase activity;carbon-carbon lyase activity;catalytic activity;lyase activity;ribulose-bisphosphate carboxylase activity;NADH dehydrogenase activity;oxidoreductase activity, acting on NAD(P)H, quinone or similar = compound as acceptor;oxidoreductase activity, acting on NAD(P)H;NADH dehydrogenase (quinone) activity;oxidoreductase activity;NADH dehydrogenase (ubiquinone) …	intracellular;protein complex;thylakoid part;membrane;macromolecular complex;cell part;cell;photosynthetic membrane;thylakoid;intracellular part;membrane part;cellular_component;photosystem;intrinsic to membrane;integral to membrane;				IPR017444;IPR017443;IPR000932;IPR000484;IPR006138;IPR006137;	Ribulose bisphosphate carboxylase, large subunit, N-terminal;Ribulose bisphosphate carboxylase, large subunit, ferrodoxin-like N-terminal;Photosystem antenna protein-like;Photosynthetic reaction centre, L/M;NADH-ubiquinone oxidoreductase, 20 Kd subunit;NADH:ubiquinone oxidoreductase-like, 20kDa subunit;
P0C512	>tr|C7IWD0|C7IWD0_ORYSJ Os01g0791600 protein OS=Oryza sativa subsp. japonica GN=Os01g0791600 PE=3 SV=1;>sp|P0C512|RBL_ORYSJ Ribulose bisphosphate carboxylase large chain OS=Oryza sativa subsp. japonica GN=rbcL PE=1 SV=1;>tr|Q8S6F2|Q8S6F2_ORYSJ Putative rbc	1	0.00510149	_AGVK(su)DYK_	AGVK(1)DYK	18	0.28648	71.296	cytosol	biological_process;single-organism metabolic process;metabolic process;organic substance metabolic process;carbon fixation;biosynthetic process;cellular process;cellular metabolic compound salvage;cellular biosynthetic process;cellular metabolic process;photorespiration;photosynthesis;organic substance biosynthetic process;carbohydrate metabolic process;photosynthesis, dark reaction;carbohydrate …	molecular_function;binding;cation binding;ion binding;metal ion binding;magnesium ion binding;carboxy-lyase activity;carbon-carbon lyase activity;catalytic activity;lyase activity;ribulose-bisphosphate carboxylase activity;oxidoreductase activity;monooxygenase activity;	intracellular;cytoplasmic part;plastid;cytoplasm;organelle;membrane-bounded organelle;cell part;cell;intracellular organelle;intracellular part;cellular_component;intracellular membrane-bounded organelle;chloroplast;	K01601	rbcL:ribulose-bisphosphate carboxylase large chain [EC:4.1.1.39];rbcL:ribulose-bisphosphate carboxylase large chain [EC:4.1.1.39];rbcL:ribulose-bisphosphate carboxylase large chain [EC:4.1.1.39];rbcL:ribulose-bisphosphate carboxylase large chain [EC:4.1.1.39];	Metabolic pathways - Oryza sativa japonica (Japanese rice) (RefSeq) ;Carbon metabolism - Oryza sativa japonica (Japanese rice) (RefSeq) ;Carbon fixation in photosynthetic organisms - Oryza sativa japonica (Japanese rice) (RefSeq) ;Glyoxylate and dicarboxylate metabolism - Oryza sativa japonica (Japanese rice) (RefSeq) ;	IPR017443;IPR017444;IPR000685;IPR020888;IPR020878;	Ribulose bisphosphate carboxylase, large subunit, ferrodoxin-like N-terminal;Ribulose bisphosphate carboxylase, large subunit, N-terminal;Ribulose bisphosphate carboxylase, large subunit, C-terminal;Ribulose bisphosphate carboxylase, large subunit;Ribulose bisphosphate carboxylase, large chain, active site;
P0C512	>tr|C7IWD0|C7IWD0_ORYSJ Os01g0791600 protein OS=Oryza sativa subsp. japonica GN=Os01g0791600 PE=3 SV=1;>sp|P0C512|RBL_ORYSJ Ribulose bisphosphate carboxylase large chain OS=Oryza sativa subsp. japonica GN=rbcL PE=1 SV=1;>tr|Q8S6F2|Q8S6F2_ORYSJ Putative rbc	1	1.92907e-06	_DYK(su)LTYYTPEYETK_	DYK(1)LTYYTPEYETK	21	1.7086	91.812	cytosol	biological_process;single-organism metabolic process;metabolic process;organic substance metabolic process;carbon fixation;biosynthetic process;cellular process;cellular metabolic compound salvage;cellular biosynthetic process;cellular metabolic process;photorespiration;photosynthesis;organic substance biosynthetic process;carbohydrate metabolic process;photosynthesis, dark reaction;carbohydrate …	molecular_function;binding;cation binding;ion binding;metal ion binding;magnesium ion binding;carboxy-lyase activity;carbon-carbon lyase activity;catalytic activity;lyase activity;ribulose-bisphosphate carboxylase activity;oxidoreductase activity;monooxygenase activity;	intracellular;cytoplasmic part;plastid;cytoplasm;organelle;membrane-bounded organelle;cell part;cell;intracellular organelle;intracellular part;cellular_component;intracellular membrane-bounded organelle;chloroplast;	K01601	rbcL:ribulose-bisphosphate carboxylase large chain [EC:4.1.1.39];rbcL:ribulose-bisphosphate carboxylase large chain [EC:4.1.1.39];rbcL:ribulose-bisphosphate carboxylase large chain [EC:4.1.1.39];rbcL:ribulose-bisphosphate carboxylase large chain [EC:4.1.1.39];	Metabolic pathways - Oryza sativa japonica (Japanese rice) (RefSeq) ;Carbon metabolism - Oryza sativa japonica (Japanese rice) (RefSeq) ;Carbon fixation in photosynthetic organisms - Oryza sativa japonica (Japanese rice) (RefSeq) ;Glyoxylate and dicarboxylate metabolism - Oryza sativa japonica (Japanese rice) (RefSeq) ;	IPR017443;IPR017444;IPR000685;IPR020888;IPR020878;	Ribulose bisphosphate carboxylase, large subunit, ferrodoxin-like N-terminal;Ribulose bisphosphate carboxylase, large subunit, N-terminal;Ribulose bisphosphate carboxylase, large subunit, C-terminal;Ribulose bisphosphate carboxylase, large subunit;Ribulose bisphosphate carboxylase, large chain, active site;
P0C512	>tr|C7IWD0|C7IWD0_ORYSJ Os01g0791600 protein OS=Oryza sativa subsp. japonica GN=Os01g0791600 PE=3 SV=1;>sp|P0C512|RBL_ORYSJ Ribulose bisphosphate carboxylase large chain OS=Oryza sativa subsp. japonica GN=rbcL PE=1 SV=1;>tr|Q8S6F2|Q8S6F2_ORYSJ Putative rbc	1	0.00532903	_ASVGFK(su)AGVK_	ASVGFK(1)AGVK	14	0.14321	59.067	cytosol	biological_process;single-organism metabolic process;metabolic process;organic substance metabolic process;carbon fixation;biosynthetic process;cellular process;cellular metabolic compound salvage;cellular biosynthetic process;cellular metabolic process;photorespiration;photosynthesis;organic substance biosynthetic process;carbohydrate metabolic process;photosynthesis, dark reaction;carbohydrate …	molecular_function;binding;cation binding;ion binding;metal ion binding;magnesium ion binding;carboxy-lyase activity;carbon-carbon lyase activity;catalytic activity;lyase activity;ribulose-bisphosphate carboxylase activity;oxidoreductase activity;monooxygenase activity;	intracellular;cytoplasmic part;plastid;cytoplasm;organelle;membrane-bounded organelle;cell part;cell;intracellular organelle;intracellular part;cellular_component;intracellular membrane-bounded organelle;chloroplast;	K01601	rbcL:ribulose-bisphosphate carboxylase large chain [EC:4.1.1.39];rbcL:ribulose-bisphosphate carboxylase large chain [EC:4.1.1.39];rbcL:ribulose-bisphosphate carboxylase large chain [EC:4.1.1.39];rbcL:ribulose-bisphosphate carboxylase large chain [EC:4.1.1.39];	Metabolic pathways - Oryza sativa japonica (Japanese rice) (RefSeq) ;Carbon metabolism - Oryza sativa japonica (Japanese rice) (RefSeq) ;Carbon fixation in photosynthetic organisms - Oryza sativa japonica (Japanese rice) (RefSeq) ;Glyoxylate and dicarboxylate metabolism - Oryza sativa japonica (Japanese rice) (RefSeq) ;	IPR017443;IPR017444;IPR000685;IPR020888;IPR020878;	Ribulose bisphosphate carboxylase, large subunit, ferrodoxin-like N-terminal;Ribulose bisphosphate carboxylase, large subunit, N-terminal;Ribulose bisphosphate carboxylase, large subunit, C-terminal;Ribulose bisphosphate carboxylase, large subunit;Ribulose bisphosphate carboxylase, large chain, active site;
Q75K90	>tr|C7IXG8|C7IXG8_ORYSJ Phosphoglycerate kinase OS=Oryza sativa subsp. japonica GN=Os01g0800266 PE=3 SV=1;>tr|Q6H6C7|Q6H6C7_ORYSJ Phosphoglycerate kinase OS=Oryza sativa subsp. japonica GN=P0669G09.19 PE=2 SV=1;>tr|Q75K90|Q75K90_ORYSJ Phosphoglycerate kina	0.999795	8.70757e-06	_FYKEEEK(su)NDPEFAK_	FYKEEEK(1)NDPEFAK	228	-0.069009	105.99	chloroplast	monosaccharide catabolic process;organic substance catabolic process;cellular process;carbohydrate metabolic process;hexose metabolic process;catabolic process;generation of precursor metabolites and energy;biological_process;carbohydrate catabolic process;single-organism carbohydrate metabolic process;single-organism carbohydrate catabolic process;metabolic process;glucose catabolic process;gluc…	molecular_function;kinase activity;phosphotransferase activity, carboxyl group as acceptor;catalytic activity;transferase activity;transferase activity, transferring phosphorus-containing groups;phosphoglycerate kinase activity;					IPR001576;IPR015824;IPR015901;IPR015911;	Phosphoglycerate kinase;Phosphoglycerate kinase, N-terminal;Phosphoglycerate kinase, C-terminal;Phosphoglycerate kinase, conserved site;
C7J0H4	>tr|C7J0H4|C7J0H4_ORYSJ Os03g0250801 protein OS=Oryza sativa subsp. japonica GN=Os03g0250801 PE=4 SV=1	1	0.00143459	_VK(su)ALVNLK_	VK(1)ALVNLK	122	0.67986	84.568	extracellular	single-organism transport;biological_process;macromolecule localization;single-organism process;transport;establishment of localization;lipid localization;organic substance transport;localization;lipid transport;						IPR027923;IPR016140;	Hydrophobic seed protein;Bifunctional inhibitor/plant lipid transfer protein/seed storage helical domain;
C7J0H4	>tr|C7J0H4|C7J0H4_ORYSJ Os03g0250801 protein OS=Oryza sativa subsp. japonica GN=Os03g0250801 PE=4 SV=1	1	0.0035345	_VNVPNILK(su)ACGK_	VNVPNILK(1)ACGK	136	0.21278	59.198	extracellular	single-organism transport;biological_process;macromolecule localization;single-organism process;transport;establishment of localization;lipid localization;organic substance transport;localization;lipid transport;						IPR027923;IPR016140;	Hydrophobic seed protein;Bifunctional inhibitor/plant lipid transfer protein/seed storage helical domain;
C7J4R3	>tr|C7J4R3|C7J4R3_ORYSJ Os07g0156000 protein OS=Oryza sativa subsp. japonica GN=Os07g0156000 PE=3 SV=1;>tr|Q69QL4|Q69QL4_ORYSJ Class III peroxidase 99 OS=Oryza sativa subsp. japonica GN=OSJNBa0024L18.28 PE=3 SV=1	1	0.00030183	_SHVIK(su)AIIQDR_	SHVIK(1)AIIQDR	42	1.5109	80.318	cytosol	biological_process;response to stress;response to stimulus;response to oxidative stress;single-organism metabolic process;metabolic process;oxidation-reduction process;	molecular_function;antioxidant activity;oxidoreductase activity;catalytic activity;oxidoreductase activity, acting on peroxide as acceptor;peroxidase activity;binding;heterocyclic compound binding;organic cyclic compound binding;tetrapyrrole binding;heme binding;cation binding;ion binding;metal ion binding;					IPR010255;IPR000823;IPR019793;IPR019794;IPR002016;	Haem peroxidase;Plant peroxidase;Peroxidases heam-ligand binding site;Peroxidase, active site;Haem peroxidase, plant/fungal/bacterial;
O04138	>sp|O04138|CHI4_ORYSJ Chitinase 4 OS=Oryza sativa subsp. japonica GN=Cht4 PE=2 SV=2;>sp|Q7Y1Z0|CHI5_ORYSJ Chitinase 5 OS=Oryza sativa subsp. japonica GN=Cht5 PE=2 SV=1	1	1.63282e-23	_AINGALECNGK(su)NPGAVNAR_	AINGALECNGK(1)NPGAVNAR	256	0.00023198	128.64	extracellular	organonitrogen compound catabolic process;nitrogen compound metabolic process;organonitrogen compound metabolic process;organic substance catabolic process;chitin metabolic process;amino sugar metabolic process;aminoglycan catabolic process;carbohydrate derivative catabolic process;catabolic process;macromolecule catabolic process;carbohydrate derivative metabolic process;aminoglycan metabolic pr…	molecular_function;binding;carbohydrate derivative binding;chitin binding;hydrolase activity;hydrolase activity, acting on glycosyl bonds;catalytic activity;hydrolase activity, hydrolyzing O-glycosyl compounds;chitinase activity;	extracellular region;cellular_component;apoplast;external encapsulating structure;cell part;cell;cell wall;cell periphery;plant-type cell wall;	K01183	E3.2.1.14:chitinase [EC:3.2.1.14];E3.2.1.14:chitinase [EC:3.2.1.14];	Biosynthesis of secondary metabolites - Oryza sativa japonica (Japanese rice) (RefSeq) ;Amino sugar and nucleotide sugar metabolism - Oryza sativa japonica (Japanese rice) (RefSeq) ;	IPR001002;IPR018371;IPR016283;IPR000726;IPR023346;	Chitin-binding, type 1;Chitin-binding, type 1, conserved site;Glycoside hydrolase, family 19;Glycoside hydrolase, family 19, catalytic;Lysozyme-like domain;
O04138	>sp|O04138|CHI4_ORYSJ Chitinase 4 OS=Oryza sativa subsp. japonica GN=Cht4 PE=2 SV=2	1	0.000162459	_SNK(su)QWPCQPGK_	SNK(1)QWPCQPGK	171	-0.36822	88.596	extracellular	organonitrogen compound catabolic process;nitrogen compound metabolic process;organonitrogen compound metabolic process;organic substance catabolic process;chitin metabolic process;amino sugar metabolic process;aminoglycan catabolic process;carbohydrate derivative catabolic process;catabolic process;macromolecule catabolic process;carbohydrate derivative metabolic process;aminoglycan metabolic pr…	molecular_function;binding;carbohydrate derivative binding;chitin binding;hydrolase activity;hydrolase activity, acting on glycosyl bonds;catalytic activity;hydrolase activity, hydrolyzing O-glycosyl compounds;chitinase activity;	extracellular region;cellular_component;apoplast;external encapsulating structure;cell part;cell;cell wall;cell periphery;plant-type cell wall;	K01183	E3.2.1.14:chitinase [EC:3.2.1.14];E3.2.1.14:chitinase [EC:3.2.1.14];	Biosynthesis of secondary metabolites - Oryza sativa japonica (Japanese rice) (RefSeq) ;Amino sugar and nucleotide sugar metabolism - Oryza sativa japonica (Japanese rice) (RefSeq) ;	IPR001002;IPR018371;IPR016283;IPR000726;IPR023346;	Chitin-binding, type 1;Chitin-binding, type 1, conserved site;Glycoside hydrolase, family 19;Glycoside hydrolase, family 19, catalytic;Lysozyme-like domain;
O04138	>sp|O04138|CHI4_ORYSJ Chitinase 4 OS=Oryza sativa subsp. japonica GN=Cht4 PE=2 SV=2;>sp|Q7Y1Z0|CHI5_ORYSJ Chitinase 5 OS=Oryza sativa subsp. japonica GN=Cht5 PE=2 SV=1	1	0.000235178	_VNYYK(su)DYCR_	VNYYK(1)DYCR	269	0.89058	122.33	extracellular	organonitrogen compound catabolic process;nitrogen compound metabolic process;organonitrogen compound metabolic process;organic substance catabolic process;chitin metabolic process;amino sugar metabolic process;aminoglycan catabolic process;carbohydrate derivative catabolic process;catabolic process;macromolecule catabolic process;carbohydrate derivative metabolic process;aminoglycan metabolic pr…	molecular_function;binding;carbohydrate derivative binding;chitin binding;hydrolase activity;hydrolase activity, acting on glycosyl bonds;catalytic activity;hydrolase activity, hydrolyzing O-glycosyl compounds;chitinase activity;	extracellular region;cellular_component;apoplast;external encapsulating structure;cell part;cell;cell wall;cell periphery;plant-type cell wall;	K01183	E3.2.1.14:chitinase [EC:3.2.1.14];E3.2.1.14:chitinase [EC:3.2.1.14];	Biosynthesis of secondary metabolites - Oryza sativa japonica (Japanese rice) (RefSeq) ;Amino sugar and nucleotide sugar metabolism - Oryza sativa japonica (Japanese rice) (RefSeq) ;	IPR001002;IPR018371;IPR016283;IPR000726;IPR023346;	Chitin-binding, type 1;Chitin-binding, type 1, conserved site;Glycoside hydrolase, family 19;Glycoside hydrolase, family 19, catalytic;Lysozyme-like domain;
Q10NK0	>tr|Q10NK0|Q10NK0_ORYSJ Fructose-1,6-bisphosphatase, chloroplast, putative, expressed OS=Oryza sativa subsp. japonica GN=Os03g0267300 PE=2 SV=1;>sp|O64422|F16P1_ORYSJ Fructose-1,6-bisphosphatase, chloroplastic OS=Oryza sativa subsp. japonica GN=Os03g026730	1	3.74488e-05	_EPGPSGK(su)PYSAR_	EPGPSGK(1)PYSAR	312	1.1786	98.105	chloroplast	biological_process;metabolic process;organic substance metabolic process;primary metabolic process;carbohydrate metabolic process;photosynthetic electron transport chain;photosynthesis;single-organism metabolic process;cellular process;generation of precursor metabolites and energy;photosynthesis, light reaction;electron transport chain;cellular metabolic process;oxidation-reduction process;photo…	molecular_function;phosphoric ester hydrolase activity;phosphatase activity;hydrolase activity;hydrolase activity, acting on ester bonds;carbohydrate phosphatase activity;catalytic activity;sugar-phosphatase activity;fructose 1,6-bisphosphate 1-phosphatase activity;	extracellular region;cellular_component;apoplast;cell;intracellular membrane-bounded organelle;intracellular;plastid;cytoplasmic part;chloroplast part;cytoplasm;organelle;plastid stroma;plastid part;intracellular organelle part;membrane-bounded organelle;cell part;intracellular organelle;intracellular part;organelle part;chloroplast;chloroplast stroma;organelle envelope;plastid envelope;envelope;…	K03841	FBP:fructose-1,6-bisphosphatase I [EC:3.1.3.11];FBP:fructose-1,6-bisphosphatase I [EC:3.1.3.11];FBP:fructose-1,6-bisphosphatase I [EC:3.1.3.11];FBP:fructose-1,6-bisphosphatase I [EC:3.1.3.11];FBP:fructose-1,6-bisphosphatase I [EC:3.1.3.11];FBP:fructose-1,6-bisphosphatase I [EC:3.1.3.11];FBP:fructose-1,6-bisphosphatase I [EC:3.1.3.11];	Metabolic pathways - Oryza sativa japonica (Japanese rice) (RefSeq) ;Biosynthesis of secondary metabolites - Oryza sativa japonica (Japanese rice) (RefSeq) ;Carbon metabolism - Oryza sativa japonica (Japanese rice) (RefSeq) ;Glycolysis / Gluconeogenesis - Oryza sativa japonica (Japanese rice) (RefSeq) ;Carbon fixation in photosynthetic organisms - Oryza sativa japonica (Japanese rice) (RefSeq) ;F…	IPR028343;IPR020548;IPR000146;	Fructose-1,6-bisphosphatase;Fructose-1,6-bisphosphatase, active site;Fructose-1,6-bisphosphatase class 1/Sedoheputulose-1,7-bisphosphatase;
Q10QZ6	>tr|Q10QZ6|Q10QZ6_ORYSJ Elongation factor 1-alpha OS=Oryza sativa subsp. japonica GN=Os03g0177400 PE=2 SV=1;>sp|O64937|EF1A_ORYSJ Elongation factor 1-alpha OS=Oryza sativa subsp. japonica GN=REFA1 PE=2 SV=2	1	0.0286025	_EVSSYLK(su)K_	EVSSYLK(1)K	179	0.70696	51.346	cytosol	gene expression;organic substance biosynthetic process;biosynthetic process;macromolecule biosynthetic process;cellular macromolecule metabolic process;cellular process;translation;biological_process;cellular macromolecule biosynthetic process;metabolic process;organic substance metabolic process;cellular biosynthetic process;cellular protein metabolic process;macromolecule metabolic process;cell…	molecular_function;pyrophosphatase activity;nucleoside-triphosphatase activity;hydrolase activity, acting on acid anhydrides;hydrolase activity;catalytic activity;hydrolase activity, acting on acid anhydrides, in = phosphorus-containing anhydrides;GTPase activity;purine ribonucleotide binding;anion binding;ribonucleotide binding;small molecule binding;ion binding;ribonucleoside binding;purine rib…	intracellular;cell part;cell;intracellular part;cellular_component;cytoplasm;cytoplasmic part;plastid;organelle;membrane-bounded organelle;intracellular organelle;intracellular membrane-bounded organelle;chloroplast;mitochondrion;nucleus;nuclear lumen;membrane-enclosed lumen;intracellular organelle lumen;organelle lumen;intracellular non-membrane-bounded organelle;non-membrane-bounded organelle;n…	K03231	EEF1A:elongation factor 1-alpha;	RNA transport - Oryza sativa japonica (Japanese rice) (RefSeq) ;	IPR009001;IPR009000;IPR004160;IPR004161;IPR004539;IPR000795;IPR027417;	Translation elongation factor EF1A/initiation factor IF2gamma, C-terminal;Translation protein, beta-barrel domain;Translation elongation factor EFTu/EF1A, C-terminal;Translation elongation factor EFTu/EF1A, domain 2;Translation elongation factor EF1A, eukaryotic/archaeal;Elongation factor, GTP-binding domain;P-loop containing nucleoside triphosphate hydrolase;
Q10QZ6	>tr|Q10QZ6|Q10QZ6_ORYSJ Elongation factor 1-alpha OS=Oryza sativa subsp. japonica GN=Os03g0177400 PE=2 SV=1;>sp|O64937|EF1A_ORYSJ Elongation factor 1-alpha OS=Oryza sativa subsp. japonica GN=REFA1 PE=2 SV=2	1	0.0284966	_LPLQDVYK(su)IGGIGTVPVGR_	LPLQDVYK(1)IGGIGTVPVGR	243	1.4562	51.733	cytosol	gene expression;organic substance biosynthetic process;biosynthetic process;macromolecule biosynthetic process;cellular macromolecule metabolic process;cellular process;translation;biological_process;cellular macromolecule biosynthetic process;metabolic process;organic substance metabolic process;cellular biosynthetic process;cellular protein metabolic process;macromolecule metabolic process;cell…	molecular_function;pyrophosphatase activity;nucleoside-triphosphatase activity;hydrolase activity, acting on acid anhydrides;hydrolase activity;catalytic activity;hydrolase activity, acting on acid anhydrides, in = phosphorus-containing anhydrides;GTPase activity;purine ribonucleotide binding;anion binding;ribonucleotide binding;small molecule binding;ion binding;ribonucleoside binding;purine rib…	intracellular;cell part;cell;intracellular part;cellular_component;cytoplasm;cytoplasmic part;plastid;organelle;membrane-bounded organelle;intracellular organelle;intracellular membrane-bounded organelle;chloroplast;mitochondrion;nucleus;nuclear lumen;membrane-enclosed lumen;intracellular organelle lumen;organelle lumen;intracellular non-membrane-bounded organelle;non-membrane-bounded organelle;n…	K03231	EEF1A:elongation factor 1-alpha;	RNA transport - Oryza sativa japonica (Japanese rice) (RefSeq) ;	IPR009001;IPR009000;IPR004160;IPR004161;IPR004539;IPR000795;IPR027417;	Translation elongation factor EF1A/initiation factor IF2gamma, C-terminal;Translation protein, beta-barrel domain;Translation elongation factor EFTu/EF1A, C-terminal;Translation elongation factor EFTu/EF1A, domain 2;Translation elongation factor EF1A, eukaryotic/archaeal;Elongation factor, GTP-binding domain;P-loop containing nucleoside triphosphate hydrolase;
Q10QZ6	>tr|Q10QZ6|Q10QZ6_ORYSJ Elongation factor 1-alpha OS=Oryza sativa subsp. japonica GN=Os03g0177400 PE=2 SV=1;>sp|O64937|EF1A_ORYSJ Elongation factor 1-alpha OS=Oryza sativa subsp. japonica GN=REFA1 PE=2 SV=2	1	0.000939464	_QTVAVGVIK(su)NVEK_	QTVAVGVIK(1)NVEK	427	0.86088	67.838	cytosol	gene expression;organic substance biosynthetic process;biosynthetic process;macromolecule biosynthetic process;cellular macromolecule metabolic process;cellular process;translation;biological_process;cellular macromolecule biosynthetic process;metabolic process;organic substance metabolic process;cellular biosynthetic process;cellular protein metabolic process;macromolecule metabolic process;cell…	molecular_function;pyrophosphatase activity;nucleoside-triphosphatase activity;hydrolase activity, acting on acid anhydrides;hydrolase activity;catalytic activity;hydrolase activity, acting on acid anhydrides, in = phosphorus-containing anhydrides;GTPase activity;purine ribonucleotide binding;anion binding;ribonucleotide binding;small molecule binding;ion binding;ribonucleoside binding;purine rib…	intracellular;cell part;cell;intracellular part;cellular_component;cytoplasm;cytoplasmic part;plastid;organelle;membrane-bounded organelle;intracellular organelle;intracellular membrane-bounded organelle;chloroplast;mitochondrion;nucleus;nuclear lumen;membrane-enclosed lumen;intracellular organelle lumen;organelle lumen;intracellular non-membrane-bounded organelle;non-membrane-bounded organelle;n…	K03231	EEF1A:elongation factor 1-alpha;	RNA transport - Oryza sativa japonica (Japanese rice) (RefSeq) ;	IPR009001;IPR009000;IPR004160;IPR004161;IPR004539;IPR000795;IPR027417;	Translation elongation factor EF1A/initiation factor IF2gamma, C-terminal;Translation protein, beta-barrel domain;Translation elongation factor EFTu/EF1A, C-terminal;Translation elongation factor EFTu/EF1A, domain 2;Translation elongation factor EF1A, eukaryotic/archaeal;Elongation factor, GTP-binding domain;P-loop containing nucleoside triphosphate hydrolase;
O80414	>tr|O80414|O80414_ORYSJ Mitochondrial phosphate transporter OS=Oryza sativa subsp. japonica GN=OJ1004_A11.29 PE=2 SV=1	1	8.14541e-07	_GLSDGLPK(su)FVR_	GLSDGLPK(1)FVR	210	-0.07501	112.13	extracellular	biological_process;establishment of localization;localization;transport;		external encapsulating structure;cell part;cell;cellular_component;cell periphery;cell wall;intracellular;cytoplasmic part;plastid;cytoplasm;organelle;membrane-bounded organelle;intracellular organelle;intracellular part;intracellular membrane-bounded organelle;chloroplast;membrane;intrinsic to membrane;membrane part;integral to membrane;mitochondrion;plasma membrane;				IPR018108;IPR023395;	Mitochondrial substrate/solute carrier;Mitochondrial carrier domain;
Q8HCP6	>tr|Q8HCP6|Q8HCP6_ORYSJ Cytochrome c oxidase subunit 2 OS=Oryza sativa subsp. japonica GN=cox2 PE=3 SV=1;>sp|P04373|COX2_ORYSJ Cytochrome c oxidase subunit 2 OS=Oryza sativa subsp. japonica GN=COX2 PE=3 SV=4	1	0.0328002	_VVVPAK(su)THLR_	VVVPAK(1)THLR	175	-1.9958	49.3	chloroplast	biological_process;single-organism metabolic process;cellular process;metabolic process;generation of precursor metabolites and energy;cellular metabolic process;oxidation-reduction process;electron transport chain;cellular respiration;energy derivation by oxidation of organic compounds;respiratory electron transport chain;	transporter activity;ion transmembrane transporter activity;hydrogen ion transmembrane transporter activity;transmembrane transporter activity;monovalent inorganic cation transmembrane transporter activity;cation transmembrane transporter activity;catalytic activity;heme-copper terminal oxidase activity;molecular_function;inorganic cation transmembrane transporter activity;substrate-specific tran…	membrane;intrinsic to membrane;cellular_component;membrane part;integral to membrane;intracellular;cytoplasmic part;plastid;cytoplasm;organelle;membrane-bounded organelle;cell part;cell;intracellular organelle;intracellular part;intracellular membrane-bounded organelle;chloroplast;organelle envelope;mitochondrial membrane;mitochondrial envelope;envelope;mitochondrion;organelle inner membrane;orga…	K02261	COX2:cytochrome c oxidase subunit 2;COX2:cytochrome c oxidase subunit 2;	Metabolic pathways - Oryza sativa japonica (Japanese rice) (RefSeq) ;Oxidative phosphorylation - Oryza sativa japonica (Japanese rice) (RefSeq) ;	IPR014222;IPR002429;IPR011759;IPR008972;	Cytochrome c oxidase, subunit II;Cytochrome c oxidase subunit II C-terminal;Cytochrome C oxidase subunit II, transmembrane domain;Cupredoxin;
P0C0L1	>sp|P0C0L1|APX6_ORYSJ Probable L-ascorbate peroxidase 6, chloroplastic OS=Oryza sativa subsp. japonica GN=APX6 PE=2 SV=1	1	0.00288725	_QLLK(su)STSCHPILVR_	QLLK(1)STSCHPILVR	55	0.00078529	63.181	mitochondria	biological_process;response to stress;response to stimulus;response to oxidative stress;single-organism metabolic process;metabolic process;oxidation-reduction process;response to hydrogen peroxide;cellular response to stimulus;cellular response to hydrogen peroxide;single-organism cellular process;response to chemical;response to inorganic substance;hydrogen peroxide metabolic process;cellular m…	molecular_function;antioxidant activity;oxidoreductase activity;catalytic activity;oxidoreductase activity, acting on peroxide as acceptor;peroxidase activity;binding;heterocyclic compound binding;organic cyclic compound binding;tetrapyrrole binding;heme binding;L-ascorbate peroxidase activity;cation binding;ion binding;metal ion binding;	cell;cellular_component;intracellular membrane-bounded organelle;intracellular;plastid;cytoplasmic part;chloroplast part;cytoplasm;organelle;plastid stroma;plastid part;intracellular organelle part;membrane-bounded organelle;cell part;intracellular organelle;intracellular part;organelle part;chloroplast;chloroplast stroma;membrane;mitochondrion;thylakoid;	K00434	E1.11.1.11:L-ascorbate peroxidase [EC:1.11.1.11];E1.11.1.11:L-ascorbate peroxidase [EC:1.11.1.11];	Glutathione metabolism - Oryza sativa japonica (Japanese rice) (RefSeq) ;Ascorbate and aldarate metabolism - Oryza sativa japonica (Japanese rice) (RefSeq) ;	IPR019793;IPR010255;IPR002207;IPR002016;	Peroxidases heam-ligand binding site;Haem peroxidase;Plant ascorbate peroxidase;Haem peroxidase, plant/fungal/bacterial;
Q0JEM8	>tr|Q0JEM8|Q0JEM8_ORYSJ Os04g0235600 protein (Fragment) OS=Oryza sativa subsp. japonica GN=Os04g0235600 PE=3 SV=1;>tr|Q8RVD3|Q8RVD3_ORYSJ ATPase I subunit OS=Oryza sativa subsp. japonica GN=OSJNBa0034L04.43 PE=3 SV=1;>sp|P0C2Z0|ATPF_ORYSJ ATP synthase subu	1	1.21705e-05	_GTIEQLEK(su)AR_	GTIEQLEK(1)AR	38	-0.39152	140.16	cytosol	nitrogen compound metabolic process;purine nucleoside triphosphate biosynthetic process;purine ribonucleoside biosynthetic process;ribonucleoside triphosphate biosynthetic process;purine nucleoside triphosphate metabolic process;nucleoside triphosphate biosynthetic process;phosphate-containing compound metabolic process;purine ribonucleoside triphosphate biosynthetic process;nucleoside triphospha…	molecular_function;transporter activity;ion transmembrane transporter activity;inorganic cation transmembrane transporter activity;substrate-specific transmembrane transporter activity;transmembrane transporter activity;substrate-specific transporter activity;cation transmembrane transporter activity;monovalent inorganic cation transmembrane transporter activity;hydrogen ion transmembrane transpo…	intracellular;proton-transporting ATP synthase complex;protein complex;proton-transporting two-sector ATPase complex, proton-transporting = domain;membrane;macromolecular complex;cell part;cell;proton-transporting two-sector ATPase complex;intracellular part;cellular_component;membrane part;proton-transporting ATP synthase complex, coupling factor F(o);plastid thylakoid;photosynthetic membrane;in…	K02109	ATPF0B:F-type H+-transporting ATPase subunit b;ATPF0B:F-type H+-transporting ATPase subunit b;ATPF0B:F-type H+-transporting ATPase subunit b;	Metabolic pathways - Oryza sativa japonica (Japanese rice) (RefSeq) ;Oxidative phosphorylation - Oryza sativa japonica (Japanese rice) (RefSeq) ;Photosynthesis - Oryza sativa japonica (Japanese rice) (RefSeq) ;	IPR002146;	ATPase, F0 complex, subunit B/B', bacterial/chloroplast;
Q0JEM8	>tr|Q0JEM8|Q0JEM8_ORYSJ Os04g0235600 protein (Fragment) OS=Oryza sativa subsp. japonica GN=Os04g0235600 PE=3 SV=1;>tr|Q8RVD3|Q8RVD3_ORYSJ ATPase I subunit OS=Oryza sativa subsp. japonica GN=OSJNBa0034L04.43 PE=3 SV=1;>sp|P0C2Z0|ATPF_ORYSJ ATP synthase subu	1	3.33306e-06	_LQK(su)VELEADEYR_	LQK(1)VELEADEYR	45	0.20457	101.89	cytosol	nitrogen compound metabolic process;purine nucleoside triphosphate biosynthetic process;purine ribonucleoside biosynthetic process;ribonucleoside triphosphate biosynthetic process;purine nucleoside triphosphate metabolic process;nucleoside triphosphate biosynthetic process;phosphate-containing compound metabolic process;purine ribonucleoside triphosphate biosynthetic process;nucleoside triphospha…	molecular_function;transporter activity;ion transmembrane transporter activity;inorganic cation transmembrane transporter activity;substrate-specific transmembrane transporter activity;transmembrane transporter activity;substrate-specific transporter activity;cation transmembrane transporter activity;monovalent inorganic cation transmembrane transporter activity;hydrogen ion transmembrane transpo…	intracellular;proton-transporting ATP synthase complex;protein complex;proton-transporting two-sector ATPase complex, proton-transporting = domain;membrane;macromolecular complex;cell part;cell;proton-transporting two-sector ATPase complex;intracellular part;cellular_component;membrane part;proton-transporting ATP synthase complex, coupling factor F(o);plastid thylakoid;photosynthetic membrane;in…	K02109	ATPF0B:F-type H+-transporting ATPase subunit b;ATPF0B:F-type H+-transporting ATPase subunit b;ATPF0B:F-type H+-transporting ATPase subunit b;	Metabolic pathways - Oryza sativa japonica (Japanese rice) (RefSeq) ;Oxidative phosphorylation - Oryza sativa japonica (Japanese rice) (RefSeq) ;Photosynthesis - Oryza sativa japonica (Japanese rice) (RefSeq) ;	IPR002146;	ATPase, F0 complex, subunit B/B', bacterial/chloroplast;
Q0JEM8	>tr|Q0JEM8|Q0JEM8_ORYSJ Os04g0235600 protein (Fragment) OS=Oryza sativa subsp. japonica GN=Os04g0235600 PE=3 SV=1;>tr|Q8RVD3|Q8RVD3_ORYSJ ATPase I subunit OS=Oryza sativa subsp. japonica GN=OSJNBa0034L04.43 PE=3 SV=1;>sp|P0C2Z0|ATPF_ORYSJ ATP synthase subu	1	7.70161e-05	_NETLYFEK(su)QR_	NETLYFEK(1)QR	91	1.077	113.93	cytosol	nitrogen compound metabolic process;purine nucleoside triphosphate biosynthetic process;purine ribonucleoside biosynthetic process;ribonucleoside triphosphate biosynthetic process;purine nucleoside triphosphate metabolic process;nucleoside triphosphate biosynthetic process;phosphate-containing compound metabolic process;purine ribonucleoside triphosphate biosynthetic process;nucleoside triphospha…	molecular_function;transporter activity;ion transmembrane transporter activity;inorganic cation transmembrane transporter activity;substrate-specific transmembrane transporter activity;transmembrane transporter activity;substrate-specific transporter activity;cation transmembrane transporter activity;monovalent inorganic cation transmembrane transporter activity;hydrogen ion transmembrane transpo…	intracellular;proton-transporting ATP synthase complex;protein complex;proton-transporting two-sector ATPase complex, proton-transporting = domain;membrane;macromolecular complex;cell part;cell;proton-transporting two-sector ATPase complex;intracellular part;cellular_component;membrane part;proton-transporting ATP synthase complex, coupling factor F(o);plastid thylakoid;photosynthetic membrane;in…	K02109	ATPF0B:F-type H+-transporting ATPase subunit b;ATPF0B:F-type H+-transporting ATPase subunit b;ATPF0B:F-type H+-transporting ATPase subunit b;	Metabolic pathways - Oryza sativa japonica (Japanese rice) (RefSeq) ;Oxidative phosphorylation - Oryza sativa japonica (Japanese rice) (RefSeq) ;Photosynthesis - Oryza sativa japonica (Japanese rice) (RefSeq) ;	IPR002146;	ATPase, F0 complex, subunit B/B', bacterial/chloroplast;
Q0JEM8	>tr|Q0JEM8|Q0JEM8_ORYSJ Os04g0235600 protein (Fragment) OS=Oryza sativa subsp. japonica GN=Os04g0235600 PE=3 SV=1;>tr|Q8RVD3|Q8RVD3_ORYSJ ATPase I subunit OS=Oryza sativa subsp. japonica GN=OSJNBa0034L04.43 PE=3 SV=1;>sp|P0C2Z0|ATPF_ORYSJ ATP synthase subu	1	0.000492981	_SK(su)NETLYFEK_	SK(1)NETLYFEK	83	0.41304	75.819	cytosol	nitrogen compound metabolic process;purine nucleoside triphosphate biosynthetic process;purine ribonucleoside biosynthetic process;ribonucleoside triphosphate biosynthetic process;purine nucleoside triphosphate metabolic process;nucleoside triphosphate biosynthetic process;phosphate-containing compound metabolic process;purine ribonucleoside triphosphate biosynthetic process;nucleoside triphospha…	molecular_function;transporter activity;ion transmembrane transporter activity;inorganic cation transmembrane transporter activity;substrate-specific transmembrane transporter activity;transmembrane transporter activity;substrate-specific transporter activity;cation transmembrane transporter activity;monovalent inorganic cation transmembrane transporter activity;hydrogen ion transmembrane transpo…	intracellular;proton-transporting ATP synthase complex;protein complex;proton-transporting two-sector ATPase complex, proton-transporting = domain;membrane;macromolecular complex;cell part;cell;proton-transporting two-sector ATPase complex;intracellular part;cellular_component;membrane part;proton-transporting ATP synthase complex, coupling factor F(o);plastid thylakoid;photosynthetic membrane;in…	K02109	ATPF0B:F-type H+-transporting ATPase subunit b;ATPF0B:F-type H+-transporting ATPase subunit b;ATPF0B:F-type H+-transporting ATPase subunit b;	Metabolic pathways - Oryza sativa japonica (Japanese rice) (RefSeq) ;Oxidative phosphorylation - Oryza sativa japonica (Japanese rice) (RefSeq) ;Photosynthesis - Oryza sativa japonica (Japanese rice) (RefSeq) ;	IPR002146;	ATPase, F0 complex, subunit B/B', bacterial/chloroplast;
Q8S6F4	>tr|Q8S6F4|Q8S6F4_ORYSJ Putative atpE; ATPase epsilon subunit from chromosome 10 chloroplast insertion OS=Oryza sativa subsp. japonica GN=OSJNBb0075K12.37 PE=3 SV=1;>sp|P0C2Z3|ATPE_ORYSJ ATP synthase epsilon chain, chloroplastic OS=Oryza sativa subsp. japo	1	0.00834443	_LNLYVLTPK(su)R_	LNLYVLTPK(1)R	11	-2.0725	55.353	cytosol	nitrogen compound metabolic process;purine nucleoside triphosphate biosynthetic process;purine ribonucleoside biosynthetic process;ribonucleoside triphosphate biosynthetic process;purine nucleoside triphosphate metabolic process;nucleoside triphosphate biosynthetic process;phosphate-containing compound metabolic process;purine ribonucleoside triphosphate biosynthetic process;nucleoside triphospha…	transporter activity;hydrolase activity, acting on acid anhydrides;ATPase activity, coupled;ion transmembrane transporter activity;hydrogen ion transmembrane transporter activity;monovalent inorganic cation transmembrane transporter activity;cation transmembrane transporter activity;ATPase activity, coupled to transmembrane movement of substances;ATPase activity, coupled to transmembrane movement…	intracellular;proton-transporting ATP synthase complex;protein complex;membrane;macromolecular complex;cell part;cell;proton-transporting two-sector ATPase complex;intracellular part;cellular_component;membrane part;proton-transporting two-sector ATPase complex, catalytic domain;proton-transporting ATP synthase complex, catalytic core F(1);plastid thylakoid;photosynthetic membrane;intracellular m…	K02114	ATPF1E:F-type H+-transporting ATPase subunit epsilon;ATPF1E:F-type H+-transporting ATPase subunit epsilon;ATPF1E:F-type H+-transporting ATPase subunit epsilon;	Metabolic pathways - Oryza sativa japonica (Japanese rice) (RefSeq) ;Oxidative phosphorylation - Oryza sativa japonica (Japanese rice) (RefSeq) ;Photosynthesis - Oryza sativa japonica (Japanese rice) (RefSeq) ;	IPR020546;IPR020547;IPR001469;	ATPase, F1 complex, delta/epsilon subunit, N-terminal;ATPase, F1 complex, delta/epsilon subunit, C-terminal domain;ATPase, F1 complex, delta/epsilon subunit;
Q7DNB0	>tr|Q7DNB0|Q7DNB0_ORYSJ ATP synthase subunit alpha OS=Oryza sativa subsp. japonica GN=OSJNBa0061C08.5 PE=3 SV=1;>sp|P0C2Z6|ATPA_ORYSJ ATP synthase subunit alpha, chloroplastic OS=Oryza sativa subsp. japonica GN=atpA PE=3 SV=1;>tr|Q8S6F8|Q8S6F8_ORYSJ ATP sy	1	0.000538071	_DTK(su)PQFQEIISSSK_	DTK(1)PQFQEIISSSK	469	-0.17194	65.374	cytosol	nitrogen compound metabolic process;purine nucleoside triphosphate biosynthetic process;purine ribonucleoside biosynthetic process;ribonucleoside triphosphate biosynthetic process;purine nucleoside triphosphate metabolic process;nucleoside triphosphate biosynthetic process;phosphate-containing compound metabolic process;purine ribonucleoside triphosphate biosynthetic process;nucleoside triphospha…	transporter activity;hydrolase activity, acting on acid anhydrides;ATPase activity, coupled;ion transmembrane transporter activity;hydrogen ion transmembrane transporter activity;monovalent inorganic cation transmembrane transporter activity;cation transmembrane transporter activity;ATPase activity, coupled to transmembrane movement of substances;ATPase activity, coupled to transmembrane movement…	intracellular;proton-transporting ATP synthase complex;protein complex;membrane;macromolecular complex;cell part;cell;proton-transporting two-sector ATPase complex;intracellular part;cellular_component;membrane part;proton-transporting two-sector ATPase complex, catalytic domain;proton-transporting ATP synthase complex, catalytic core F(1);plastid thylakoid;photosynthetic membrane;intracellular m…	K02111	ATPF1A:F-type H+-transporting ATPase subunit alpha [EC:3.6.3.14];ATPF1A:F-type H+-transporting ATPase subunit alpha [EC:3.6.3.14];ATPF1A:F-type H+-transporting ATPase subunit alpha [EC:3.6.3.14];	Metabolic pathways - Oryza sativa japonica (Japanese rice) (RefSeq) ;Oxidative phosphorylation - Oryza sativa japonica (Japanese rice) (RefSeq) ;Photosynthesis - Oryza sativa japonica (Japanese rice) (RefSeq) ;	IPR020003;IPR023366;IPR027417;IPR004100;IPR000194;IPR000793;IPR005294;	ATPase, alpha/beta subunit, nucleotide-binding domain, active site;ATP synthase subunit alpha-like domain;P-loop containing nucleoside triphosphate hydrolase;ATPase, F1 complex alpha/beta subunit, N-terminal domain;ATPase, F1/V1/A1 complex, alpha/beta subunit, nucleotide-binding domain;ATPase, F1/V1/A1 complex, alpha/beta subunit, C-terminal;ATPase, F1 complex, alpha subunit;
Q7DNB0	>tr|Q7DNB0|Q7DNB0_ORYSJ ATP synthase subunit alpha OS=Oryza sativa subsp. japonica GN=OSJNBa0061C08.5 PE=3 SV=1;>sp|P0C2Z6|ATPA_ORYSJ ATP synthase subunit alpha, chloroplastic OS=Oryza sativa subsp. japonica GN=atpA PE=3 SV=1;>tr|Q8S6F8|Q8S6F8_ORYSJ ATP sy	0.999897	8.98062e-14	_HLK(su)DTKPQFQEIISSSK_	HLK(1)DTKPQFQEIISSSK	466	0.3897	125.45	cytosol	nitrogen compound metabolic process;purine nucleoside triphosphate biosynthetic process;purine ribonucleoside biosynthetic process;ribonucleoside triphosphate biosynthetic process;purine nucleoside triphosphate metabolic process;nucleoside triphosphate biosynthetic process;phosphate-containing compound metabolic process;purine ribonucleoside triphosphate biosynthetic process;nucleoside triphospha…	transporter activity;hydrolase activity, acting on acid anhydrides;ATPase activity, coupled;ion transmembrane transporter activity;hydrogen ion transmembrane transporter activity;monovalent inorganic cation transmembrane transporter activity;cation transmembrane transporter activity;ATPase activity, coupled to transmembrane movement of substances;ATPase activity, coupled to transmembrane movement…	intracellular;proton-transporting ATP synthase complex;protein complex;membrane;macromolecular complex;cell part;cell;proton-transporting two-sector ATPase complex;intracellular part;cellular_component;membrane part;proton-transporting two-sector ATPase complex, catalytic domain;proton-transporting ATP synthase complex, catalytic core F(1);plastid thylakoid;photosynthetic membrane;intracellular m…	K02111	ATPF1A:F-type H+-transporting ATPase subunit alpha [EC:3.6.3.14];ATPF1A:F-type H+-transporting ATPase subunit alpha [EC:3.6.3.14];ATPF1A:F-type H+-transporting ATPase subunit alpha [EC:3.6.3.14];	Metabolic pathways - Oryza sativa japonica (Japanese rice) (RefSeq) ;Oxidative phosphorylation - Oryza sativa japonica (Japanese rice) (RefSeq) ;Photosynthesis - Oryza sativa japonica (Japanese rice) (RefSeq) ;	IPR020003;IPR023366;IPR027417;IPR004100;IPR000194;IPR000793;IPR005294;	ATPase, alpha/beta subunit, nucleotide-binding domain, active site;ATP synthase subunit alpha-like domain;P-loop containing nucleoside triphosphate hydrolase;ATPase, F1 complex alpha/beta subunit, N-terminal domain;ATPase, F1/V1/A1 complex, alpha/beta subunit, nucleotide-binding domain;ATPase, F1/V1/A1 complex, alpha/beta subunit, C-terminal;ATPase, F1 complex, alpha subunit;
Q7DNB0	>tr|Q7DNB0|Q7DNB0_ORYSJ ATP synthase subunit alpha OS=Oryza sativa subsp. japonica GN=OSJNBa0061C08.5 PE=3 SV=1;>sp|P0C2Z6|ATPA_ORYSJ ATP synthase subunit alpha, chloroplastic OS=Oryza sativa subsp. japonica GN=atpA PE=3 SV=1;>tr|Q8S7T5|Q8S7T5_ORYSJ ATP sy	1	0.00634317	_K(su)VGIENIGR_	K(1)VGIENIGR	23	0.17794	67.704	cytosol	nitrogen compound metabolic process;purine nucleoside triphosphate biosynthetic process;purine ribonucleoside biosynthetic process;ribonucleoside triphosphate biosynthetic process;purine nucleoside triphosphate metabolic process;nucleoside triphosphate biosynthetic process;phosphate-containing compound metabolic process;purine ribonucleoside triphosphate biosynthetic process;nucleoside triphospha…	transporter activity;hydrolase activity, acting on acid anhydrides;ATPase activity, coupled;ion transmembrane transporter activity;hydrogen ion transmembrane transporter activity;monovalent inorganic cation transmembrane transporter activity;cation transmembrane transporter activity;ATPase activity, coupled to transmembrane movement of substances;ATPase activity, coupled to transmembrane movement…	intracellular;proton-transporting ATP synthase complex;protein complex;membrane;macromolecular complex;cell part;cell;proton-transporting two-sector ATPase complex;intracellular part;cellular_component;membrane part;proton-transporting two-sector ATPase complex, catalytic domain;proton-transporting ATP synthase complex, catalytic core F(1);plastid thylakoid;photosynthetic membrane;intracellular m…	K02111	ATPF1A:F-type H+-transporting ATPase subunit alpha [EC:3.6.3.14];ATPF1A:F-type H+-transporting ATPase subunit alpha [EC:3.6.3.14];ATPF1A:F-type H+-transporting ATPase subunit alpha [EC:3.6.3.14];	Metabolic pathways - Oryza sativa japonica (Japanese rice) (RefSeq) ;Oxidative phosphorylation - Oryza sativa japonica (Japanese rice) (RefSeq) ;Photosynthesis - Oryza sativa japonica (Japanese rice) (RefSeq) ;	IPR020003;IPR023366;IPR027417;IPR004100;IPR000194;IPR000793;IPR005294;	ATPase, alpha/beta subunit, nucleotide-binding domain, active site;ATP synthase subunit alpha-like domain;P-loop containing nucleoside triphosphate hydrolase;ATPase, F1 complex alpha/beta subunit, N-terminal domain;ATPase, F1/V1/A1 complex, alpha/beta subunit, nucleotide-binding domain;ATPase, F1/V1/A1 complex, alpha/beta subunit, C-terminal;ATPase, F1 complex, alpha subunit;
Q7DNB0	>tr|Q7DNB0|Q7DNB0_ORYSJ ATP synthase subunit alpha OS=Oryza sativa subsp. japonica GN=OSJNBa0061C08.5 PE=3 SV=1;>sp|P0C2Z6|ATPA_ORYSJ ATP synthase subunit alpha, chloroplastic OS=Oryza sativa subsp. japonica GN=atpA PE=3 SV=1;>tr|Q8S7T5|Q8S7T5_ORYSJ ATP sy	1	0.0112456	_QTGK(su)TAVATDTILNQK_	QTGK(1)TAVATDTILNQK	176	1.4761	42.947	cytosol	nitrogen compound metabolic process;purine nucleoside triphosphate biosynthetic process;purine ribonucleoside biosynthetic process;ribonucleoside triphosphate biosynthetic process;purine nucleoside triphosphate metabolic process;nucleoside triphosphate biosynthetic process;phosphate-containing compound metabolic process;purine ribonucleoside triphosphate biosynthetic process;nucleoside triphospha…	transporter activity;hydrolase activity, acting on acid anhydrides;ATPase activity, coupled;ion transmembrane transporter activity;hydrogen ion transmembrane transporter activity;monovalent inorganic cation transmembrane transporter activity;cation transmembrane transporter activity;ATPase activity, coupled to transmembrane movement of substances;ATPase activity, coupled to transmembrane movement…	intracellular;proton-transporting ATP synthase complex;protein complex;membrane;macromolecular complex;cell part;cell;proton-transporting two-sector ATPase complex;intracellular part;cellular_component;membrane part;proton-transporting two-sector ATPase complex, catalytic domain;proton-transporting ATP synthase complex, catalytic core F(1);plastid thylakoid;photosynthetic membrane;intracellular m…	K02111	ATPF1A:F-type H+-transporting ATPase subunit alpha [EC:3.6.3.14];ATPF1A:F-type H+-transporting ATPase subunit alpha [EC:3.6.3.14];ATPF1A:F-type H+-transporting ATPase subunit alpha [EC:3.6.3.14];	Metabolic pathways - Oryza sativa japonica (Japanese rice) (RefSeq) ;Oxidative phosphorylation - Oryza sativa japonica (Japanese rice) (RefSeq) ;Photosynthesis - Oryza sativa japonica (Japanese rice) (RefSeq) ;	IPR020003;IPR023366;IPR027417;IPR004100;IPR000194;IPR000793;IPR005294;	ATPase, alpha/beta subunit, nucleotide-binding domain, active site;ATP synthase subunit alpha-like domain;P-loop containing nucleoside triphosphate hydrolase;ATPase, F1 complex alpha/beta subunit, N-terminal domain;ATPase, F1/V1/A1 complex, alpha/beta subunit, nucleotide-binding domain;ATPase, F1/V1/A1 complex, alpha/beta subunit, C-terminal;ATPase, F1 complex, alpha subunit;
Q7DNB0	>tr|Q7DNB0|Q7DNB0_ORYSJ ATP synthase subunit alpha OS=Oryza sativa subsp. japonica GN=OSJNBa0061C08.5 PE=3 SV=1;>sp|P0C2Z6|ATPA_ORYSJ ATP synthase subunit alpha, chloroplastic OS=Oryza sativa subsp. japonica GN=atpA PE=3 SV=1;>tr|Q8S7T5|Q8S7T5_ORYSJ ATP sy	1	0.0001016	_VINALAK(su)PIDGR_	VINALAK(1)PIDGR	114	-0.50925	90.697	cytosol	nitrogen compound metabolic process;purine nucleoside triphosphate biosynthetic process;purine ribonucleoside biosynthetic process;ribonucleoside triphosphate biosynthetic process;purine nucleoside triphosphate metabolic process;nucleoside triphosphate biosynthetic process;phosphate-containing compound metabolic process;purine ribonucleoside triphosphate biosynthetic process;nucleoside triphospha…	transporter activity;hydrolase activity, acting on acid anhydrides;ATPase activity, coupled;ion transmembrane transporter activity;hydrogen ion transmembrane transporter activity;monovalent inorganic cation transmembrane transporter activity;cation transmembrane transporter activity;ATPase activity, coupled to transmembrane movement of substances;ATPase activity, coupled to transmembrane movement…	intracellular;proton-transporting ATP synthase complex;protein complex;membrane;macromolecular complex;cell part;cell;proton-transporting two-sector ATPase complex;intracellular part;cellular_component;membrane part;proton-transporting two-sector ATPase complex, catalytic domain;proton-transporting ATP synthase complex, catalytic core F(1);plastid thylakoid;photosynthetic membrane;intracellular m…	K02111	ATPF1A:F-type H+-transporting ATPase subunit alpha [EC:3.6.3.14];ATPF1A:F-type H+-transporting ATPase subunit alpha [EC:3.6.3.14];ATPF1A:F-type H+-transporting ATPase subunit alpha [EC:3.6.3.14];	Metabolic pathways - Oryza sativa japonica (Japanese rice) (RefSeq) ;Oxidative phosphorylation - Oryza sativa japonica (Japanese rice) (RefSeq) ;Photosynthesis - Oryza sativa japonica (Japanese rice) (RefSeq) ;	IPR020003;IPR023366;IPR027417;IPR004100;IPR000194;IPR000793;IPR005294;	ATPase, alpha/beta subunit, nucleotide-binding domain, active site;ATP synthase subunit alpha-like domain;P-loop containing nucleoside triphosphate hydrolase;ATPase, F1 complex alpha/beta subunit, N-terminal domain;ATPase, F1/V1/A1 complex, alpha/beta subunit, nucleotide-binding domain;ATPase, F1/V1/A1 complex, alpha/beta subunit, C-terminal;ATPase, F1 complex, alpha subunit;
Q8S7T3	>tr|Q8S7T3|Q8S7T3_ORYSJ Photosystem I P700 chlorophyll A apoprotein A1 OS=Oryza sativa subsp. japonica GN=OSJNBb0005J14.16 PE=3 SV=1;>tr|Q8S6F6|Q8S6F6_ORYSJ Putative PSI P700 apoprotein A1 from chromosome 10 chloroplast insertion OS=Oryza sativa subsp. jap	1	6.21527e-14	_IVVDRDPVK(su)TSFEEWAR_	IVVDRDPVK(1)TSFEEWAR	20	-0.34842	124.29	plasma membrane	biological_process;cellular process;metabolic process;cellular metabolic process;photosynthesis;	molecular_function;binding;cation binding;ion binding;metal ion binding;	intracellular;protein complex;thylakoid part;membrane;photosystem;macromolecular complex;cell part;cell;photosynthetic membrane;thylakoid;intracellular part;membrane part;cellular_component;photosystem I;intrinsic to membrane;integral to membrane;	K02689	psaA:photosystem I P700 chlorophyll a apoprotein A1;psaA:photosystem I P700 chlorophyll a apoprotein A1;	Metabolic pathways - Oryza sativa japonica (Japanese rice) (RefSeq) ;Photosynthesis - Oryza sativa japonica (Japanese rice) (RefSeq) ;	IPR006243;IPR001280;IPR020586;	Photosystem I PsaA;Photosystem I PsaA/PsaB;Photosystem I PsaA/PsaB, conserved site;
Q8S7T3	>tr|Q8S7T3|Q8S7T3_ORYSJ Photosystem I P700 chlorophyll A apoprotein A1 OS=Oryza sativa subsp. japonica GN=OSJNBb0005J14.16 PE=3 SV=1;>tr|Q8S6F6|Q8S6F6_ORYSJ Putative PSI P700 apoprotein A1 from chromosome 10 chloroplast insertion OS=Oryza sativa subsp. jap	1	0.00542614	_LK(su)VAPATQPR_	LK(1)VAPATQPR	707	1.1654	56.043	plasma membrane	biological_process;cellular process;metabolic process;cellular metabolic process;photosynthesis;	molecular_function;binding;cation binding;ion binding;metal ion binding;	intracellular;protein complex;thylakoid part;membrane;photosystem;macromolecular complex;cell part;cell;photosynthetic membrane;thylakoid;intracellular part;membrane part;cellular_component;photosystem I;intrinsic to membrane;integral to membrane;	K02689	psaA:photosystem I P700 chlorophyll a apoprotein A1;psaA:photosystem I P700 chlorophyll a apoprotein A1;	Metabolic pathways - Oryza sativa japonica (Japanese rice) (RefSeq) ;Photosynthesis - Oryza sativa japonica (Japanese rice) (RefSeq) ;	IPR006243;IPR001280;IPR020586;	Photosystem I PsaA;Photosystem I PsaA/PsaB;Photosystem I PsaA/PsaB, conserved site;
Q8S7T3	>tr|Q8S7T3|Q8S7T3_ORYSJ Photosystem I P700 chlorophyll A apoprotein A1 OS=Oryza sativa subsp. japonica GN=OSJNBb0005J14.16 PE=3 SV=1;>tr|Q8S6F6|Q8S6F6_ORYSJ Putative PSI P700 apoprotein A1 from chromosome 10 chloroplast insertion OS=Oryza sativa subsp. jap	1	0.000442816	_SPEPEVK(su)IVVDRDPVK_	SPEPEVK(1)IVVDRDPVK	11	-1.0799	79.347	plasma membrane	biological_process;cellular process;metabolic process;cellular metabolic process;photosynthesis;	molecular_function;binding;cation binding;ion binding;metal ion binding;	intracellular;protein complex;thylakoid part;membrane;photosystem;macromolecular complex;cell part;cell;photosynthetic membrane;thylakoid;intracellular part;membrane part;cellular_component;photosystem I;intrinsic to membrane;integral to membrane;	K02689	psaA:photosystem I P700 chlorophyll a apoprotein A1;psaA:photosystem I P700 chlorophyll a apoprotein A1;	Metabolic pathways - Oryza sativa japonica (Japanese rice) (RefSeq) ;Photosynthesis - Oryza sativa japonica (Japanese rice) (RefSeq) ;	IPR006243;IPR001280;IPR020586;	Photosystem I PsaA;Photosystem I PsaA/PsaB;Photosystem I PsaA/PsaB, conserved site;
Q8S7T4	>tr|Q8S7T4|Q8S7T4_ORYSJ Photosystem I P700 chlorophyll A apoprotein A2 OS=Oryza sativa subsp. japonica GN=OSJNBb0005J14.17 PE=3 SV=1;>tr|Q8S6F7|Q8S6F7_ORYSJ Putative PSI P700 apoprotein A2 from chromosome 10 chloroplast insertion OS=Oryza sativa subsp. jap	1	0.00611573	_DK(su)PVALSIVQAR_	DK(1)PVALSIVQAR	696	-0.49366	53.448	plasma membrane	biological_process;cellular process;metabolic process;cellular metabolic process;photosynthesis;		intracellular;protein complex;thylakoid part;membrane;photosystem;macromolecular complex;cell part;cell;photosynthetic membrane;thylakoid;intracellular part;membrane part;cellular_component;photosystem I;intrinsic to membrane;integral to membrane;intracellular membrane-bounded organelle;cytoplasmic part;plastid;chloroplast part;cytoplasm;organelle;plastid stroma;plastid part;chloroplast stroma;in…	K02690	psaB:photosystem I P700 chlorophyll a apoprotein A2;psaB:photosystem I P700 chlorophyll a apoprotein A2;	Metabolic pathways - Oryza sativa japonica (Japanese rice) (RefSeq) ;Photosynthesis - Oryza sativa japonica (Japanese rice) (RefSeq) ;	IPR020586;IPR006244;IPR001280;	Photosystem I PsaA/PsaB, conserved site;Photosystem I PsaB;Photosystem I PsaA/PsaB;
Q69VC8	>tr|Q69VC8|Q69VC8_ORYSJ Photosystem II 47kDa protein_chloroplast OS=Oryza sativa subsp. japonica GN=P0417D05.52 PE=4 SV=1;>sp|P0C364|PSBB_ORYSJ Photosystem II CP47 chlorophyll apoprotein OS=Oryza sativa subsp. japonica GN=psbB PE=3 SV=1;>tr|Q0J6X4|Q0J6X4_O	1	0.0003455	_ATLK(su)SDGVFR_	ATLK(1)SDGVFR	438	1.3307	85.533	plasma membrane	biological_process;cellular process;metabolic process;cellular metabolic process;photosynthesis;single-organism metabolic process;generation of precursor metabolites and energy;photosynthesis, light reaction;electron transport chain;oxidation-reduction process;photosynthetic electron transport chain;cellular macromolecule metabolic process;macromolecule modification;organic substance metabolic pr…	molecular_function;binding;heterocyclic compound binding;organic cyclic compound binding;tetrapyrrole binding;chlorophyll binding;	intracellular;protein complex;thylakoid part;membrane;photosystem;macromolecular complex;cell part;cell;photosynthetic membrane;thylakoid;intracellular part;membrane part;cellular_component;photosystem II;intrinsic to membrane;integral to membrane;	K02704	psbB:photosystem II CP47 chlorophyll apoprotein;psbB:photosystem II CP47 chlorophyll apoprotein;	Metabolic pathways - Oryza sativa japonica (Japanese rice) (RefSeq) ;Photosynthesis - Oryza sativa japonica (Japanese rice) (RefSeq) ;	IPR017486;IPR000932;	Photosystem II PsbB;Photosystem antenna protein-like;
Q8S6G5	>tr|Q8S6G5|Q8S6G5_ORYSJ Putative PSII 43kDa protein from chromosome 10 chloroplast insertion OS=Oryza sativa subsp. japonica GN=OSJNBb0075K12.22 PE=4 SV=1;>sp|P0C367|PSBC_ORYSJ Photosystem II CP43 chlorophyll apoprotein OS=Oryza sativa subsp. japonica GN=p	1	0.00261382	_K(su)DIQPWQER_	K(1)DIQPWQER	382	0.80816	72.434	plasma membrane	biological_process;photosynthesis;single-organism metabolic process;cellular process;metabolic process;generation of precursor metabolites and energy;photosynthesis, light reaction;electron transport chain;cellular metabolic process;oxidation-reduction process;photosynthetic electron transport chain;photosynthetic electron transport in photosystem II;cellular macromolecule metabolic process;macro…	molecular_function;binding;heterocyclic compound binding;organic cyclic compound binding;tetrapyrrole binding;chlorophyll binding;electron carrier activity;electron transporter, transferring electrons within the cyclic = electron transport pathway of photosynthesis activity;	intracellular;protein complex;thylakoid part;membrane;macromolecular complex;cell part;cell;photosynthetic membrane;thylakoid;intracellular part;membrane part;cellular_component;photosystem;photosystem II;light-harvesting complex;intrinsic to membrane;integral to membrane;	K02705	psbC:photosystem II CP43 chlorophyll apoprotein;psbC:photosystem II CP43 chlorophyll apoprotein;	Metabolic pathways - Oryza sativa japonica (Japanese rice) (RefSeq) ;Photosynthesis - Oryza sativa japonica (Japanese rice) (RefSeq) ;	IPR000932;IPR005869;	Photosystem antenna protein-like;Photosystem II PsbC;
Q6Z510	>tr|Q6Z510|Q6Z510_ORYSJ Ribosomal protein S3 OS=Oryza sativa subsp. japonica GN=OSJNBa0036E18.21 PE=3 SV=1;>sp|P0C485|RR3_ORYSJ 30S ribosomal protein S3, chloroplastic OS=Oryza sativa subsp. japonica GN=rps3 PE=3 SV=1	1	0.000214245	_NCIK(su)NYIQK_	NCIK(1)NYIQK	44	0.63122	93.143	nuclear	gene expression;organic substance biosynthetic process;biosynthetic process;macromolecule biosynthetic process;cellular macromolecule metabolic process;cellular process;biological_process;cellular macromolecule biosynthetic process;metabolic process;organic substance metabolic process;cellular biosynthetic process;cellular protein metabolic process;macromolecule metabolic process;cellular metabol…	molecular_function;structural molecule activity;structural constituent of ribosome;binding;heterocyclic compound binding;organic cyclic compound binding;nucleic acid binding;RNA binding;	cell;cellular_component;ribosomal subunit;intracellular;cytoplasmic part;cytoplasm;intracellular non-membrane-bounded organelle;organelle;macromolecular complex;ribonucleoprotein complex;non-membrane-bounded organelle;cell part;intracellular organelle part;ribosome;intracellular organelle;intracellular part;organelle part;small ribosomal subunit;membrane;nucleoid;	K02982	RP-S3:small subunit ribosomal protein S3;	Ribosome - Oryza sativa japonica (Japanese rice) (RefSeq) ;	IPR009019;IPR015946;IPR018280;IPR001351;IPR005704;	K homology domain, prokaryotic type;K homology domain-like, alpha/beta;Ribosomal protein S3, conserved site;Ribosomal protein S3, C-terminal;Ribosomal protein S3, bacterial;
P0C512	>sp|P0C512|RBL_ORYSJ Ribulose bisphosphate carboxylase large chain OS=Oryza sativa subsp. japonica GN=rbcL PE=1 SV=1;>tr|Q8S6F2|Q8S6F2_ORYSJ Putative rbcL; RuBisCO large subunit from chromosome 10 chloroplast insertion OS=Oryza sativa subsp. japonica GN=OS	1	6.21686e-05	_AIK(su)FEFEPVDK_	AIK(1)FEFEPVDK	466	0.0038888	94.767	cytosol	biological_process;single-organism metabolic process;metabolic process;organic substance metabolic process;carbon fixation;biosynthetic process;cellular process;cellular metabolic compound salvage;cellular biosynthetic process;cellular metabolic process;photorespiration;photosynthesis;organic substance biosynthetic process;carbohydrate metabolic process;photosynthesis, dark reaction;carbohydrate …	molecular_function;binding;cation binding;ion binding;metal ion binding;magnesium ion binding;carboxy-lyase activity;carbon-carbon lyase activity;catalytic activity;lyase activity;ribulose-bisphosphate carboxylase activity;oxidoreductase activity;monooxygenase activity;	intracellular;cytoplasmic part;plastid;cytoplasm;organelle;membrane-bounded organelle;cell part;cell;intracellular organelle;intracellular part;cellular_component;intracellular membrane-bounded organelle;chloroplast;	K01601	rbcL:ribulose-bisphosphate carboxylase large chain [EC:4.1.1.39];rbcL:ribulose-bisphosphate carboxylase large chain [EC:4.1.1.39];rbcL:ribulose-bisphosphate carboxylase large chain [EC:4.1.1.39];rbcL:ribulose-bisphosphate carboxylase large chain [EC:4.1.1.39];	Metabolic pathways - Oryza sativa japonica (Japanese rice) (RefSeq) ;Carbon metabolism - Oryza sativa japonica (Japanese rice) (RefSeq) ;Carbon fixation in photosynthetic organisms - Oryza sativa japonica (Japanese rice) (RefSeq) ;Glyoxylate and dicarboxylate metabolism - Oryza sativa japonica (Japanese rice) (RefSeq) ;	IPR017443;IPR017444;IPR000685;IPR020888;IPR020878;	Ribulose bisphosphate carboxylase, large subunit, ferrodoxin-like N-terminal;Ribulose bisphosphate carboxylase, large subunit, N-terminal;Ribulose bisphosphate carboxylase, large subunit, C-terminal;Ribulose bisphosphate carboxylase, large subunit;Ribulose bisphosphate carboxylase, large chain, active site;
P0C512	>sp|P0C512|RBL_ORYSJ Ribulose bisphosphate carboxylase large chain OS=Oryza sativa subsp. japonica GN=rbcL PE=1 SV=1;>tr|Q8S6F2|Q8S6F2_ORYSJ Putative rbcL; RuBisCO large subunit from chromosome 10 chloroplast insertion OS=Oryza sativa subsp. japonica GN=OS	0.999998	0.00280848	_DKLNK(su)YGR_	DKLNK(1)YGR	164	-0.26388	113.5	cytosol	biological_process;single-organism metabolic process;metabolic process;organic substance metabolic process;carbon fixation;biosynthetic process;cellular process;cellular metabolic compound salvage;cellular biosynthetic process;cellular metabolic process;photorespiration;photosynthesis;organic substance biosynthetic process;carbohydrate metabolic process;photosynthesis, dark reaction;carbohydrate …	molecular_function;binding;cation binding;ion binding;metal ion binding;magnesium ion binding;carboxy-lyase activity;carbon-carbon lyase activity;catalytic activity;lyase activity;ribulose-bisphosphate carboxylase activity;oxidoreductase activity;monooxygenase activity;	intracellular;cytoplasmic part;plastid;cytoplasm;organelle;membrane-bounded organelle;cell part;cell;intracellular organelle;intracellular part;cellular_component;intracellular membrane-bounded organelle;chloroplast;	K01601	rbcL:ribulose-bisphosphate carboxylase large chain [EC:4.1.1.39];rbcL:ribulose-bisphosphate carboxylase large chain [EC:4.1.1.39];rbcL:ribulose-bisphosphate carboxylase large chain [EC:4.1.1.39];rbcL:ribulose-bisphosphate carboxylase large chain [EC:4.1.1.39];	Metabolic pathways - Oryza sativa japonica (Japanese rice) (RefSeq) ;Carbon metabolism - Oryza sativa japonica (Japanese rice) (RefSeq) ;Carbon fixation in photosynthetic organisms - Oryza sativa japonica (Japanese rice) (RefSeq) ;Glyoxylate and dicarboxylate metabolism - Oryza sativa japonica (Japanese rice) (RefSeq) ;	IPR017443;IPR017444;IPR000685;IPR020888;IPR020878;	Ribulose bisphosphate carboxylase, large subunit, ferrodoxin-like N-terminal;Ribulose bisphosphate carboxylase, large subunit, N-terminal;Ribulose bisphosphate carboxylase, large subunit, C-terminal;Ribulose bisphosphate carboxylase, large subunit;Ribulose bisphosphate carboxylase, large chain, active site;
P0C512	>sp|P0C512|RBL_ORYSJ Ribulose bisphosphate carboxylase large chain OS=Oryza sativa subsp. japonica GN=rbcL PE=1 SV=1;>tr|Q8S6F2|Q8S6F2_ORYSJ Putative rbcL; RuBisCO large subunit from chromosome 10 chloroplast insertion OS=Oryza sativa subsp. japonica GN=OS	1	1.70592e-13	_GGLDFTK(su)DDENVNSQPFMR_	GGLDFTK(1)DDENVNSQPFMR	201	0.26458	98.227	cytosol	biological_process;single-organism metabolic process;metabolic process;organic substance metabolic process;carbon fixation;biosynthetic process;cellular process;cellular metabolic compound salvage;cellular biosynthetic process;cellular metabolic process;photorespiration;photosynthesis;organic substance biosynthetic process;carbohydrate metabolic process;photosynthesis, dark reaction;carbohydrate …	molecular_function;binding;cation binding;ion binding;metal ion binding;magnesium ion binding;carboxy-lyase activity;carbon-carbon lyase activity;catalytic activity;lyase activity;ribulose-bisphosphate carboxylase activity;oxidoreductase activity;monooxygenase activity;	intracellular;cytoplasmic part;plastid;cytoplasm;organelle;membrane-bounded organelle;cell part;cell;intracellular organelle;intracellular part;cellular_component;intracellular membrane-bounded organelle;chloroplast;	K01601	rbcL:ribulose-bisphosphate carboxylase large chain [EC:4.1.1.39];rbcL:ribulose-bisphosphate carboxylase large chain [EC:4.1.1.39];rbcL:ribulose-bisphosphate carboxylase large chain [EC:4.1.1.39];rbcL:ribulose-bisphosphate carboxylase large chain [EC:4.1.1.39];	Metabolic pathways - Oryza sativa japonica (Japanese rice) (RefSeq) ;Carbon metabolism - Oryza sativa japonica (Japanese rice) (RefSeq) ;Carbon fixation in photosynthetic organisms - Oryza sativa japonica (Japanese rice) (RefSeq) ;Glyoxylate and dicarboxylate metabolism - Oryza sativa japonica (Japanese rice) (RefSeq) ;	IPR017443;IPR017444;IPR000685;IPR020888;IPR020878;	Ribulose bisphosphate carboxylase, large subunit, ferrodoxin-like N-terminal;Ribulose bisphosphate carboxylase, large subunit, N-terminal;Ribulose bisphosphate carboxylase, large subunit, C-terminal;Ribulose bisphosphate carboxylase, large subunit;Ribulose bisphosphate carboxylase, large chain, active site;
P0C512	>sp|P0C512|RBL_ORYSJ Ribulose bisphosphate carboxylase large chain OS=Oryza sativa subsp. japonica GN=rbcL PE=1 SV=1;>tr|Q8S6F2|Q8S6F2_ORYSJ Putative rbcL; RuBisCO large subunit from chromosome 10 chloroplast insertion OS=Oryza sativa subsp. japonica GN=OS	1	2.74489e-08	_GHYLNATAGTCEEM(ox)IK(su)R_	GHYLNATAGTCEEMIK(1)R	252	-0.4422	89.923	cytosol	biological_process;single-organism metabolic process;metabolic process;organic substance metabolic process;carbon fixation;biosynthetic process;cellular process;cellular metabolic compound salvage;cellular biosynthetic process;cellular metabolic process;photorespiration;photosynthesis;organic substance biosynthetic process;carbohydrate metabolic process;photosynthesis, dark reaction;carbohydrate …	molecular_function;binding;cation binding;ion binding;metal ion binding;magnesium ion binding;carboxy-lyase activity;carbon-carbon lyase activity;catalytic activity;lyase activity;ribulose-bisphosphate carboxylase activity;oxidoreductase activity;monooxygenase activity;	intracellular;cytoplasmic part;plastid;cytoplasm;organelle;membrane-bounded organelle;cell part;cell;intracellular organelle;intracellular part;cellular_component;intracellular membrane-bounded organelle;chloroplast;	K01601	rbcL:ribulose-bisphosphate carboxylase large chain [EC:4.1.1.39];rbcL:ribulose-bisphosphate carboxylase large chain [EC:4.1.1.39];rbcL:ribulose-bisphosphate carboxylase large chain [EC:4.1.1.39];rbcL:ribulose-bisphosphate carboxylase large chain [EC:4.1.1.39];	Metabolic pathways - Oryza sativa japonica (Japanese rice) (RefSeq) ;Carbon metabolism - Oryza sativa japonica (Japanese rice) (RefSeq) ;Carbon fixation in photosynthetic organisms - Oryza sativa japonica (Japanese rice) (RefSeq) ;Glyoxylate and dicarboxylate metabolism - Oryza sativa japonica (Japanese rice) (RefSeq) ;	IPR017443;IPR017444;IPR000685;IPR020888;IPR020878;	Ribulose bisphosphate carboxylase, large subunit, ferrodoxin-like N-terminal;Ribulose bisphosphate carboxylase, large subunit, N-terminal;Ribulose bisphosphate carboxylase, large subunit, C-terminal;Ribulose bisphosphate carboxylase, large subunit;Ribulose bisphosphate carboxylase, large chain, active site;
P0C512	>sp|P0C512|RBL_ORYSJ Ribulose bisphosphate carboxylase large chain OS=Oryza sativa subsp. japonica GN=rbcL PE=1 SV=1;>tr|Q8S6F2|Q8S6F2_ORYSJ Putative rbcL; RuBisCO large subunit from chromosome 10 chloroplast insertion OS=Oryza sativa subsp. japonica GN=OS	1	3.71566e-26	_IPPTYSK(su)TFQGPPHGIQVER_	IPPTYSK(1)TFQGPPHGIQVER	146	1.0518	120.4	cytosol	biological_process;single-organism metabolic process;metabolic process;organic substance metabolic process;carbon fixation;biosynthetic process;cellular process;cellular metabolic compound salvage;cellular biosynthetic process;cellular metabolic process;photorespiration;photosynthesis;organic substance biosynthetic process;carbohydrate metabolic process;photosynthesis, dark reaction;carbohydrate …	molecular_function;binding;cation binding;ion binding;metal ion binding;magnesium ion binding;carboxy-lyase activity;carbon-carbon lyase activity;catalytic activity;lyase activity;ribulose-bisphosphate carboxylase activity;oxidoreductase activity;monooxygenase activity;	intracellular;cytoplasmic part;plastid;cytoplasm;organelle;membrane-bounded organelle;cell part;cell;intracellular organelle;intracellular part;cellular_component;intracellular membrane-bounded organelle;chloroplast;	K01601	rbcL:ribulose-bisphosphate carboxylase large chain [EC:4.1.1.39];rbcL:ribulose-bisphosphate carboxylase large chain [EC:4.1.1.39];rbcL:ribulose-bisphosphate carboxylase large chain [EC:4.1.1.39];rbcL:ribulose-bisphosphate carboxylase large chain [EC:4.1.1.39];	Metabolic pathways - Oryza sativa japonica (Japanese rice) (RefSeq) ;Carbon metabolism - Oryza sativa japonica (Japanese rice) (RefSeq) ;Carbon fixation in photosynthetic organisms - Oryza sativa japonica (Japanese rice) (RefSeq) ;Glyoxylate and dicarboxylate metabolism - Oryza sativa japonica (Japanese rice) (RefSeq) ;	IPR017443;IPR017444;IPR000685;IPR020888;IPR020878;	Ribulose bisphosphate carboxylase, large subunit, ferrodoxin-like N-terminal;Ribulose bisphosphate carboxylase, large subunit, N-terminal;Ribulose bisphosphate carboxylase, large subunit, C-terminal;Ribulose bisphosphate carboxylase, large subunit;Ribulose bisphosphate carboxylase, large chain, active site;
P0C512	>sp|P0C512|RBL_ORYSJ Ribulose bisphosphate carboxylase large chain OS=Oryza sativa subsp. japonica GN=rbcL PE=1 SV=1;>tr|Q8S6F2|Q8S6F2_ORYSJ Putative rbcL; RuBisCO large subunit from chromosome 10 chloroplast insertion OS=Oryza sativa subsp. japonica GN=OS	1	9.96546e-05	_LGLSAK(su)NYGR_	LGLSAK(1)NYGR	183	-1.3684	99.815	cytosol	biological_process;single-organism metabolic process;metabolic process;organic substance metabolic process;carbon fixation;biosynthetic process;cellular process;cellular metabolic compound salvage;cellular biosynthetic process;cellular metabolic process;photorespiration;photosynthesis;organic substance biosynthetic process;carbohydrate metabolic process;photosynthesis, dark reaction;carbohydrate …	molecular_function;binding;cation binding;ion binding;metal ion binding;magnesium ion binding;carboxy-lyase activity;carbon-carbon lyase activity;catalytic activity;lyase activity;ribulose-bisphosphate carboxylase activity;oxidoreductase activity;monooxygenase activity;	intracellular;cytoplasmic part;plastid;cytoplasm;organelle;membrane-bounded organelle;cell part;cell;intracellular organelle;intracellular part;cellular_component;intracellular membrane-bounded organelle;chloroplast;	K01601	rbcL:ribulose-bisphosphate carboxylase large chain [EC:4.1.1.39];rbcL:ribulose-bisphosphate carboxylase large chain [EC:4.1.1.39];rbcL:ribulose-bisphosphate carboxylase large chain [EC:4.1.1.39];rbcL:ribulose-bisphosphate carboxylase large chain [EC:4.1.1.39];	Metabolic pathways - Oryza sativa japonica (Japanese rice) (RefSeq) ;Carbon metabolism - Oryza sativa japonica (Japanese rice) (RefSeq) ;Carbon fixation in photosynthetic organisms - Oryza sativa japonica (Japanese rice) (RefSeq) ;Glyoxylate and dicarboxylate metabolism - Oryza sativa japonica (Japanese rice) (RefSeq) ;	IPR017443;IPR017444;IPR000685;IPR020888;IPR020878;	Ribulose bisphosphate carboxylase, large subunit, ferrodoxin-like N-terminal;Ribulose bisphosphate carboxylase, large subunit, N-terminal;Ribulose bisphosphate carboxylase, large subunit, C-terminal;Ribulose bisphosphate carboxylase, large subunit;Ribulose bisphosphate carboxylase, large chain, active site;
P0C512	>sp|P0C512|RBL_ORYSJ Ribulose bisphosphate carboxylase large chain OS=Oryza sativa subsp. japonica GN=rbcL PE=1 SV=1;>tr|Q8S6F2|Q8S6F2_ORYSJ Putative rbcL; RuBisCO large subunit from chromosome 10 chloroplast insertion OS=Oryza sativa subsp. japonica GN=OS	1	2.49384e-12	_MSGGDHIHAGTVVGK(su)LEGER_	MSGGDHIHAGTVVGK(1)LEGER	334	0.61255	106.75	cytosol	biological_process;single-organism metabolic process;metabolic process;organic substance metabolic process;carbon fixation;biosynthetic process;cellular process;cellular metabolic compound salvage;cellular biosynthetic process;cellular metabolic process;photorespiration;photosynthesis;organic substance biosynthetic process;carbohydrate metabolic process;photosynthesis, dark reaction;carbohydrate …	molecular_function;binding;cation binding;ion binding;metal ion binding;magnesium ion binding;carboxy-lyase activity;carbon-carbon lyase activity;catalytic activity;lyase activity;ribulose-bisphosphate carboxylase activity;oxidoreductase activity;monooxygenase activity;	intracellular;cytoplasmic part;plastid;cytoplasm;organelle;membrane-bounded organelle;cell part;cell;intracellular organelle;intracellular part;cellular_component;intracellular membrane-bounded organelle;chloroplast;	K01601	rbcL:ribulose-bisphosphate carboxylase large chain [EC:4.1.1.39];rbcL:ribulose-bisphosphate carboxylase large chain [EC:4.1.1.39];rbcL:ribulose-bisphosphate carboxylase large chain [EC:4.1.1.39];rbcL:ribulose-bisphosphate carboxylase large chain [EC:4.1.1.39];	Metabolic pathways - Oryza sativa japonica (Japanese rice) (RefSeq) ;Carbon metabolism - Oryza sativa japonica (Japanese rice) (RefSeq) ;Carbon fixation in photosynthetic organisms - Oryza sativa japonica (Japanese rice) (RefSeq) ;Glyoxylate and dicarboxylate metabolism - Oryza sativa japonica (Japanese rice) (RefSeq) ;	IPR017443;IPR017444;IPR000685;IPR020888;IPR020878;	Ribulose bisphosphate carboxylase, large subunit, ferrodoxin-like N-terminal;Ribulose bisphosphate carboxylase, large subunit, N-terminal;Ribulose bisphosphate carboxylase, large subunit, C-terminal;Ribulose bisphosphate carboxylase, large subunit;Ribulose bisphosphate carboxylase, large chain, active site;
P0C512	>sp|P0C512|RBL_ORYSJ Ribulose bisphosphate carboxylase large chain OS=Oryza sativa subsp. japonica GN=rbcL PE=1 SV=1;>tr|Q8S6F2|Q8S6F2_ORYSJ Putative rbcL; RuBisCO large subunit from chromosome 10 chloroplast insertion OS=Oryza sativa subsp. japonica GN=OS	1	0.00523849	_PLLGCTIK(su)PK_	PLLGCTIK(1)PK	175	0.81988	55.353	cytosol	biological_process;single-organism metabolic process;metabolic process;organic substance metabolic process;carbon fixation;biosynthetic process;cellular process;cellular metabolic compound salvage;cellular biosynthetic process;cellular metabolic process;photorespiration;photosynthesis;organic substance biosynthetic process;carbohydrate metabolic process;photosynthesis, dark reaction;carbohydrate …	molecular_function;binding;cation binding;ion binding;metal ion binding;magnesium ion binding;carboxy-lyase activity;carbon-carbon lyase activity;catalytic activity;lyase activity;ribulose-bisphosphate carboxylase activity;oxidoreductase activity;monooxygenase activity;	intracellular;cytoplasmic part;plastid;cytoplasm;organelle;membrane-bounded organelle;cell part;cell;intracellular organelle;intracellular part;cellular_component;intracellular membrane-bounded organelle;chloroplast;	K01601	rbcL:ribulose-bisphosphate carboxylase large chain [EC:4.1.1.39];rbcL:ribulose-bisphosphate carboxylase large chain [EC:4.1.1.39];rbcL:ribulose-bisphosphate carboxylase large chain [EC:4.1.1.39];rbcL:ribulose-bisphosphate carboxylase large chain [EC:4.1.1.39];	Metabolic pathways - Oryza sativa japonica (Japanese rice) (RefSeq) ;Carbon metabolism - Oryza sativa japonica (Japanese rice) (RefSeq) ;Carbon fixation in photosynthetic organisms - Oryza sativa japonica (Japanese rice) (RefSeq) ;Glyoxylate and dicarboxylate metabolism - Oryza sativa japonica (Japanese rice) (RefSeq) ;	IPR017443;IPR017444;IPR000685;IPR020888;IPR020878;	Ribulose bisphosphate carboxylase, large subunit, ferrodoxin-like N-terminal;Ribulose bisphosphate carboxylase, large subunit, N-terminal;Ribulose bisphosphate carboxylase, large subunit, C-terminal;Ribulose bisphosphate carboxylase, large subunit;Ribulose bisphosphate carboxylase, large chain, active site;
P0C512	>sp|P0C512|RBL_ORYSJ Ribulose bisphosphate carboxylase large chain OS=Oryza sativa subsp. japonica GN=rbcL PE=1 SV=1;>tr|Q8S6F2|Q8S6F2_ORYSJ Putative rbcL; RuBisCO large subunit from chromosome 10 chloroplast insertion OS=Oryza sativa subsp. japonica GN=OS	1	0.003873	_QK(su)NHGMHFR_	QK(1)NHGMHFR	305	-0.29576	58.981	cytosol	biological_process;single-organism metabolic process;metabolic process;organic substance metabolic process;carbon fixation;biosynthetic process;cellular process;cellular metabolic compound salvage;cellular biosynthetic process;cellular metabolic process;photorespiration;photosynthesis;organic substance biosynthetic process;carbohydrate metabolic process;photosynthesis, dark reaction;carbohydrate …	molecular_function;binding;cation binding;ion binding;metal ion binding;magnesium ion binding;carboxy-lyase activity;carbon-carbon lyase activity;catalytic activity;lyase activity;ribulose-bisphosphate carboxylase activity;oxidoreductase activity;monooxygenase activity;	intracellular;cytoplasmic part;plastid;cytoplasm;organelle;membrane-bounded organelle;cell part;cell;intracellular organelle;intracellular part;cellular_component;intracellular membrane-bounded organelle;chloroplast;	K01601	rbcL:ribulose-bisphosphate carboxylase large chain [EC:4.1.1.39];rbcL:ribulose-bisphosphate carboxylase large chain [EC:4.1.1.39];rbcL:ribulose-bisphosphate carboxylase large chain [EC:4.1.1.39];rbcL:ribulose-bisphosphate carboxylase large chain [EC:4.1.1.39];	Metabolic pathways - Oryza sativa japonica (Japanese rice) (RefSeq) ;Carbon metabolism - Oryza sativa japonica (Japanese rice) (RefSeq) ;Carbon fixation in photosynthetic organisms - Oryza sativa japonica (Japanese rice) (RefSeq) ;Glyoxylate and dicarboxylate metabolism - Oryza sativa japonica (Japanese rice) (RefSeq) ;	IPR017443;IPR017444;IPR000685;IPR020888;IPR020878;	Ribulose bisphosphate carboxylase, large subunit, ferrodoxin-like N-terminal;Ribulose bisphosphate carboxylase, large subunit, N-terminal;Ribulose bisphosphate carboxylase, large subunit, C-terminal;Ribulose bisphosphate carboxylase, large subunit;Ribulose bisphosphate carboxylase, large chain, active site;
P0C512	>sp|P0C512|RBL_ORYSJ Ribulose bisphosphate carboxylase large chain OS=Oryza sativa subsp. japonica GN=rbcL PE=1 SV=1;>tr|C7IXC7|C7IXC7_ORYSJ Os01g0791033 protein OS=Oryza sativa subsp. japonica GN=Os01g0791033 PE=3 SV=1	1	0.00113751	_WSPELAAACEIWK(su)AIK_	WSPELAAACEIWK(1)AIK	463	-0.48097	58.246	cytosol	biological_process;single-organism metabolic process;metabolic process;organic substance metabolic process;carbon fixation;biosynthetic process;cellular process;cellular metabolic compound salvage;cellular biosynthetic process;cellular metabolic process;photorespiration;photosynthesis;organic substance biosynthetic process;carbohydrate metabolic process;photosynthesis, dark reaction;carbohydrate …	molecular_function;binding;cation binding;ion binding;metal ion binding;magnesium ion binding;carboxy-lyase activity;carbon-carbon lyase activity;catalytic activity;lyase activity;ribulose-bisphosphate carboxylase activity;oxidoreductase activity;monooxygenase activity;	intracellular;cytoplasmic part;plastid;cytoplasm;organelle;membrane-bounded organelle;cell part;cell;intracellular organelle;intracellular part;cellular_component;intracellular membrane-bounded organelle;chloroplast;	K01601	rbcL:ribulose-bisphosphate carboxylase large chain [EC:4.1.1.39];rbcL:ribulose-bisphosphate carboxylase large chain [EC:4.1.1.39];rbcL:ribulose-bisphosphate carboxylase large chain [EC:4.1.1.39];rbcL:ribulose-bisphosphate carboxylase large chain [EC:4.1.1.39];	Metabolic pathways - Oryza sativa japonica (Japanese rice) (RefSeq) ;Carbon metabolism - Oryza sativa japonica (Japanese rice) (RefSeq) ;Carbon fixation in photosynthetic organisms - Oryza sativa japonica (Japanese rice) (RefSeq) ;Glyoxylate and dicarboxylate metabolism - Oryza sativa japonica (Japanese rice) (RefSeq) ;	IPR017443;IPR017444;IPR000685;IPR020888;IPR020878;	Ribulose bisphosphate carboxylase, large subunit, ferrodoxin-like N-terminal;Ribulose bisphosphate carboxylase, large subunit, N-terminal;Ribulose bisphosphate carboxylase, large subunit, C-terminal;Ribulose bisphosphate carboxylase, large subunit;Ribulose bisphosphate carboxylase, large chain, active site;
P0C522	>sp|P0C522|ATPAM_ORYSJ ATP synthase subunit alpha, mitochondrial OS=Oryza sativa subsp. japonica GN=ATPA PE=1 SV=1	1	0.0034646	_AMK(su)QVCGSLK_	AMK(1)QVCGSLK	387	-1.4884	72.2	cytosol	energy coupled proton transmembrane transport, against = electrochemical gradient;single-organism transport;cellular process;single-organism process;single-organism cellular process;transmembrane transport;establishment of localization;monovalent inorganic cation transport;biological_process;ion transmembrane transport;hydrogen transport;transport;cation transport;proton transport;localization;io…	molecular_function;transporter activity;hydrolase activity, acting on acid anhydrides;hydrolase activity;transmembrane transporter activity;catalytic activity;hydrolase activity, acting on acid anhydrides, catalyzing = transmembrane movement of substances;ATPase activity, coupled;ion transmembrane transporter activity;hydrogen ion transmembrane transporter activity;monovalent inorganic cation tra…	protein complex;membrane;macromolecular complex;proton-transporting two-sector ATPase complex;cellular_component;membrane part;proton-transporting two-sector ATPase complex, catalytic domain;intracellular;proton-transporting ATP synthase complex;cell part;cell;intracellular part;proton-transporting ATP synthase complex, catalytic core F(1);external encapsulating structure;cell periphery;cell wall…	K02132	ATPeF1A:F-type H+-transporting ATPase subunit alpha;ATPeF1A:F-type H+-transporting ATPase subunit alpha;	Metabolic pathways - Oryza sativa japonica (Japanese rice) (RefSeq) ;Oxidative phosphorylation - Oryza sativa japonica (Japanese rice) (RefSeq) ;	IPR020003;IPR027417;IPR005294;IPR000793;IPR000194;IPR004100;IPR023366;	ATPase, alpha/beta subunit, nucleotide-binding domain, active site;P-loop containing nucleoside triphosphate hydrolase;ATPase, F1 complex, alpha subunit;ATPase, F1/V1/A1 complex, alpha/beta subunit, C-terminal;ATPase, F1/V1/A1 complex, alpha/beta subunit, nucleotide-binding domain;ATPase, F1 complex alpha/beta subunit, N-terminal domain;ATP synthase subunit alpha-like domain;
P0C522	>sp|P0C522|ATPAM_ORYSJ ATP synthase subunit alpha, mitochondrial OS=Oryza sativa subsp. japonica GN=ATPA PE=1 SV=1	1	7.58119e-06	_KIELDAFLK(su)QTAK_	KIELDAFLK(1)QTAK	502	-0.5812	115.68	cytosol	energy coupled proton transmembrane transport, against = electrochemical gradient;single-organism transport;cellular process;single-organism process;single-organism cellular process;transmembrane transport;establishment of localization;monovalent inorganic cation transport;biological_process;ion transmembrane transport;hydrogen transport;transport;cation transport;proton transport;localization;io…	molecular_function;transporter activity;hydrolase activity, acting on acid anhydrides;hydrolase activity;transmembrane transporter activity;catalytic activity;hydrolase activity, acting on acid anhydrides, catalyzing = transmembrane movement of substances;ATPase activity, coupled;ion transmembrane transporter activity;hydrogen ion transmembrane transporter activity;monovalent inorganic cation tra…	protein complex;membrane;macromolecular complex;proton-transporting two-sector ATPase complex;cellular_component;membrane part;proton-transporting two-sector ATPase complex, catalytic domain;intracellular;proton-transporting ATP synthase complex;cell part;cell;intracellular part;proton-transporting ATP synthase complex, catalytic core F(1);external encapsulating structure;cell periphery;cell wall…	K02132	ATPeF1A:F-type H+-transporting ATPase subunit alpha;ATPeF1A:F-type H+-transporting ATPase subunit alpha;	Metabolic pathways - Oryza sativa japonica (Japanese rice) (RefSeq) ;Oxidative phosphorylation - Oryza sativa japonica (Japanese rice) (RefSeq) ;	IPR020003;IPR027417;IPR005294;IPR000793;IPR000194;IPR004100;IPR023366;	ATPase, alpha/beta subunit, nucleotide-binding domain, active site;P-loop containing nucleoside triphosphate hydrolase;ATPase, F1 complex, alpha subunit;ATPase, F1/V1/A1 complex, alpha/beta subunit, C-terminal;ATPase, F1/V1/A1 complex, alpha/beta subunit, nucleotide-binding domain;ATPase, F1 complex alpha/beta subunit, N-terminal domain;ATP synthase subunit alpha-like domain;
P0C522	>sp|P0C522|ATPAM_ORYSJ ATP synthase subunit alpha, mitochondrial OS=Oryza sativa subsp. japonica GN=ATPA PE=1 SV=1	1	0.00164919	_K(su)IELDAFLK_	K(1)IELDAFLK	494	-0.34871	79.148	cytosol	energy coupled proton transmembrane transport, against = electrochemical gradient;single-organism transport;cellular process;single-organism process;single-organism cellular process;transmembrane transport;establishment of localization;monovalent inorganic cation transport;biological_process;ion transmembrane transport;hydrogen transport;transport;cation transport;proton transport;localization;io…	molecular_function;transporter activity;hydrolase activity, acting on acid anhydrides;hydrolase activity;transmembrane transporter activity;catalytic activity;hydrolase activity, acting on acid anhydrides, catalyzing = transmembrane movement of substances;ATPase activity, coupled;ion transmembrane transporter activity;hydrogen ion transmembrane transporter activity;monovalent inorganic cation tra…	protein complex;membrane;macromolecular complex;proton-transporting two-sector ATPase complex;cellular_component;membrane part;proton-transporting two-sector ATPase complex, catalytic domain;intracellular;proton-transporting ATP synthase complex;cell part;cell;intracellular part;proton-transporting ATP synthase complex, catalytic core F(1);external encapsulating structure;cell periphery;cell wall…	K02132	ATPeF1A:F-type H+-transporting ATPase subunit alpha;ATPeF1A:F-type H+-transporting ATPase subunit alpha;	Metabolic pathways - Oryza sativa japonica (Japanese rice) (RefSeq) ;Oxidative phosphorylation - Oryza sativa japonica (Japanese rice) (RefSeq) ;	IPR020003;IPR027417;IPR005294;IPR000793;IPR000194;IPR004100;IPR023366;	ATPase, alpha/beta subunit, nucleotide-binding domain, active site;P-loop containing nucleoside triphosphate hydrolase;ATPase, F1 complex, alpha subunit;ATPase, F1/V1/A1 complex, alpha/beta subunit, C-terminal;ATPase, F1/V1/A1 complex, alpha/beta subunit, nucleotide-binding domain;ATPase, F1 complex alpha/beta subunit, N-terminal domain;ATP synthase subunit alpha-like domain;
P0C522	>sp|P0C522|ATPAM_ORYSJ ATP synthase subunit alpha, mitochondrial OS=Oryza sativa subsp. japonica GN=ATPA PE=1 SV=1;>tr|Q67TM4|Q67TM4_ORYSJ ATP synthase subunit alpha OS=Oryza sativa subsp. japonica GN=P0681H07.43 PE=3 SV=1	1	0.00156807	_K(su)SVHEPMQTGLK_	K(1)SVHEPMQTGLK	142	0.18162	66.393	cytosol	energy coupled proton transmembrane transport, against = electrochemical gradient;single-organism transport;cellular process;single-organism process;single-organism cellular process;transmembrane transport;establishment of localization;monovalent inorganic cation transport;biological_process;ion transmembrane transport;hydrogen transport;transport;cation transport;proton transport;localization;io…	molecular_function;transporter activity;hydrolase activity, acting on acid anhydrides;hydrolase activity;transmembrane transporter activity;catalytic activity;hydrolase activity, acting on acid anhydrides, catalyzing = transmembrane movement of substances;ATPase activity, coupled;ion transmembrane transporter activity;hydrogen ion transmembrane transporter activity;monovalent inorganic cation tra…	protein complex;membrane;macromolecular complex;proton-transporting two-sector ATPase complex;cellular_component;membrane part;proton-transporting two-sector ATPase complex, catalytic domain;intracellular;proton-transporting ATP synthase complex;cell part;cell;intracellular part;proton-transporting ATP synthase complex, catalytic core F(1);external encapsulating structure;cell periphery;cell wall…	K02132	ATPeF1A:F-type H+-transporting ATPase subunit alpha;ATPeF1A:F-type H+-transporting ATPase subunit alpha;	Metabolic pathways - Oryza sativa japonica (Japanese rice) (RefSeq) ;Oxidative phosphorylation - Oryza sativa japonica (Japanese rice) (RefSeq) ;	IPR020003;IPR027417;IPR005294;IPR000793;IPR000194;IPR004100;IPR023366;	ATPase, alpha/beta subunit, nucleotide-binding domain, active site;P-loop containing nucleoside triphosphate hydrolase;ATPase, F1 complex, alpha subunit;ATPase, F1/V1/A1 complex, alpha/beta subunit, C-terminal;ATPase, F1/V1/A1 complex, alpha/beta subunit, nucleotide-binding domain;ATPase, F1 complex alpha/beta subunit, N-terminal domain;ATP synthase subunit alpha-like domain;
P0C522	>sp|P0C522|ATPAM_ORYSJ ATP synthase subunit alpha, mitochondrial OS=Oryza sativa subsp. japonica GN=ATPA PE=1 SV=1;>tr|Q67TM4|Q67TM4_ORYSJ ATP synthase subunit alpha OS=Oryza sativa subsp. japonica GN=P0681H07.43 PE=3 SV=1	1	1.53902e-07	_SFNEK(su)GGLTNER_	SFNEK(1)GGLTNER	486	0.10712	125.82	cytosol	energy coupled proton transmembrane transport, against = electrochemical gradient;single-organism transport;cellular process;single-organism process;single-organism cellular process;transmembrane transport;establishment of localization;monovalent inorganic cation transport;biological_process;ion transmembrane transport;hydrogen transport;transport;cation transport;proton transport;localization;io…	molecular_function;transporter activity;hydrolase activity, acting on acid anhydrides;hydrolase activity;transmembrane transporter activity;catalytic activity;hydrolase activity, acting on acid anhydrides, catalyzing = transmembrane movement of substances;ATPase activity, coupled;ion transmembrane transporter activity;hydrogen ion transmembrane transporter activity;monovalent inorganic cation tra…	protein complex;membrane;macromolecular complex;proton-transporting two-sector ATPase complex;cellular_component;membrane part;proton-transporting two-sector ATPase complex, catalytic domain;intracellular;proton-transporting ATP synthase complex;cell part;cell;intracellular part;proton-transporting ATP synthase complex, catalytic core F(1);external encapsulating structure;cell periphery;cell wall…	K02132	ATPeF1A:F-type H+-transporting ATPase subunit alpha;ATPeF1A:F-type H+-transporting ATPase subunit alpha;	Metabolic pathways - Oryza sativa japonica (Japanese rice) (RefSeq) ;Oxidative phosphorylation - Oryza sativa japonica (Japanese rice) (RefSeq) ;	IPR020003;IPR027417;IPR005294;IPR000793;IPR000194;IPR004100;IPR023366;	ATPase, alpha/beta subunit, nucleotide-binding domain, active site;P-loop containing nucleoside triphosphate hydrolase;ATPase, F1 complex, alpha subunit;ATPase, F1/V1/A1 complex, alpha/beta subunit, C-terminal;ATPase, F1/V1/A1 complex, alpha/beta subunit, nucleotide-binding domain;ATPase, F1 complex alpha/beta subunit, N-terminal domain;ATP synthase subunit alpha-like domain;
P0C522	>sp|P0C522|ATPAM_ORYSJ ATP synthase subunit alpha, mitochondrial OS=Oryza sativa subsp. japonica GN=ATPA PE=1 SV=1;>tr|Q67TM4|Q67TM4_ORYSJ ATP synthase subunit alpha OS=Oryza sativa subsp. japonica GN=P0681H07.43 PE=3 SV=1	1	0.00908782	_TGSIVDVPAGK(su)AMLGR_	TGSIVDVPAGK(1)AMLGR	103	0.80548	49.988	cytosol	energy coupled proton transmembrane transport, against = electrochemical gradient;single-organism transport;cellular process;single-organism process;single-organism cellular process;transmembrane transport;establishment of localization;monovalent inorganic cation transport;biological_process;ion transmembrane transport;hydrogen transport;transport;cation transport;proton transport;localization;io…	molecular_function;transporter activity;hydrolase activity, acting on acid anhydrides;hydrolase activity;transmembrane transporter activity;catalytic activity;hydrolase activity, acting on acid anhydrides, catalyzing = transmembrane movement of substances;ATPase activity, coupled;ion transmembrane transporter activity;hydrogen ion transmembrane transporter activity;monovalent inorganic cation tra…	protein complex;membrane;macromolecular complex;proton-transporting two-sector ATPase complex;cellular_component;membrane part;proton-transporting two-sector ATPase complex, catalytic domain;intracellular;proton-transporting ATP synthase complex;cell part;cell;intracellular part;proton-transporting ATP synthase complex, catalytic core F(1);external encapsulating structure;cell periphery;cell wall…	K02132	ATPeF1A:F-type H+-transporting ATPase subunit alpha;ATPeF1A:F-type H+-transporting ATPase subunit alpha;	Metabolic pathways - Oryza sativa japonica (Japanese rice) (RefSeq) ;Oxidative phosphorylation - Oryza sativa japonica (Japanese rice) (RefSeq) ;	IPR020003;IPR027417;IPR005294;IPR000793;IPR000194;IPR004100;IPR023366;	ATPase, alpha/beta subunit, nucleotide-binding domain, active site;P-loop containing nucleoside triphosphate hydrolase;ATPase, F1 complex, alpha subunit;ATPase, F1/V1/A1 complex, alpha/beta subunit, C-terminal;ATPase, F1/V1/A1 complex, alpha/beta subunit, nucleotide-binding domain;ATPase, F1 complex alpha/beta subunit, N-terminal domain;ATP synthase subunit alpha-like domain;
P0C522	>sp|P0C522|ATPAM_ORYSJ ATP synthase subunit alpha, mitochondrial OS=Oryza sativa subsp. japonica GN=ATPA PE=1 SV=1;>tr|Q67TM4|Q67TM4_ORYSJ ATP synthase subunit alpha OS=Oryza sativa subsp. japonica GN=P0681H07.43 PE=3 SV=1	1	0.00420985	_VEVK(su)APGIIER_	VEVK(1)APGIIER	134	1.2519	57.175	cytosol	energy coupled proton transmembrane transport, against = electrochemical gradient;single-organism transport;cellular process;single-organism process;single-organism cellular process;transmembrane transport;establishment of localization;monovalent inorganic cation transport;biological_process;ion transmembrane transport;hydrogen transport;transport;cation transport;proton transport;localization;io…	molecular_function;transporter activity;hydrolase activity, acting on acid anhydrides;hydrolase activity;transmembrane transporter activity;catalytic activity;hydrolase activity, acting on acid anhydrides, catalyzing = transmembrane movement of substances;ATPase activity, coupled;ion transmembrane transporter activity;hydrogen ion transmembrane transporter activity;monovalent inorganic cation tra…	protein complex;membrane;macromolecular complex;proton-transporting two-sector ATPase complex;cellular_component;membrane part;proton-transporting two-sector ATPase complex, catalytic domain;intracellular;proton-transporting ATP synthase complex;cell part;cell;intracellular part;proton-transporting ATP synthase complex, catalytic core F(1);external encapsulating structure;cell periphery;cell wall…	K02132	ATPeF1A:F-type H+-transporting ATPase subunit alpha;ATPeF1A:F-type H+-transporting ATPase subunit alpha;	Metabolic pathways - Oryza sativa japonica (Japanese rice) (RefSeq) ;Oxidative phosphorylation - Oryza sativa japonica (Japanese rice) (RefSeq) ;	IPR020003;IPR027417;IPR005294;IPR000793;IPR000194;IPR004100;IPR023366;	ATPase, alpha/beta subunit, nucleotide-binding domain, active site;P-loop containing nucleoside triphosphate hydrolase;ATPase, F1 complex, alpha subunit;ATPase, F1/V1/A1 complex, alpha/beta subunit, C-terminal;ATPase, F1/V1/A1 complex, alpha/beta subunit, nucleotide-binding domain;ATPase, F1 complex alpha/beta subunit, N-terminal domain;ATP synthase subunit alpha-like domain;
P0C522	>sp|P0C522|ATPAM_ORYSJ ATP synthase subunit alpha, mitochondrial OS=Oryza sativa subsp. japonica GN=ATPA PE=1 SV=1	1	0.00596169	_VVDALGVPIDGK(su)GALSDHER_	VVDALGVPIDGK(1)GALSDHER	120	1.573	63.447	cytosol	energy coupled proton transmembrane transport, against = electrochemical gradient;single-organism transport;cellular process;single-organism process;single-organism cellular process;transmembrane transport;establishment of localization;monovalent inorganic cation transport;biological_process;ion transmembrane transport;hydrogen transport;transport;cation transport;proton transport;localization;io…	molecular_function;transporter activity;hydrolase activity, acting on acid anhydrides;hydrolase activity;transmembrane transporter activity;catalytic activity;hydrolase activity, acting on acid anhydrides, catalyzing = transmembrane movement of substances;ATPase activity, coupled;ion transmembrane transporter activity;hydrogen ion transmembrane transporter activity;monovalent inorganic cation tra…	protein complex;membrane;macromolecular complex;proton-transporting two-sector ATPase complex;cellular_component;membrane part;proton-transporting two-sector ATPase complex, catalytic domain;intracellular;proton-transporting ATP synthase complex;cell part;cell;intracellular part;proton-transporting ATP synthase complex, catalytic core F(1);external encapsulating structure;cell periphery;cell wall…	K02132	ATPeF1A:F-type H+-transporting ATPase subunit alpha;ATPeF1A:F-type H+-transporting ATPase subunit alpha;	Metabolic pathways - Oryza sativa japonica (Japanese rice) (RefSeq) ;Oxidative phosphorylation - Oryza sativa japonica (Japanese rice) (RefSeq) ;	IPR020003;IPR027417;IPR005294;IPR000793;IPR000194;IPR004100;IPR023366;	ATPase, alpha/beta subunit, nucleotide-binding domain, active site;P-loop containing nucleoside triphosphate hydrolase;ATPase, F1 complex, alpha subunit;ATPase, F1/V1/A1 complex, alpha/beta subunit, C-terminal;ATPase, F1/V1/A1 complex, alpha/beta subunit, nucleotide-binding domain;ATPase, F1 complex alpha/beta subunit, N-terminal domain;ATP synthase subunit alpha-like domain;
Q8HCN3	>tr|Q8HCN3|Q8HCN3_ORYSJ Cytochrome b OS=Oryza sativa subsp. japonica GN=cob PE=3 SV=2;>sp|P0C524|CYB_ORYSJ Cytochrome b OS=Oryza sativa subsp. japonica GN=MT-CYB PE=2 SV=1	1	0.0158365	_GIPK(su)YYTDETHR_	GIPK(1)YYTDETHR	384	0.88887	54.343	plasma membrane	biological_process;cellular respiration;single-organism metabolic process;cellular process;metabolic process;generation of precursor metabolites and energy;electron transport chain;cellular metabolic process;energy derivation by oxidation of organic compounds;oxidation-reduction process;respiratory electron transport chain;	molecular_function;electron carrier activity;catalytic activity;oxidoreductase activity;binding;cation binding;ion binding;metal ion binding;	cellular_component;membrane;intrinsic to membrane;membrane part;integral to membrane;intracellular;cytoplasmic part;cytoplasm;organelle;membrane-bounded organelle;cell part;cell;intracellular organelle;intracellular part;intracellular membrane-bounded organelle;mitochondrion;respiratory chain;	K00412	CYTB:ubiquinol-cytochrome c reductase cytochrome b subunit;CYTB:ubiquinol-cytochrome c reductase cytochrome b subunit;	Metabolic pathways - Oryza sativa japonica (Japanese rice) (RefSeq) ;Oxidative phosphorylation - Oryza sativa japonica (Japanese rice) (RefSeq) ;	IPR005798;IPR005797;IPR027387;IPR016174;	Cytochrome b/b6, C-terminal;Cytochrome b/b6, N-terminal;Cytochrome b/b6-like domain;Di-haem cytochrome, transmembrane;
P0C5D5	>sp|P0C5D5|PRXQ_ORYSJ Peroxiredoxin Q, chloroplastic OS=Oryza sativa subsp. japonica GN=Os06g0196300 PE=1 SV=1	1	0.00453001	_AVSLSK(su)FK_	AVSLSK(1)FK	93	0.74532	65.246	chloroplast	biological_process;single-organism metabolic process;metabolic process;oxidation-reduction process;	molecular_function;antioxidant activity;catalytic activity;oxidoreductase activity;oxidoreductase activity, acting on peroxide as acceptor;peroxidase activity;oxidoreductase activity, acting on paired donors, with = incorporation or reduction of molecular oxygen;peroxiredoxin activity;	plastid thylakoid;cell;organelle subcompartment;cellular_component;intracellular membrane-bounded organelle;intracellular;plastid;cytoplasmic part;chloroplast part;cytoplasm;organelle;plastid part;intracellular organelle part;membrane-bounded organelle;cell part;thylakoid;intracellular organelle;intracellular part;organelle part;chloroplast;chloroplast thylakoid;				IPR012336;IPR000866;	Thioredoxin-like fold;Alkyl hydroperoxide reductase subunit C/ Thiol specific antioxidant;
P0C5D5	>sp|P0C5D5|PRXQ_ORYSJ Peroxiredoxin Q, chloroplastic OS=Oryza sativa subsp. japonica GN=Os06g0196300 PE=1 SV=1	1	0.0083099	_VSK(su)GSAAPNFTLR_	VSK(1)GSAAPNFTLR	72	-3.0589	50.088	chloroplast	biological_process;single-organism metabolic process;metabolic process;oxidation-reduction process;	molecular_function;antioxidant activity;catalytic activity;oxidoreductase activity;oxidoreductase activity, acting on peroxide as acceptor;peroxidase activity;oxidoreductase activity, acting on paired donors, with = incorporation or reduction of molecular oxygen;peroxiredoxin activity;	plastid thylakoid;cell;organelle subcompartment;cellular_component;intracellular membrane-bounded organelle;intracellular;plastid;cytoplasmic part;chloroplast part;cytoplasm;organelle;plastid part;intracellular organelle part;membrane-bounded organelle;cell part;thylakoid;intracellular organelle;intracellular part;organelle part;chloroplast;chloroplast thylakoid;				IPR012336;IPR000866;	Thioredoxin-like fold;Alkyl hydroperoxide reductase subunit C/ Thiol specific antioxidant;
P12085	>sp|P12085|ATPB_ORYSJ ATP synthase subunit beta, chloroplastic OS=Oryza sativa subsp. japonica GN=atpB PE=1 SV=2;>tr|Q8S6F3|Q8S6F3_ORYSJ ATP synthase subunit beta OS=Oryza sativa subsp. japonica GN=OSJNBb0075K12.38 PE=3 SV=1;>tr|Q0IPF8|Q0IPF8_ORYSJ ATP syn	1	0.0101531	_GGK(su)IGLFGGAGVGK_	GGK(1)IGLFGGAGVGK	167	-0.25431	50.897	chloroplast	nitrogen compound metabolic process;purine nucleoside triphosphate biosynthetic process;purine ribonucleoside biosynthetic process;ribonucleoside triphosphate biosynthetic process;purine nucleoside triphosphate metabolic process;nucleoside triphosphate biosynthetic process;phosphate-containing compound metabolic process;purine ribonucleoside triphosphate biosynthetic process;nucleoside triphospha…	transporter activity;hydrolase activity, acting on acid anhydrides;ATPase activity, coupled;ion transmembrane transporter activity;hydrogen ion transmembrane transporter activity;monovalent inorganic cation transmembrane transporter activity;cation transmembrane transporter activity;ATPase activity, coupled to transmembrane movement of substances;ATPase activity, coupled to transmembrane movement…	protein complex;membrane;macromolecular complex;proton-transporting two-sector ATPase complex;cellular_component;membrane part;proton-transporting two-sector ATPase complex, catalytic domain;external encapsulating structure;cell part;cell;cell periphery;cell wall;plastid thylakoid;photosynthetic membrane;intracellular membrane-bounded organelle;intracellular;plastid;chloroplast part;cytoplasm;org…	K02112	ATPF1B:F-type H+-transporting ATPase subunit beta [EC:3.6.3.14];ATPF1B:F-type H+-transporting ATPase subunit beta [EC:3.6.3.14];ATPF1B:F-type H+-transporting ATPase subunit beta [EC:3.6.3.14];	Metabolic pathways - Oryza sativa japonica (Japanese rice) (RefSeq) ;Oxidative phosphorylation - Oryza sativa japonica (Japanese rice) (RefSeq) ;Photosynthesis - Oryza sativa japonica (Japanese rice) (RefSeq) ;	IPR000793;IPR004100;IPR000194;IPR003593;IPR020003;IPR027417;IPR005722;IPR024034;	ATPase, F1/V1/A1 complex, alpha/beta subunit, C-terminal;ATPase, F1 complex alpha/beta subunit, N-terminal domain;ATPase, F1/V1/A1 complex, alpha/beta subunit, nucleotide-binding domain;AAA+ ATPase domain;ATPase, alpha/beta subunit, nucleotide-binding domain, active site;P-loop containing nucleoside triphosphate hydrolase;ATPase, F1 complex, beta subunit;ATPase, F1 complex beta subunit/V1 complex…
P12085	>sp|P12085|ATPB_ORYSJ ATP synthase subunit beta, chloroplastic OS=Oryza sativa subsp. japonica GN=atpB PE=1 SV=2;>tr|Q8S6F3|Q8S6F3_ORYSJ ATP synthase subunit beta OS=Oryza sativa subsp. japonica GN=OSJNBb0075K12.38 PE=3 SV=1	1	1.30765e-07	_PGVSTIEEK(su)STGR_	PGVSTIEEK(1)STGR	18	1.3254	112.44	chloroplast	nitrogen compound metabolic process;purine nucleoside triphosphate biosynthetic process;purine ribonucleoside biosynthetic process;ribonucleoside triphosphate biosynthetic process;purine nucleoside triphosphate metabolic process;nucleoside triphosphate biosynthetic process;phosphate-containing compound metabolic process;purine ribonucleoside triphosphate biosynthetic process;nucleoside triphospha…	transporter activity;hydrolase activity, acting on acid anhydrides;ATPase activity, coupled;ion transmembrane transporter activity;hydrogen ion transmembrane transporter activity;monovalent inorganic cation transmembrane transporter activity;cation transmembrane transporter activity;ATPase activity, coupled to transmembrane movement of substances;ATPase activity, coupled to transmembrane movement…	protein complex;membrane;macromolecular complex;proton-transporting two-sector ATPase complex;cellular_component;membrane part;proton-transporting two-sector ATPase complex, catalytic domain;external encapsulating structure;cell part;cell;cell periphery;cell wall;plastid thylakoid;photosynthetic membrane;intracellular membrane-bounded organelle;intracellular;plastid;chloroplast part;cytoplasm;org…	K02112	ATPF1B:F-type H+-transporting ATPase subunit beta [EC:3.6.3.14];ATPF1B:F-type H+-transporting ATPase subunit beta [EC:3.6.3.14];ATPF1B:F-type H+-transporting ATPase subunit beta [EC:3.6.3.14];	Metabolic pathways - Oryza sativa japonica (Japanese rice) (RefSeq) ;Oxidative phosphorylation - Oryza sativa japonica (Japanese rice) (RefSeq) ;Photosynthesis - Oryza sativa japonica (Japanese rice) (RefSeq) ;	IPR000793;IPR004100;IPR000194;IPR003593;IPR020003;IPR027417;IPR005722;IPR024034;	ATPase, F1/V1/A1 complex, alpha/beta subunit, C-terminal;ATPase, F1 complex alpha/beta subunit, N-terminal domain;ATPase, F1/V1/A1 complex, alpha/beta subunit, nucleotide-binding domain;AAA+ ATPase domain;ATPase, alpha/beta subunit, nucleotide-binding domain, active site;P-loop containing nucleoside triphosphate hydrolase;ATPase, F1 complex, beta subunit;ATPase, F1 complex beta subunit/V1 complex…
P12085	>sp|P12085|ATPB_ORYSJ ATP synthase subunit beta, chloroplastic OS=Oryza sativa subsp. japonica GN=atpB PE=1 SV=2;>tr|Q8S6F3|Q8S6F3_ORYSJ ATP synthase subunit beta OS=Oryza sativa subsp. japonica GN=OSJNBb0075K12.38 PE=3 SV=1;>tr|Q0IPF8|Q0IPF8_ORYSJ ATP syn	1	0.00155116	_VK(su)QTLQR_	VK(1)QTLQR	392	0.50006	94.262	chloroplast	nitrogen compound metabolic process;purine nucleoside triphosphate biosynthetic process;purine ribonucleoside biosynthetic process;ribonucleoside triphosphate biosynthetic process;purine nucleoside triphosphate metabolic process;nucleoside triphosphate biosynthetic process;phosphate-containing compound metabolic process;purine ribonucleoside triphosphate biosynthetic process;nucleoside triphospha…	transporter activity;hydrolase activity, acting on acid anhydrides;ATPase activity, coupled;ion transmembrane transporter activity;hydrogen ion transmembrane transporter activity;monovalent inorganic cation transmembrane transporter activity;cation transmembrane transporter activity;ATPase activity, coupled to transmembrane movement of substances;ATPase activity, coupled to transmembrane movement…	protein complex;membrane;macromolecular complex;proton-transporting two-sector ATPase complex;cellular_component;membrane part;proton-transporting two-sector ATPase complex, catalytic domain;external encapsulating structure;cell part;cell;cell periphery;cell wall;plastid thylakoid;photosynthetic membrane;intracellular membrane-bounded organelle;intracellular;plastid;chloroplast part;cytoplasm;org…	K02112	ATPF1B:F-type H+-transporting ATPase subunit beta [EC:3.6.3.14];ATPF1B:F-type H+-transporting ATPase subunit beta [EC:3.6.3.14];ATPF1B:F-type H+-transporting ATPase subunit beta [EC:3.6.3.14];	Metabolic pathways - Oryza sativa japonica (Japanese rice) (RefSeq) ;Oxidative phosphorylation - Oryza sativa japonica (Japanese rice) (RefSeq) ;Photosynthesis - Oryza sativa japonica (Japanese rice) (RefSeq) ;	IPR000793;IPR004100;IPR000194;IPR003593;IPR020003;IPR027417;IPR005722;IPR024034;	ATPase, F1/V1/A1 complex, alpha/beta subunit, C-terminal;ATPase, F1 complex alpha/beta subunit, N-terminal domain;ATPase, F1/V1/A1 complex, alpha/beta subunit, nucleotide-binding domain;AAA+ ATPase domain;ATPase, alpha/beta subunit, nucleotide-binding domain, active site;P-loop containing nucleoside triphosphate hydrolase;ATPase, F1 complex, beta subunit;ATPase, F1 complex beta subunit/V1 complex…
Q0J2G2	>tr|Q0J2G2|Q0J2G2_ORYSJ Os09g0346500 protein OS=Oryza sativa subsp. japonica GN=Os09g0346500 PE=2 SV=1;>sp|P12330|CB21_ORYSJ Chlorophyll a-b binding protein 1, chloroplastic OS=Oryza sativa subsp. japonica GN=CAB1R PE=2 SV=2	1	0.00192456	_PK(su)PAASSGSPWYGADR_	PK(1)PAASSGSPWYGADR	40	-0.74635	61.265	chloroplast	biological_process;photosynthesis;cellular process;metabolic process;generation of precursor metabolites and energy;photosynthesis, light reaction;cellular metabolic process;photosynthesis, light harvesting;response to radiation;response to abiotic stimulus;response to light stimulus;response to stimulus;response to blue light;response to red or far red light;response to far red light;response to…		extracellular region;cellular_component;apoplast;organelle envelope;plastid envelope;cell;envelope;intracellular membrane-bounded organelle;intracellular;plastid;cytoplasmic part;chloroplast part;cytoplasm;organelle;plastid part;intracellular organelle part;membrane-bounded organelle;cell part;intracellular organelle;intracellular part;organelle part;chloroplast;chloroplast envelope;plastid thyla…	K08912	LHCB1:light-harvesting complex II chlorophyll a/b binding protein 1;LHCB1:light-harvesting complex II chlorophyll a/b binding protein 1;	Metabolic pathways - Oryza sativa japonica (Japanese rice) (RefSeq) ;Photosynthesis - antenna proteins - Oryza sativa japonica (Japanese rice) (RefSeq) ;	IPR023329;IPR022796;	Chlorophyll a/b binding protein domain;Chlorophyll A-B binding protein;
Q0JLH1	>tr|Q0JLH1|Q0JLH1_ORYSJ Os01g0600900 protein OS=Oryza sativa subsp. japonica GN=Os01g0600900 PE=2 SV=1;>sp|P12331|CB22_ORYSJ Chlorophyll a-b binding protein 2, chloroplastic OS=Oryza sativa subsp. japonica GN=CAB2R PE=2 SV=2	1	0.000544498	_PK(su)PAASGSPWYGADR_	PK(1)PAASGSPWYGADR	37	-1.4715	67.136	chloroplast	biological_process;photosynthesis;cellular process;metabolic process;generation of precursor metabolites and energy;photosynthesis, light reaction;cellular metabolic process;photosynthesis, light harvesting;response to radiation;response to abiotic stimulus;response to light stimulus;response to stimulus;response to blue light;response to red or far red light;response to far red light;response to…		extracellular region;cellular_component;apoplast;organelle envelope;plastid envelope;cell;envelope;intracellular membrane-bounded organelle;intracellular;plastid;cytoplasmic part;chloroplast part;cytoplasm;organelle;plastid part;intracellular organelle part;membrane-bounded organelle;cell part;intracellular organelle;intracellular part;organelle part;chloroplast;chloroplast envelope;plastid thyla…	K08912	LHCB1:light-harvesting complex II chlorophyll a/b binding protein 1;LHCB1:light-harvesting complex II chlorophyll a/b binding protein 1;	Metabolic pathways - Oryza sativa japonica (Japanese rice) (RefSeq) ;Photosynthesis - antenna proteins - Oryza sativa japonica (Japanese rice) (RefSeq) ;	IPR023329;IPR022796;	Chlorophyll a/b binding protein domain;Chlorophyll A-B binding protein;
Q69V57	>tr|Q0DIB5|Q0DIB5_ORYSJ Fructose-bisphosphate aldolase OS=Oryza sativa subsp. japonica GN=Os05g0402700 PE=3 SV=1;>sp|P17784|ALF_ORYSJ Fructose-bisphosphate aldolase cytoplasmic isozyme OS=Oryza sativa subsp. japonica GN=FBA PE=1 SV=2;>tr|Q5N725|Q5N725_ORYS	1	0.00197695	_CAK(su)YYEAGAR_	CAK(1)YYEAGAR	132	0.37398	64.73	cytosol	monosaccharide catabolic process;organic substance catabolic process;cellular process;carbohydrate metabolic process;hexose metabolic process;catabolic process;generation of precursor metabolites and energy;biological_process;carbohydrate catabolic process;single-organism carbohydrate metabolic process;single-organism carbohydrate catabolic process;metabolic process;glucose catabolic process;gluc…	molecular_function;catalytic activity;aldehyde-lyase activity;carbon-carbon lyase activity;lyase activity;fructose-bisphosphate aldolase activity;	intracellular;cytoplasmic part;plastid;cytoplasm;organelle;membrane-bounded organelle;cell part;cell;intracellular organelle;intracellular part;cellular_component;intracellular membrane-bounded organelle;chloroplast;	K01623	ALDO:fructose-bisphosphate aldolase, class I [EC:4.1.2.13];ALDO:fructose-bisphosphate aldolase, class I [EC:4.1.2.13];ALDO:fructose-bisphosphate aldolase, class I [EC:4.1.2.13];ALDO:fructose-bisphosphate aldolase, class I [EC:4.1.2.13];ALDO:fructose-bisphosphate aldolase, class I [EC:4.1.2.13];ALDO:fructose-bisphosphate aldolase, class I [EC:4.1.2.13];ALDO:fructose-bisphosphate aldolase, class I …	Metabolic pathways - Oryza sativa japonica (Japanese rice) (RefSeq) ;Biosynthesis of secondary metabolites - Oryza sativa japonica (Japanese rice) (RefSeq) ;Carbon metabolism - Oryza sativa japonica (Japanese rice) (RefSeq) ;Biosynthesis of amino acids - Oryza sativa japonica (Japanese rice) (RefSeq) ;Glycolysis / Gluconeogenesis - Oryza sativa japonica (Japanese rice) (RefSeq) ;Carbon fixation i…	IPR029768;IPR013785;IPR000741;	Fructose-bisphosphate aldolase class-I active site;Aldolase-type TIM barrel;Fructose-bisphosphate aldolase, class-I;
Q0DIB5	>tr|Q0DIB5|Q0DIB5_ORYSJ Fructose-bisphosphate aldolase OS=Oryza sativa subsp. japonica GN=Os05g0402700 PE=3 SV=1;>sp|P17784|ALF_ORYSJ Fructose-bisphosphate aldolase cytoplasmic isozyme OS=Oryza sativa subsp. japonica GN=FBA PE=1 SV=2	1	0.00645298	_VDK(su)GTIEVAGTEK_	VDK(1)GTIEVAGTEK	106	2.3145	54.276	cytosol	monosaccharide catabolic process;organic substance catabolic process;cellular process;carbohydrate metabolic process;hexose metabolic process;catabolic process;generation of precursor metabolites and energy;biological_process;carbohydrate catabolic process;single-organism carbohydrate metabolic process;single-organism carbohydrate catabolic process;metabolic process;glucose catabolic process;gluc…	aldehyde-lyase activity;molecular_function;carbon-carbon lyase activity;catalytic activity;lyase activity;fructose-bisphosphate aldolase activity;binding;cation binding;ion binding;transition metal ion binding;metal ion binding;copper ion binding;	extracellular region;cellular_component;apoplast;external encapsulating structure;cell part;cell;cell periphery;cell wall;intracellular;cytoplasmic part;plastid;cytoplasm;organelle;membrane-bounded organelle;intracellular organelle;intracellular part;intracellular membrane-bounded organelle;chloroplast;cytosol;organelle envelope;envelope;mitochondrion;mitochondrial part;intracellular organelle pa…	K01623	ALDO:fructose-bisphosphate aldolase, class I [EC:4.1.2.13];ALDO:fructose-bisphosphate aldolase, class I [EC:4.1.2.13];ALDO:fructose-bisphosphate aldolase, class I [EC:4.1.2.13];ALDO:fructose-bisphosphate aldolase, class I [EC:4.1.2.13];ALDO:fructose-bisphosphate aldolase, class I [EC:4.1.2.13];ALDO:fructose-bisphosphate aldolase, class I [EC:4.1.2.13];ALDO:fructose-bisphosphate aldolase, class I …	Metabolic pathways - Oryza sativa japonica (Japanese rice) (RefSeq) ;Biosynthesis of secondary metabolites - Oryza sativa japonica (Japanese rice) (RefSeq) ;Carbon metabolism - Oryza sativa japonica (Japanese rice) (RefSeq) ;Biosynthesis of amino acids - Oryza sativa japonica (Japanese rice) (RefSeq) ;Glycolysis / Gluconeogenesis - Oryza sativa japonica (Japanese rice) (RefSeq) ;Carbon fixation i…	IPR000741;IPR013785;IPR029768;	Fructose-bisphosphate aldolase, class-I;Aldolase-type TIM barrel;Fructose-bisphosphate aldolase class-I active site;
Q5N725	>tr|Q0DIB5|Q0DIB5_ORYSJ Fructose-bisphosphate aldolase OS=Oryza sativa subsp. japonica GN=Os05g0402700 PE=3 SV=1;>sp|P17784|ALF_ORYSJ Fructose-bisphosphate aldolase cytoplasmic isozyme OS=Oryza sativa subsp. japonica GN=FBA PE=1 SV=2;>tr|Q5N725|Q5N725_ORYS	1	0.00930232	_YK(su)DELIK_	YK(1)DELIK	9	-0.31398	52.482	cytosol	monosaccharide catabolic process;organic substance catabolic process;cellular process;carbohydrate metabolic process;hexose metabolic process;catabolic process;generation of precursor metabolites and energy;biological_process;carbohydrate catabolic process;single-organism carbohydrate metabolic process;single-organism carbohydrate catabolic process;metabolic process;glucose catabolic process;gluc…	aldehyde-lyase activity;molecular_function;carbon-carbon lyase activity;catalytic activity;lyase activity;fructose-bisphosphate aldolase activity;binding;cation binding;ion binding;transition metal ion binding;metal ion binding;copper ion binding;	extracellular region;cellular_component;apoplast;external encapsulating structure;cell part;cell;cell periphery;cell wall;intracellular;cytoplasmic part;plastid;cytoplasm;organelle;membrane-bounded organelle;intracellular organelle;intracellular part;intracellular membrane-bounded organelle;chloroplast;cytosol;organelle envelope;envelope;mitochondrion;mitochondrial part;intracellular organelle pa…	K01623	ALDO:fructose-bisphosphate aldolase, class I [EC:4.1.2.13];ALDO:fructose-bisphosphate aldolase, class I [EC:4.1.2.13];ALDO:fructose-bisphosphate aldolase, class I [EC:4.1.2.13];ALDO:fructose-bisphosphate aldolase, class I [EC:4.1.2.13];ALDO:fructose-bisphosphate aldolase, class I [EC:4.1.2.13];ALDO:fructose-bisphosphate aldolase, class I [EC:4.1.2.13];ALDO:fructose-bisphosphate aldolase, class I …	Metabolic pathways - Oryza sativa japonica (Japanese rice) (RefSeq) ;Biosynthesis of secondary metabolites - Oryza sativa japonica (Japanese rice) (RefSeq) ;Carbon metabolism - Oryza sativa japonica (Japanese rice) (RefSeq) ;Biosynthesis of amino acids - Oryza sativa japonica (Japanese rice) (RefSeq) ;Glycolysis / Gluconeogenesis - Oryza sativa japonica (Japanese rice) (RefSeq) ;Carbon fixation i…	IPR013785;IPR029768;IPR000741;	Aldolase-type TIM barrel;Fructose-bisphosphate aldolase class-I active site;Fructose-bisphosphate aldolase, class-I;
Q2QTJ7	>tr|Q2QTJ7|Q2QTJ7_ORYSJ Ribulose bisphosphate carboxylase small chain OS=Oryza sativa subsp. japonica GN=LOC_Os12g19394 PE=2 SV=1;>tr|Q2QTJ1|Q2QTJ1_ORYSJ Ribulose bisphosphate carboxylase small chain OS=Oryza sativa subsp. japonica GN=LOC_Os12g19470 PE=2 S	1	0.0013508	_K(su)AYPDAFVR_	K(1)AYPDAFVR	138	0.77557	81.972	chloroplast	biological_process;single-organism metabolic process;metabolic process;organic substance metabolic process;carbon fixation;biosynthetic process;cellular process;cellular metabolic compound salvage;cellular biosynthetic process;cellular metabolic process;photorespiration;photosynthesis;response to radiation;response to abiotic stimulus;response to light stimulus;response to stimulus;response to bl…	molecular_function;binding;cation binding;ion binding;transition metal ion binding;metal ion binding;copper ion binding;oxidoreductase activity;catalytic activity;monooxygenase activity;carboxy-lyase activity;carbon-carbon lyase activity;lyase activity;ribulose-bisphosphate carboxylase activity;	extracellular region;cellular_component;apoplast;external encapsulating structure;cell part;cell;cell periphery;cell wall;organelle envelope;plastid envelope;envelope;intracellular membrane-bounded organelle;intracellular;plastid;cytoplasmic part;chloroplast part;cytoplasm;organelle;plastid part;intracellular organelle part;membrane-bounded organelle;intracellular organelle;intracellular part;org…	K01602	rbcS:ribulose-bisphosphate carboxylase small chain [EC:4.1.1.39];rbcS:ribulose-bisphosphate carboxylase small chain [EC:4.1.1.39];rbcS:ribulose-bisphosphate carboxylase small chain [EC:4.1.1.39];rbcS:ribulose-bisphosphate carboxylase small chain [EC:4.1.1.39];	Metabolic pathways - Oryza sativa japonica (Japanese rice) (RefSeq) ;Carbon metabolism - Oryza sativa japonica (Japanese rice) (RefSeq) ;Carbon fixation in photosynthetic organisms - Oryza sativa japonica (Japanese rice) (RefSeq) ;Glyoxylate and dicarboxylate metabolism - Oryza sativa japonica (Japanese rice) (RefSeq) ;	IPR024680;IPR024681;IPR000894;	Ribulose-1,5-bisphosphate carboxylase small subunit, N-terminal;Ribulose bisphosphate carboxylase, small chain;Ribulose bisphosphate carboxylase small chain, domain;
Q2QTJ7	>tr|Q2QTJ7|Q2QTJ7_ORYSJ Ribulose bisphosphate carboxylase small chain OS=Oryza sativa subsp. japonica GN=LOC_Os12g19394 PE=2 SV=1;>tr|Q2QTJ1|Q2QTJ1_ORYSJ Ribulose bisphosphate carboxylase small chain OS=Oryza sativa subsp. japonica GN=LOC_Os12g19470 PE=2 S	1	0.00305857	_K(su)FETLSYLPPLTVEDLLK_	K(1)FETLSYLPPLTVEDLLK	58	-0.21797	47.618	chloroplast	biological_process;single-organism metabolic process;metabolic process;organic substance metabolic process;carbon fixation;biosynthetic process;cellular process;cellular metabolic compound salvage;cellular biosynthetic process;cellular metabolic process;photorespiration;photosynthesis;response to radiation;response to abiotic stimulus;response to light stimulus;response to stimulus;response to bl…	molecular_function;binding;cation binding;ion binding;transition metal ion binding;metal ion binding;copper ion binding;oxidoreductase activity;catalytic activity;monooxygenase activity;carboxy-lyase activity;carbon-carbon lyase activity;lyase activity;ribulose-bisphosphate carboxylase activity;	extracellular region;cellular_component;apoplast;external encapsulating structure;cell part;cell;cell periphery;cell wall;organelle envelope;plastid envelope;envelope;intracellular membrane-bounded organelle;intracellular;plastid;cytoplasmic part;chloroplast part;cytoplasm;organelle;plastid part;intracellular organelle part;membrane-bounded organelle;intracellular organelle;intracellular part;org…	K01602	rbcS:ribulose-bisphosphate carboxylase small chain [EC:4.1.1.39];rbcS:ribulose-bisphosphate carboxylase small chain [EC:4.1.1.39];rbcS:ribulose-bisphosphate carboxylase small chain [EC:4.1.1.39];rbcS:ribulose-bisphosphate carboxylase small chain [EC:4.1.1.39];	Metabolic pathways - Oryza sativa japonica (Japanese rice) (RefSeq) ;Carbon metabolism - Oryza sativa japonica (Japanese rice) (RefSeq) ;Carbon fixation in photosynthetic organisms - Oryza sativa japonica (Japanese rice) (RefSeq) ;Glyoxylate and dicarboxylate metabolism - Oryza sativa japonica (Japanese rice) (RefSeq) ;	IPR024680;IPR024681;IPR000894;	Ribulose-1,5-bisphosphate carboxylase small subunit, N-terminal;Ribulose bisphosphate carboxylase, small chain;Ribulose bisphosphate carboxylase small chain, domain;
Q2QTJ7	>tr|Q2QTJ7|Q2QTJ7_ORYSJ Ribulose bisphosphate carboxylase small chain OS=Oryza sativa subsp. japonica GN=LOC_Os12g19394 PE=2 SV=1;>tr|Q2QTJ1|Q2QTJ1_ORYSJ Ribulose bisphosphate carboxylase small chain OS=Oryza sativa subsp. japonica GN=LOC_Os12g19470 PE=2 S	1	9.18592e-37	_LPM(ox)FGCTDATQVLK(su)ELEEAK_	LPMFGCTDATQVLK(1)ELEEAK	131	-0.23398	158.98	chloroplast	biological_process;single-organism metabolic process;metabolic process;organic substance metabolic process;carbon fixation;biosynthetic process;cellular process;cellular metabolic compound salvage;cellular biosynthetic process;cellular metabolic process;photorespiration;photosynthesis;response to radiation;response to abiotic stimulus;response to light stimulus;response to stimulus;response to bl…	molecular_function;binding;cation binding;ion binding;transition metal ion binding;metal ion binding;copper ion binding;oxidoreductase activity;catalytic activity;monooxygenase activity;carboxy-lyase activity;carbon-carbon lyase activity;lyase activity;ribulose-bisphosphate carboxylase activity;	extracellular region;cellular_component;apoplast;external encapsulating structure;cell part;cell;cell periphery;cell wall;organelle envelope;plastid envelope;envelope;intracellular membrane-bounded organelle;intracellular;plastid;cytoplasmic part;chloroplast part;cytoplasm;organelle;plastid part;intracellular organelle part;membrane-bounded organelle;intracellular organelle;intracellular part;org…	K01602	rbcS:ribulose-bisphosphate carboxylase small chain [EC:4.1.1.39];rbcS:ribulose-bisphosphate carboxylase small chain [EC:4.1.1.39];rbcS:ribulose-bisphosphate carboxylase small chain [EC:4.1.1.39];rbcS:ribulose-bisphosphate carboxylase small chain [EC:4.1.1.39];	Metabolic pathways - Oryza sativa japonica (Japanese rice) (RefSeq) ;Carbon metabolism - Oryza sativa japonica (Japanese rice) (RefSeq) ;Carbon fixation in photosynthetic organisms - Oryza sativa japonica (Japanese rice) (RefSeq) ;Glyoxylate and dicarboxylate metabolism - Oryza sativa japonica (Japanese rice) (RefSeq) ;	IPR024680;IPR024681;IPR000894;	Ribulose-1,5-bisphosphate carboxylase small subunit, N-terminal;Ribulose bisphosphate carboxylase, small chain;Ribulose bisphosphate carboxylase small chain, domain;
Q2QTJ7	>tr|Q2QTJ7|Q2QTJ7_ORYSJ Ribulose bisphosphate carboxylase small chain OS=Oryza sativa subsp. japonica GN=LOC_Os12g19394 PE=2 SV=1;>tr|Q2QTJ1|Q2QTJ1_ORYSJ Ribulose bisphosphate carboxylase small chain OS=Oryza sativa subsp. japonica GN=LOC_Os12g19470 PE=2 S	1	0.00119712	_SK(su)WVPCLEFSK_	SK(1)WVPCLEFSK	84	-0.024992	63.966	chloroplast	biological_process;single-organism metabolic process;metabolic process;organic substance metabolic process;carbon fixation;biosynthetic process;cellular process;cellular metabolic compound salvage;cellular biosynthetic process;cellular metabolic process;photorespiration;photosynthesis;response to radiation;response to abiotic stimulus;response to light stimulus;response to stimulus;response to bl…	molecular_function;binding;cation binding;ion binding;transition metal ion binding;metal ion binding;copper ion binding;oxidoreductase activity;catalytic activity;monooxygenase activity;carboxy-lyase activity;carbon-carbon lyase activity;lyase activity;ribulose-bisphosphate carboxylase activity;	extracellular region;cellular_component;apoplast;external encapsulating structure;cell part;cell;cell periphery;cell wall;organelle envelope;plastid envelope;envelope;intracellular membrane-bounded organelle;intracellular;plastid;cytoplasmic part;chloroplast part;cytoplasm;organelle;plastid part;intracellular organelle part;membrane-bounded organelle;intracellular organelle;intracellular part;org…	K01602	rbcS:ribulose-bisphosphate carboxylase small chain [EC:4.1.1.39];rbcS:ribulose-bisphosphate carboxylase small chain [EC:4.1.1.39];rbcS:ribulose-bisphosphate carboxylase small chain [EC:4.1.1.39];rbcS:ribulose-bisphosphate carboxylase small chain [EC:4.1.1.39];	Metabolic pathways - Oryza sativa japonica (Japanese rice) (RefSeq) ;Carbon metabolism - Oryza sativa japonica (Japanese rice) (RefSeq) ;Carbon fixation in photosynthetic organisms - Oryza sativa japonica (Japanese rice) (RefSeq) ;Glyoxylate and dicarboxylate metabolism - Oryza sativa japonica (Japanese rice) (RefSeq) ;	IPR024680;IPR024681;IPR000894;	Ribulose-1,5-bisphosphate carboxylase small subunit, N-terminal;Ribulose bisphosphate carboxylase, small chain;Ribulose bisphosphate carboxylase small chain, domain;
Q0DY33	>tr|Q0DY33|Q0DY33_ORYSJ ATP/ADP translocator OS=Oryza sativa subsp. japonica GN=Os02g0718900 PE=2 SV=1;>sp|P31691|ADT_ORYSJ ADP,ATP carrier protein, mitochondrial OS=Oryza sativa subsp. japonica GN=Os02g0718900 PE=2 SV=1;>tr|Q0DJC0|Q0DJC0_ORYSJ Os05g030270	1	0.00303638	_DK(su)DGYWK_	DK(1)DGYWK	180	0.97909	78.616	mitochondria	biological_process;single-organism transport;cellular process;single-organism process;single-organism cellular process;transport;establishment of localization;localization;transmembrane transport;nitrogen compound transport;organophosphate ester transport;nucleotide transport;nucleobase-containing compound transport;organic substance transport;purine nucleotide transport;	molecular_function;transporter activity;binding;cation binding;ion binding;transition metal ion binding;metal ion binding;copper ion binding;	organelle envelope;mitochondrial membrane;cell;mitochondrial envelope;cellular_component;intracellular membrane-bounded organelle;envelope;mitochondrion;intracellular;cytoplasmic part;cytoplasm;membrane;organelle;organelle inner membrane;organelle membrane;mitochondrial part;membrane-bounded organelle;intracellular organelle part;cell part;intracellular organelle;intracellular part;organelle part…				IPR002113;IPR018108;IPR002067;IPR023395;	Adenine nucleotide translocator 1;Mitochondrial substrate/solute carrier;Mitochondrial carrier protein;Mitochondrial carrier domain;
Q0DY33	>tr|Q0DY33|Q0DY33_ORYSJ ATP/ADP translocator OS=Oryza sativa subsp. japonica GN=Os02g0718900 PE=2 SV=1;>sp|P31691|ADT_ORYSJ ADP,ATP carrier protein, mitochondrial OS=Oryza sativa subsp. japonica GN=Os02g0718900 PE=2 SV=1;>tr|Q0DJC0|Q0DJC0_ORYSJ Os05g030270	1	0.0013013	_LANDAK(su)AAK_	LANDAK(1)AAK	220	-0.003073	78.113	mitochondria	biological_process;single-organism transport;cellular process;single-organism process;single-organism cellular process;transport;establishment of localization;localization;transmembrane transport;nitrogen compound transport;organophosphate ester transport;nucleotide transport;nucleobase-containing compound transport;organic substance transport;purine nucleotide transport;	molecular_function;transporter activity;binding;cation binding;ion binding;transition metal ion binding;metal ion binding;copper ion binding;	organelle envelope;mitochondrial membrane;cell;mitochondrial envelope;cellular_component;intracellular membrane-bounded organelle;envelope;mitochondrion;intracellular;cytoplasmic part;cytoplasm;membrane;organelle;organelle inner membrane;organelle membrane;mitochondrial part;membrane-bounded organelle;intracellular organelle part;cell part;intracellular organelle;intracellular part;organelle part…				IPR002113;IPR018108;IPR002067;IPR023395;	Adenine nucleotide translocator 1;Mitochondrial substrate/solute carrier;Mitochondrial carrier protein;Mitochondrial carrier domain;
Q0DY33	>tr|Q0DY33|Q0DY33_ORYSJ ATP/ADP translocator OS=Oryza sativa subsp. japonica GN=Os02g0718900 PE=2 SV=1;>sp|P31691|ADT_ORYSJ ADP,ATP carrier protein, mitochondrial OS=Oryza sativa subsp. japonica GN=Os02g0718900 PE=2 SV=1	1	3.76794e-07	_LLIQNQDEMIK(su)AGR_	LLIQNQDEMIK(1)AGR	118	-0.72934	98.942	mitochondria	biological_process;single-organism transport;cellular process;single-organism process;single-organism cellular process;transport;establishment of localization;localization;transmembrane transport;nitrogen compound transport;organophosphate ester transport;nucleotide transport;nucleobase-containing compound transport;organic substance transport;purine nucleotide transport;	molecular_function;transporter activity;binding;cation binding;ion binding;transition metal ion binding;metal ion binding;copper ion binding;	organelle envelope;mitochondrial membrane;cell;mitochondrial envelope;cellular_component;intracellular membrane-bounded organelle;envelope;mitochondrion;intracellular;cytoplasmic part;cytoplasm;membrane;organelle;organelle inner membrane;organelle membrane;mitochondrial part;membrane-bounded organelle;intracellular organelle part;cell part;intracellular organelle;intracellular part;organelle part…				IPR002113;IPR018108;IPR002067;IPR023395;	Adenine nucleotide translocator 1;Mitochondrial substrate/solute carrier;Mitochondrial carrier protein;Mitochondrial carrier domain;
Q0DY33	>tr|Q0DY33|Q0DY33_ORYSJ ATP/ADP translocator OS=Oryza sativa subsp. japonica GN=Os02g0718900 PE=2 SV=1;>sp|P31691|ADT_ORYSJ ADP,ATP carrier protein, mitochondrial OS=Oryza sativa subsp. japonica GN=Os02g0718900 PE=2 SV=1	1	0.00902323	_LSEPYK(su)GIGDCFGR_	LSEPYK(1)GIGDCFGR	127	0.097887	45.614	mitochondria	biological_process;single-organism transport;cellular process;single-organism process;single-organism cellular process;transport;establishment of localization;localization;transmembrane transport;nitrogen compound transport;organophosphate ester transport;nucleotide transport;nucleobase-containing compound transport;organic substance transport;purine nucleotide transport;	molecular_function;transporter activity;binding;cation binding;ion binding;transition metal ion binding;metal ion binding;copper ion binding;	organelle envelope;mitochondrial membrane;cell;mitochondrial envelope;cellular_component;intracellular membrane-bounded organelle;envelope;mitochondrion;intracellular;cytoplasmic part;cytoplasm;membrane;organelle;organelle inner membrane;organelle membrane;mitochondrial part;membrane-bounded organelle;intracellular organelle part;cell part;intracellular organelle;intracellular part;organelle part…				IPR002113;IPR018108;IPR002067;IPR023395;	Adenine nucleotide translocator 1;Mitochondrial substrate/solute carrier;Mitochondrial carrier protein;Mitochondrial carrier domain;
Q0DY33	>tr|Q0DY33|Q0DY33_ORYSJ ATP/ADP translocator OS=Oryza sativa subsp. japonica GN=Os02g0718900 PE=2 SV=1;>sp|P31691|ADT_ORYSJ ADP,ATP carrier protein, mitochondrial OS=Oryza sativa subsp. japonica GN=Os02g0718900 PE=2 SV=1	1	0.00415734	_M(ox)MMTSGEAVK(su)YK_	MMMTSGEAVK(1)YK	324	-1.1869	64.121	mitochondria	biological_process;single-organism transport;cellular process;single-organism process;single-organism cellular process;transport;establishment of localization;localization;transmembrane transport;nitrogen compound transport;organophosphate ester transport;nucleotide transport;nucleobase-containing compound transport;organic substance transport;purine nucleotide transport;	molecular_function;transporter activity;binding;cation binding;ion binding;transition metal ion binding;metal ion binding;copper ion binding;	organelle envelope;mitochondrial membrane;cell;mitochondrial envelope;cellular_component;intracellular membrane-bounded organelle;envelope;mitochondrion;intracellular;cytoplasmic part;cytoplasm;membrane;organelle;organelle inner membrane;organelle membrane;mitochondrial part;membrane-bounded organelle;intracellular organelle part;cell part;intracellular organelle;intracellular part;organelle part…				IPR002113;IPR018108;IPR002067;IPR023395;	Adenine nucleotide translocator 1;Mitochondrial substrate/solute carrier;Mitochondrial carrier protein;Mitochondrial carrier domain;
Q0DY33	>tr|Q0DY33|Q0DY33_ORYSJ ATP/ADP translocator OS=Oryza sativa subsp. japonica GN=Os02g0718900 PE=2 SV=1;>sp|P31691|ADT_ORYSJ ADP,ATP carrier protein, mitochondrial OS=Oryza sativa subsp. japonica GN=Os02g0718900 PE=2 SV=1	1	0.0388649	_YK(su)SSM(ox)DAFSQILK_	YK(1)SSMDAFSQILK	326	-2.0698	50.088	mitochondria	biological_process;single-organism transport;cellular process;single-organism process;single-organism cellular process;transport;establishment of localization;localization;transmembrane transport;nitrogen compound transport;organophosphate ester transport;nucleotide transport;nucleobase-containing compound transport;organic substance transport;purine nucleotide transport;	molecular_function;transporter activity;binding;cation binding;ion binding;transition metal ion binding;metal ion binding;copper ion binding;	organelle envelope;mitochondrial membrane;cell;mitochondrial envelope;cellular_component;intracellular membrane-bounded organelle;envelope;mitochondrion;intracellular;cytoplasmic part;cytoplasm;membrane;organelle;organelle inner membrane;organelle membrane;mitochondrial part;membrane-bounded organelle;intracellular organelle part;cell part;intracellular organelle;intracellular part;organelle part…				IPR002113;IPR018108;IPR002067;IPR023395;	Adenine nucleotide translocator 1;Mitochondrial substrate/solute carrier;Mitochondrial carrier protein;Mitochondrial carrier domain;
Q0DY33	>tr|Q0DY33|Q0DY33_ORYSJ ATP/ADP translocator OS=Oryza sativa subsp. japonica GN=Os02g0718900 PE=2 SV=1;>sp|P31691|ADT_ORYSJ ADP,ATP carrier protein, mitochondrial OS=Oryza sativa subsp. japonica GN=Os02g0718900 PE=2 SV=1;>tr|Q0DJC0|Q0DJC0_ORYSJ Os05g030270	1	1.66561e-07	_SLFK(su)GAGANILR_	SLFK(1)GAGANILR	346	-0.38782	126.71	mitochondria	biological_process;single-organism transport;cellular process;single-organism process;single-organism cellular process;transport;establishment of localization;localization;transmembrane transport;nitrogen compound transport;organophosphate ester transport;nucleotide transport;nucleobase-containing compound transport;organic substance transport;purine nucleotide transport;	molecular_function;transporter activity;binding;cation binding;ion binding;transition metal ion binding;metal ion binding;copper ion binding;	organelle envelope;mitochondrial membrane;cell;mitochondrial envelope;cellular_component;intracellular membrane-bounded organelle;envelope;mitochondrion;intracellular;cytoplasmic part;cytoplasm;membrane;organelle;organelle inner membrane;organelle membrane;mitochondrial part;membrane-bounded organelle;intracellular organelle part;cell part;intracellular organelle;intracellular part;organelle part…				IPR002113;IPR018108;IPR002067;IPR023395;	Adenine nucleotide translocator 1;Mitochondrial substrate/solute carrier;Mitochondrial carrier protein;Mitochondrial carrier domain;
Q0DY33	>tr|Q0DY33|Q0DY33_ORYSJ ATP/ADP translocator OS=Oryza sativa subsp. japonica GN=Os02g0718900 PE=2 SV=1;>sp|P31691|ADT_ORYSJ ADP,ATP carrier protein, mitochondrial OS=Oryza sativa subsp. japonica GN=Os02g0718900 PE=2 SV=1	1	5.06409e-16	_SSMDAFSQILK(su)NEGAK_	SSMDAFSQILK(1)NEGAK	337	-1.1184	119.45	mitochondria	biological_process;single-organism transport;cellular process;single-organism process;single-organism cellular process;transport;establishment of localization;localization;transmembrane transport;nitrogen compound transport;organophosphate ester transport;nucleotide transport;nucleobase-containing compound transport;organic substance transport;purine nucleotide transport;	molecular_function;transporter activity;binding;cation binding;ion binding;transition metal ion binding;metal ion binding;copper ion binding;	organelle envelope;mitochondrial membrane;cell;mitochondrial envelope;cellular_component;intracellular membrane-bounded organelle;envelope;mitochondrion;intracellular;cytoplasmic part;cytoplasm;membrane;organelle;organelle inner membrane;organelle membrane;mitochondrial part;membrane-bounded organelle;intracellular organelle part;cell part;intracellular organelle;intracellular part;organelle part…				IPR002113;IPR018108;IPR002067;IPR023395;	Adenine nucleotide translocator 1;Mitochondrial substrate/solute carrier;Mitochondrial carrier protein;Mitochondrial carrier domain;
Q0DY33	>tr|Q0DY33|Q0DY33_ORYSJ ATP/ADP translocator OS=Oryza sativa subsp. japonica GN=Os02g0718900 PE=2 SV=1;>sp|P31691|ADT_ORYSJ ADP,ATP carrier protein, mitochondrial OS=Oryza sativa subsp. japonica GN=Os02g0718900 PE=2 SV=1	1	3.4473e-08	_TLK(su)SDGIAGLYR_	TLK(1)SDGIAGLYR	242	-1.1895	137.89	mitochondria	biological_process;single-organism transport;cellular process;single-organism process;single-organism cellular process;transport;establishment of localization;localization;transmembrane transport;nitrogen compound transport;organophosphate ester transport;nucleotide transport;nucleobase-containing compound transport;organic substance transport;purine nucleotide transport;	molecular_function;transporter activity;binding;cation binding;ion binding;transition metal ion binding;metal ion binding;copper ion binding;	organelle envelope;mitochondrial membrane;cell;mitochondrial envelope;cellular_component;intracellular membrane-bounded organelle;envelope;mitochondrion;intracellular;cytoplasmic part;cytoplasm;membrane;organelle;organelle inner membrane;organelle membrane;mitochondrial part;membrane-bounded organelle;intracellular organelle part;cell part;intracellular organelle;intracellular part;organelle part…				IPR002113;IPR018108;IPR002067;IPR023395;	Adenine nucleotide translocator 1;Mitochondrial substrate/solute carrier;Mitochondrial carrier protein;Mitochondrial carrier domain;
Q0IR97	>tr|Q0IR97|Q0IR97_ORYSJ 21 kDa protein OS=Oryza sativa subsp. japonica GN=Os11g0660500 PE=2 SV=1;>sp|P35681|TCTP_ORYSJ Translationally-controlled tumor protein homolog OS=Oryza sativa subsp. japonica GN=TCTP PE=1 SV=1	1	0.00192896	_LQEQPPFDK(su)K_	LQEQPPFDK(1)K	84	0.30012	72.321	cytosol	chemical homeostasis;biological_process;biological regulation;regulation of biological quality;homeostatic process;auxin homeostasis;single-organism process;cell proliferation;response to biotic stimulus;response to bacterium;multi-organism process;defense response to other organism;response to stress;defense response;response to stimulus;response to other organism;defense response to bacterium;d…		extracellular region;cellular_component;apoplast;intracellular;cytoplasmic part;plastid;cytoplasm;organelle;membrane-bounded organelle;cell part;cell;intracellular organelle;intracellular part;intracellular membrane-bounded organelle;chloroplast;nucleus;membrane;cell periphery;plasma membrane;cell projection;pollen tube;thylakoid;				IPR011057;IPR011323;IPR018103;IPR018105;	Mss4-like;Mss4/translationally controlled tumour-associated TCTP;Translationally controlled tumour protein, conserved site;Translationally controlled tumour protein;
Q0DF89	>tr|Q0DF89|Q0DF89_ORYSJ Os06g0107700 protein OS=Oryza sativa subsp. japonica GN=Os06g0107700 PE=2 SV=1;>sp|P41344|FENR1_ORYSJ Ferredoxin--NADP reductase, leaf isozyme, chloroplastic OS=Oryza sativa subsp. japonica GN=Os06g0107700 PE=2 SV=1	1	2.05856e-05	_EQTNAQGEK(su)MYIQTR_	EQTNAQGEK(1)MYIQTR	292	0.32522	75.911	chloroplast	biological_process;single-organism metabolic process;metabolic process;oxidation-reduction process;response to biotic stimulus;response to bacterium;multi-organism process;defense response to other organism;response to stress;defense response;response to stimulus;response to other organism;defense response to bacterium;defense response to fungus;response to fungus;defense response, incompatible i…	molecular_function;catalytic activity;oxidoreductase activity;electron carrier activity;electron transporter, transferring electrons within the cyclic = electron transport pathway of photosynthesis activity;electron transporter, transferring electrons within the noncyclic = electron transport pathway of photosynthesis activity;oxidoreductase activity, acting on iron-sulfur proteins as donors, = N…	extracellular region;cellular_component;apoplast;organelle envelope;plastid envelope;cell;envelope;intracellular membrane-bounded organelle;intracellular;plastid;cytoplasmic part;chloroplast part;cytoplasm;organelle;plastid part;intracellular organelle part;membrane-bounded organelle;cell part;intracellular organelle;intracellular part;organelle part;chloroplast;chloroplast envelope;plastid strom…	K02641	petH:ferredoxin--NADP+ reductase [EC:1.18.1.2];petH:ferredoxin--NADP+ reductase [EC:1.18.1.2];	Metabolic pathways - Oryza sativa japonica (Japanese rice) (RefSeq) ;Photosynthesis - Oryza sativa japonica (Japanese rice) (RefSeq) ;	IPR001709;IPR001433;IPR017927;IPR017938;IPR015701;IPR008333;	Flavoprotein pyridine nucleotide cytochrome reductase;Oxidoreductase FAD/NAD(P)-binding;Ferredoxin reductase-type FAD-binding domain;Riboflavin synthase-like beta-barrel;Ferredoxin--NADP reductase;Oxidoreductase, FAD-binding domain;
Q0DF89	>tr|Q0DF89|Q0DF89_ORYSJ Os06g0107700 protein OS=Oryza sativa subsp. japonica GN=Os06g0107700 PE=2 SV=1;>sp|P41344|FENR1_ORYSJ Ferredoxin--NADP reductase, leaf isozyme, chloroplastic OS=Oryza sativa subsp. japonica GN=Os06g0107700 PE=2 SV=1;>tr|Q6ZFJ4|Q6ZFJ	1	0.0051816	_GVCSNFLCDLK(su)PGSDVK_	GVCSNFLCDLK(1)PGSDVK	188	-1.1969	50.188	chloroplast	biological_process;single-organism metabolic process;metabolic process;oxidation-reduction process;response to biotic stimulus;response to bacterium;multi-organism process;defense response to other organism;response to stress;defense response;response to stimulus;response to other organism;defense response to bacterium;defense response to fungus;response to fungus;defense response, incompatible i…	molecular_function;catalytic activity;oxidoreductase activity;electron carrier activity;electron transporter, transferring electrons within the cyclic = electron transport pathway of photosynthesis activity;electron transporter, transferring electrons within the noncyclic = electron transport pathway of photosynthesis activity;oxidoreductase activity, acting on iron-sulfur proteins as donors, = N…	extracellular region;cellular_component;apoplast;organelle envelope;plastid envelope;cell;envelope;intracellular membrane-bounded organelle;intracellular;plastid;cytoplasmic part;chloroplast part;cytoplasm;organelle;plastid part;intracellular organelle part;membrane-bounded organelle;cell part;intracellular organelle;intracellular part;organelle part;chloroplast;chloroplast envelope;plastid strom…	K02641	petH:ferredoxin--NADP+ reductase [EC:1.18.1.2];petH:ferredoxin--NADP+ reductase [EC:1.18.1.2];	Metabolic pathways - Oryza sativa japonica (Japanese rice) (RefSeq) ;Photosynthesis - Oryza sativa japonica (Japanese rice) (RefSeq) ;	IPR001709;IPR001433;IPR017927;IPR017938;IPR015701;IPR008333;	Flavoprotein pyridine nucleotide cytochrome reductase;Oxidoreductase FAD/NAD(P)-binding;Ferredoxin reductase-type FAD-binding domain;Riboflavin synthase-like beta-barrel;Ferredoxin--NADP reductase;Oxidoreductase, FAD-binding domain;
Q0DF89	>tr|Q0DF89|Q0DF89_ORYSJ Os06g0107700 protein OS=Oryza sativa subsp. japonica GN=Os06g0107700 PE=2 SV=1;>sp|P41344|FENR1_ORYSJ Ferredoxin--NADP reductase, leaf isozyme, chloroplastic OS=Oryza sativa subsp. japonica GN=Os06g0107700 PE=2 SV=1;>tr|Q6ZFJ4|Q6ZFJ	1	0.00712445	_ITGPVGK(su)EMLMPK_	ITGPVGK(1)EMLMPK	201	-1.3638	51.726	chloroplast	biological_process;single-organism metabolic process;metabolic process;oxidation-reduction process;response to biotic stimulus;response to bacterium;multi-organism process;defense response to other organism;response to stress;defense response;response to stimulus;response to other organism;defense response to bacterium;defense response to fungus;response to fungus;defense response, incompatible i…	molecular_function;catalytic activity;oxidoreductase activity;electron carrier activity;electron transporter, transferring electrons within the cyclic = electron transport pathway of photosynthesis activity;electron transporter, transferring electrons within the noncyclic = electron transport pathway of photosynthesis activity;oxidoreductase activity, acting on iron-sulfur proteins as donors, = N…	extracellular region;cellular_component;apoplast;organelle envelope;plastid envelope;cell;envelope;intracellular membrane-bounded organelle;intracellular;plastid;cytoplasmic part;chloroplast part;cytoplasm;organelle;plastid part;intracellular organelle part;membrane-bounded organelle;cell part;intracellular organelle;intracellular part;organelle part;chloroplast;chloroplast envelope;plastid strom…	K02641	petH:ferredoxin--NADP+ reductase [EC:1.18.1.2];petH:ferredoxin--NADP+ reductase [EC:1.18.1.2];	Metabolic pathways - Oryza sativa japonica (Japanese rice) (RefSeq) ;Photosynthesis - Oryza sativa japonica (Japanese rice) (RefSeq) ;	IPR001709;IPR001433;IPR017927;IPR017938;IPR015701;IPR008333;	Flavoprotein pyridine nucleotide cytochrome reductase;Oxidoreductase FAD/NAD(P)-binding;Ferredoxin reductase-type FAD-binding domain;Riboflavin synthase-like beta-barrel;Ferredoxin--NADP reductase;Oxidoreductase, FAD-binding domain;
Q0DF89	>tr|Q0DF89|Q0DF89_ORYSJ Os06g0107700 protein OS=Oryza sativa subsp. japonica GN=Os06g0107700 PE=2 SV=1;>sp|P41344|FENR1_ORYSJ Ferredoxin--NADP reductase, leaf isozyme, chloroplastic OS=Oryza sativa subsp. japonica GN=Os06g0107700 PE=2 SV=1;>tr|Q6ZFJ4|Q6ZFJ	0.99992	0.0395249	_LVYTNDQGEIVK(su)GVCSNFLCDLKPGSDVK_	LVYTNDQGEIVK(1)GVCSNFLCDLKPGSDVK	177	-1.5822	53.197	chloroplast	biological_process;single-organism metabolic process;metabolic process;oxidation-reduction process;response to biotic stimulus;response to bacterium;multi-organism process;defense response to other organism;response to stress;defense response;response to stimulus;response to other organism;defense response to bacterium;defense response to fungus;response to fungus;defense response, incompatible i…	molecular_function;catalytic activity;oxidoreductase activity;electron carrier activity;electron transporter, transferring electrons within the cyclic = electron transport pathway of photosynthesis activity;electron transporter, transferring electrons within the noncyclic = electron transport pathway of photosynthesis activity;oxidoreductase activity, acting on iron-sulfur proteins as donors, = N…	extracellular region;cellular_component;apoplast;organelle envelope;plastid envelope;cell;envelope;intracellular membrane-bounded organelle;intracellular;plastid;cytoplasmic part;chloroplast part;cytoplasm;organelle;plastid part;intracellular organelle part;membrane-bounded organelle;cell part;intracellular organelle;intracellular part;organelle part;chloroplast;chloroplast envelope;plastid strom…	K02641	petH:ferredoxin--NADP+ reductase [EC:1.18.1.2];petH:ferredoxin--NADP+ reductase [EC:1.18.1.2];	Metabolic pathways - Oryza sativa japonica (Japanese rice) (RefSeq) ;Photosynthesis - Oryza sativa japonica (Japanese rice) (RefSeq) ;	IPR001709;IPR001433;IPR017927;IPR017938;IPR015701;IPR008333;	Flavoprotein pyridine nucleotide cytochrome reductase;Oxidoreductase FAD/NAD(P)-binding;Ferredoxin reductase-type FAD-binding domain;Riboflavin synthase-like beta-barrel;Ferredoxin--NADP reductase;Oxidoreductase, FAD-binding domain;
Q0DF89	>tr|Q0DF89|Q0DF89_ORYSJ Os06g0107700 protein OS=Oryza sativa subsp. japonica GN=Os06g0107700 PE=2 SV=1;>sp|P41344|FENR1_ORYSJ Ferredoxin--NADP reductase, leaf isozyme, chloroplastic OS=Oryza sativa subsp. japonica GN=Os06g0107700 PE=2 SV=1;>tr|Q6ZFJ4|Q6ZFJ	1	0.00510632	_TVSLCVK(su)R_	TVSLCVK(1)R	164	3.6355	111.01	chloroplast	biological_process;single-organism metabolic process;metabolic process;oxidation-reduction process;response to biotic stimulus;response to bacterium;multi-organism process;defense response to other organism;response to stress;defense response;response to stimulus;response to other organism;defense response to bacterium;defense response to fungus;response to fungus;defense response, incompatible i…	molecular_function;catalytic activity;oxidoreductase activity;electron carrier activity;electron transporter, transferring electrons within the cyclic = electron transport pathway of photosynthesis activity;electron transporter, transferring electrons within the noncyclic = electron transport pathway of photosynthesis activity;oxidoreductase activity, acting on iron-sulfur proteins as donors, = N…	extracellular region;cellular_component;apoplast;organelle envelope;plastid envelope;cell;envelope;intracellular membrane-bounded organelle;intracellular;plastid;cytoplasmic part;chloroplast part;cytoplasm;organelle;plastid part;intracellular organelle part;membrane-bounded organelle;cell part;intracellular organelle;intracellular part;organelle part;chloroplast;chloroplast envelope;plastid strom…	K02641	petH:ferredoxin--NADP+ reductase [EC:1.18.1.2];petH:ferredoxin--NADP+ reductase [EC:1.18.1.2];	Metabolic pathways - Oryza sativa japonica (Japanese rice) (RefSeq) ;Photosynthesis - Oryza sativa japonica (Japanese rice) (RefSeq) ;	IPR001709;IPR001433;IPR017927;IPR017938;IPR015701;IPR008333;	Flavoprotein pyridine nucleotide cytochrome reductase;Oxidoreductase FAD/NAD(P)-binding;Ferredoxin reductase-type FAD-binding domain;Riboflavin synthase-like beta-barrel;Ferredoxin--NADP reductase;Oxidoreductase, FAD-binding domain;
Q6ZFJ5	>tr|Q6ZFJ5|Q6ZFJ5_ORYSJ Putative 60S ribosomal protein L9 OS=Oryza sativa subsp. japonica GN=OJ1435_F07.31 PE=4 SV=1;>tr|Q0J0R8|Q0J0R8_ORYSJ Os09g0485900 protein OS=Oryza sativa subsp. japonica GN=Os09g0485900 PE=4 SV=1;>sp|P49210|RL9_ORYSJ 60S ribosomal p	1	0.0010232	_SAALINQK(su)CHVK_	SAALINQK(1)CHVK	156	0.66116	67.08	cytosol	gene expression;organic substance biosynthetic process;biosynthetic process;macromolecule biosynthetic process;cellular macromolecule metabolic process;cellular process;biological_process;cellular macromolecule biosynthetic process;metabolic process;organic substance metabolic process;cellular biosynthetic process;cellular protein metabolic process;macromolecule metabolic process;cellular metabol…	molecular_function;structural molecule activity;structural constituent of ribosome;binding;heterocyclic compound binding;RNA binding;organic cyclic compound binding;nucleic acid binding;rRNA binding;	cell;cellular_component;intracellular;cytoplasmic part;cytoplasm;intracellular non-membrane-bounded organelle;organelle;macromolecular complex;non-membrane-bounded organelle;ribonucleoprotein complex;cell part;intracellular organelle;intracellular part;ribosome;organelle envelope;plastid envelope;envelope;intracellular membrane-bounded organelle;plastid;chloroplast part;plastid part;intracellular…	K02940	RP-L9e:large subunit ribosomal protein L9e;	Ribosome - Oryza sativa japonica (Japanese rice) (RefSeq) ;	IPR020040;IPR000702;IPR002359;	Ribosomal protein L6, alpha-beta domain;Ribosomal protein L6;Ribosomal protein L6, conserved site-2;
Q0E466	>tr|Q0E466|Q0E466_ORYSJ Proteasome subunit alpha type OS=Oryza sativa subsp. japonica GN=Os02g0133800 PE=2 SV=1;>sp|P52428|PSA1_ORYSJ Proteasome subunit alpha type-1 OS=Oryza sativa subsp. japonica GN=PAF1 PE=2 SV=1	1	0.00133397	_LADK(su)AQVCTQR_	LADK(1)AQVCTQR	115	-3.0179	64.64	chloroplast	cellular macromolecule catabolic process;organic substance catabolic process;cellular macromolecule metabolic process;cellular process;catabolic process;macromolecule catabolic process;modification-dependent macromolecule catabolic process;protein catabolic process;biological_process;modification-dependent protein catabolic process;proteolysis involved in cellular protein catabolic process;metabo…	peptidase activity, acting on L-amino acid peptides;molecular_function;hydrolase activity;peptidase activity;catalytic activity;endopeptidase activity;threonine-type peptidase activity;threonine-type endopeptidase activity;	intracellular;protein complex;proteasome complex;proteasome core complex;macromolecular complex;cell part;cell;intracellular part;cellular_component;proteasome core complex, alpha-subunit complex;cytoplasm;organelle;membrane-bounded organelle;intracellular organelle;intracellular membrane-bounded organelle;nucleus;membrane;cell periphery;plasma membrane;	K02725	PSMA1:20S proteasome subunit alpha 6 [EC:3.4.25.1];	Proteasome - Oryza sativa japonica (Japanese rice) (RefSeq) ;	IPR001353;IPR029055;IPR023332;IPR000426;	Proteasome, subunit alpha/beta;Nucleophile aminohydrolases, N-terminal;Proteasome A-type subunit;Proteasome alpha-subunit, N-terminal domain;
P93431	>sp|P93431|RCA_ORYSJ Ribulose bisphosphate carboxylase/oxygenase activase, chloroplastic OS=Oryza sativa subsp. japonica GN=RCA PE=1 SV=2	1	0.0127184	_K(su)WVSDTGVENIGK_	K(1)WVSDTGVENIGK	350	1.3293	49.298	chloroplast		purine ribonucleotide binding;anion binding;ribonucleotide binding;small molecule binding;ion binding;ribonucleoside binding;purine ribonucleoside triphosphate binding;carbohydrate derivative binding;adenyl ribonucleotide binding;nucleoside phosphate binding;molecular_function;nucleotide binding;nucleoside binding;adenyl nucleotide binding;heterocyclic compound binding;binding;purine nucleoside b…	cell;cellular_component;intracellular membrane-bounded organelle;intracellular;plastid;cytoplasmic part;chloroplast part;cytoplasm;organelle;plastid stroma;plastid part;intracellular organelle part;membrane-bounded organelle;cell part;intracellular organelle;intracellular part;organelle part;chloroplast;chloroplast stroma;				IPR027417;IPR003959;	P-loop containing nucleoside triphosphate hydrolase;ATPase, AAA-type, core;
P93431	>sp|P93431|RCA_ORYSJ Ribulose bisphosphate carboxylase/oxygenase activase, chloroplastic OS=Oryza sativa subsp. japonica GN=RCA PE=1 SV=2	1	6.06422e-08	_WVSDTGVENIGK(su)R_	WVSDTGVENIGK(1)R	362	0.45797	102.87	chloroplast		purine ribonucleotide binding;anion binding;ribonucleotide binding;small molecule binding;ion binding;ribonucleoside binding;purine ribonucleoside triphosphate binding;carbohydrate derivative binding;adenyl ribonucleotide binding;nucleoside phosphate binding;molecular_function;nucleotide binding;nucleoside binding;adenyl nucleotide binding;heterocyclic compound binding;binding;purine nucleoside b…	cell;cellular_component;intracellular membrane-bounded organelle;intracellular;plastid;cytoplasmic part;chloroplast part;cytoplasm;organelle;plastid stroma;plastid part;intracellular organelle part;membrane-bounded organelle;cell part;intracellular organelle;intracellular part;organelle part;chloroplast;chloroplast stroma;				IPR027417;IPR003959;	P-loop containing nucleoside triphosphate hydrolase;ATPase, AAA-type, core;
P93431	>sp|P93431|RCA_ORYSJ Ribulose bisphosphate carboxylase/oxygenase activase, chloroplastic OS=Oryza sativa subsp. japonica GN=RCA PE=1 SV=2	1	0.000190058	_MEK(su)FYWAPTR_	MEK(1)FYWAPTR	293	-0.03493	94.767	chloroplast		purine ribonucleotide binding;anion binding;ribonucleotide binding;small molecule binding;ion binding;ribonucleoside binding;purine ribonucleoside triphosphate binding;carbohydrate derivative binding;adenyl ribonucleotide binding;nucleoside phosphate binding;molecular_function;nucleotide binding;nucleoside binding;adenyl nucleotide binding;heterocyclic compound binding;binding;purine nucleoside b…	cell;cellular_component;intracellular membrane-bounded organelle;intracellular;plastid;cytoplasmic part;chloroplast part;cytoplasm;organelle;plastid stroma;plastid part;intracellular organelle part;membrane-bounded organelle;cell part;intracellular organelle;intracellular part;organelle part;chloroplast;chloroplast stroma;				IPR027417;IPR003959;	P-loop containing nucleoside triphosphate hydrolase;ATPase, AAA-type, core;
P93431	>sp|P93431|RCA_ORYSJ Ribulose bisphosphate carboxylase/oxygenase activase, chloroplastic OS=Oryza sativa subsp. japonica GN=RCA PE=1 SV=2	1	0.00190659	_VGVCK(su)GIFR_	VGVCK(1)GIFR	308	1.8101	69.825	chloroplast		purine ribonucleotide binding;anion binding;ribonucleotide binding;small molecule binding;ion binding;ribonucleoside binding;purine ribonucleoside triphosphate binding;carbohydrate derivative binding;adenyl ribonucleotide binding;nucleoside phosphate binding;molecular_function;nucleotide binding;nucleoside binding;adenyl nucleotide binding;heterocyclic compound binding;binding;purine nucleoside b…	cell;cellular_component;intracellular membrane-bounded organelle;intracellular;plastid;cytoplasmic part;chloroplast part;cytoplasm;organelle;plastid stroma;plastid part;intracellular organelle part;membrane-bounded organelle;cell part;intracellular organelle;intracellular part;organelle part;chloroplast;chloroplast stroma;				IPR027417;IPR003959;	P-loop containing nucleoside triphosphate hydrolase;ATPase, AAA-type, core;
P93431	>sp|P93431|RCA_ORYSJ Ribulose bisphosphate carboxylase/oxygenase activase, chloroplastic OS=Oryza sativa subsp. japonica GN=RCA PE=1 SV=2	1	2.33078e-05	_VPLILGIWGGK(su)GQGK_	VPLILGIWGGK(1)GQGK	158	-2.6161	81.278	chloroplast		purine ribonucleotide binding;anion binding;ribonucleotide binding;small molecule binding;ion binding;ribonucleoside binding;purine ribonucleoside triphosphate binding;carbohydrate derivative binding;adenyl ribonucleotide binding;nucleoside phosphate binding;molecular_function;nucleotide binding;nucleoside binding;adenyl nucleotide binding;heterocyclic compound binding;binding;purine nucleoside b…	cell;cellular_component;intracellular membrane-bounded organelle;intracellular;plastid;cytoplasmic part;chloroplast part;cytoplasm;organelle;plastid stroma;plastid part;intracellular organelle part;membrane-bounded organelle;cell part;intracellular organelle;intracellular part;organelle part;chloroplast;chloroplast stroma;				IPR027417;IPR003959;	P-loop containing nucleoside triphosphate hydrolase;ATPase, AAA-type, core;
Q0DG48	>tr|Q0DG48|Q0DG48_ORYSJ ATP synthase subunit beta OS=Oryza sativa subsp. japonica GN=Os05g0553000 PE=2 SV=1;>sp|Q01859|ATPBM_ORYSJ ATP synthase subunit beta, mitochondrial OS=Oryza sativa subsp. japonica GN=ATPB PE=1 SV=2	1	0.00014613	_EAAPPAPATGK(su)ATGGGK_	EAAPPAPATGK(1)ATGGGK	64	-0.76434	77.506	mitochondria	nitrogen compound metabolic process;purine nucleoside triphosphate catabolic process;purine nucleoside triphosphate metabolic process;nucleoside triphosphate catabolic process;ribonucleoside triphosphate catabolic process;phosphate-containing compound metabolic process;nucleoside triphosphate metabolic process;organophosphate catabolic process;purine ribonucleoside triphosphate metabolic process;…	purine ribonucleotide binding;anion binding;ribonucleotide binding;small molecule binding;ion binding;ribonucleoside binding;purine ribonucleoside triphosphate binding;carbohydrate derivative binding;adenyl ribonucleotide binding;nucleoside phosphate binding;molecular_function;nucleotide binding;nucleoside binding;adenyl nucleotide binding;heterocyclic compound binding;binding;purine nucleoside b…	mitochondrial inner membrane;mitochondrial envelope;envelope;intracellular membrane-bounded organelle;intracellular;mitochondrion;cytoplasm;organelle;macromolecular complex;mitochondrial membrane part;membrane-bounded organelle;organelle membrane;organelle inner membrane;intracellular organelle;proton-transporting two-sector ATPase complex, catalytic domain;proton-transporting ATP synthase comple…	K02133	ATPeF1B:F-type H+-transporting ATPase subunit beta [EC:3.6.3.14];ATPeF1B:F-type H+-transporting ATPase subunit beta [EC:3.6.3.14];	Metabolic pathways - Oryza sativa japonica (Japanese rice) (RefSeq) ;Oxidative phosphorylation - Oryza sativa japonica (Japanese rice) (RefSeq) ;	IPR027417;IPR003593;IPR004100;IPR005722;IPR020971;IPR000194;IPR000793;IPR020003;IPR024034;	P-loop containing nucleoside triphosphate hydrolase;AAA+ ATPase domain;ATPase, F1 complex alpha/beta subunit, N-terminal domain;ATPase, F1 complex, beta subunit;ATP synthase, F1 beta subunit;ATPase, F1/V1/A1 complex, alpha/beta subunit, nucleotide-binding domain;ATPase, F1/V1/A1 complex, alpha/beta subunit, C-terminal;ATPase, alpha/beta subunit, nucleotide-binding domain, active site;ATPase, F1 c…
Q0DG48	>tr|Q0DG48|Q0DG48_ORYSJ ATP synthase subunit beta OS=Oryza sativa subsp. japonica GN=Os05g0553000 PE=2 SV=1;>sp|Q01859|ATPBM_ORYSJ ATP synthase subunit beta, mitochondrial OS=Oryza sativa subsp. japonica GN=ATPB PE=1 SV=2;>tr|Q5N7P9|Q5N7P9_ORYSJ ATP syntha	1	0.000351907	_EMIESGVIK(su)LGDK_	EMIESGVIK(1)LGDK	278	-1.4731	71.513	mitochondria	nitrogen compound metabolic process;purine nucleoside triphosphate catabolic process;purine nucleoside triphosphate metabolic process;nucleoside triphosphate catabolic process;ribonucleoside triphosphate catabolic process;phosphate-containing compound metabolic process;nucleoside triphosphate metabolic process;organophosphate catabolic process;purine ribonucleoside triphosphate metabolic process;…	purine ribonucleotide binding;anion binding;ribonucleotide binding;small molecule binding;ion binding;ribonucleoside binding;purine ribonucleoside triphosphate binding;carbohydrate derivative binding;adenyl ribonucleotide binding;nucleoside phosphate binding;molecular_function;nucleotide binding;nucleoside binding;adenyl nucleotide binding;heterocyclic compound binding;binding;purine nucleoside b…	mitochondrial inner membrane;mitochondrial envelope;envelope;intracellular membrane-bounded organelle;intracellular;mitochondrion;cytoplasm;organelle;macromolecular complex;mitochondrial membrane part;membrane-bounded organelle;organelle membrane;organelle inner membrane;intracellular organelle;proton-transporting two-sector ATPase complex, catalytic domain;proton-transporting ATP synthase comple…	K02133	ATPeF1B:F-type H+-transporting ATPase subunit beta [EC:3.6.3.14];ATPeF1B:F-type H+-transporting ATPase subunit beta [EC:3.6.3.14];	Metabolic pathways - Oryza sativa japonica (Japanese rice) (RefSeq) ;Oxidative phosphorylation - Oryza sativa japonica (Japanese rice) (RefSeq) ;	IPR027417;IPR003593;IPR004100;IPR005722;IPR020971;IPR000194;IPR000793;IPR020003;IPR024034;	P-loop containing nucleoside triphosphate hydrolase;AAA+ ATPase domain;ATPase, F1 complex alpha/beta subunit, N-terminal domain;ATPase, F1 complex, beta subunit;ATP synthase, F1 beta subunit;ATPase, F1/V1/A1 complex, alpha/beta subunit, nucleotide-binding domain;ATPase, F1/V1/A1 complex, alpha/beta subunit, C-terminal;ATPase, alpha/beta subunit, nucleotide-binding domain, active site;ATPase, F1 c…
Q0DG48	>tr|Q0DG48|Q0DG48_ORYSJ ATP synthase subunit beta OS=Oryza sativa subsp. japonica GN=Os05g0553000 PE=2 SV=1;>sp|Q01859|ATPBM_ORYSJ ATP synthase subunit beta, mitochondrial OS=Oryza sativa subsp. japonica GN=ATPB PE=1 SV=2;>tr|Q5N7P9|Q5N7P9_ORYSJ ATP syntha	1	6.14285e-05	_GVQK(su)VLQNYK_	GVQK(1)VLQNYK	449	0.98566	113.66	mitochondria	nitrogen compound metabolic process;purine nucleoside triphosphate catabolic process;purine nucleoside triphosphate metabolic process;nucleoside triphosphate catabolic process;ribonucleoside triphosphate catabolic process;phosphate-containing compound metabolic process;nucleoside triphosphate metabolic process;organophosphate catabolic process;purine ribonucleoside triphosphate metabolic process;…	purine ribonucleotide binding;anion binding;ribonucleotide binding;small molecule binding;ion binding;ribonucleoside binding;purine ribonucleoside triphosphate binding;carbohydrate derivative binding;adenyl ribonucleotide binding;nucleoside phosphate binding;molecular_function;nucleotide binding;nucleoside binding;adenyl nucleotide binding;heterocyclic compound binding;binding;purine nucleoside b…	mitochondrial inner membrane;mitochondrial envelope;envelope;intracellular membrane-bounded organelle;intracellular;mitochondrion;cytoplasm;organelle;macromolecular complex;mitochondrial membrane part;membrane-bounded organelle;organelle membrane;organelle inner membrane;intracellular organelle;proton-transporting two-sector ATPase complex, catalytic domain;proton-transporting ATP synthase comple…	K02133	ATPeF1B:F-type H+-transporting ATPase subunit beta [EC:3.6.3.14];ATPeF1B:F-type H+-transporting ATPase subunit beta [EC:3.6.3.14];	Metabolic pathways - Oryza sativa japonica (Japanese rice) (RefSeq) ;Oxidative phosphorylation - Oryza sativa japonica (Japanese rice) (RefSeq) ;	IPR027417;IPR003593;IPR004100;IPR005722;IPR020971;IPR000194;IPR000793;IPR020003;IPR024034;	P-loop containing nucleoside triphosphate hydrolase;AAA+ ATPase domain;ATPase, F1 complex alpha/beta subunit, N-terminal domain;ATPase, F1 complex, beta subunit;ATP synthase, F1 beta subunit;ATPase, F1/V1/A1 complex, alpha/beta subunit, nucleotide-binding domain;ATPase, F1/V1/A1 complex, alpha/beta subunit, C-terminal;ATPase, alpha/beta subunit, nucleotide-binding domain, active site;ATPase, F1 c…
Q10E23	>tr|Q10E23|Q10E23_ORYSJ 14-3-3 protein OS=Oryza sativa subsp. japonica GN=Os03g0710800 PE=2 SV=1;>sp|Q06967|14336_ORYSJ 14-3-3-like protein GF14-F OS=Oryza sativa subsp. japonica GN=GF14F PE=1 SV=2;>sp|Q7XTE8|14332_ORYSJ 14-3-3-like protein GF14-B OS=Oryza	1	1.29786e-06	_IISSIEQK(su)EESR_	IISSIEQK(1)EESR	75	-1.5273	104.24	chloroplast	biological_process;response to inorganic substance;response to metal ion;response to chemical;response to stimulus;response to cadmium ion;	protein binding;molecular_function;binding;protein domain specific binding;purine ribonucleotide binding;anion binding;ribonucleotide binding;small molecule binding;ion binding;ribonucleoside binding;purine ribonucleoside triphosphate binding;carbohydrate derivative binding;adenyl ribonucleotide binding;nucleoside phosphate binding;nucleotide binding;nucleoside binding;adenyl nucleotide binding;h…	external encapsulating structure;cell part;cell;cellular_component;cell periphery;cell wall;intracellular membrane-bounded organelle;intracellular;plastid;cytoplasmic part;chloroplast part;cytoplasm;organelle;plastid stroma;plastid part;intracellular organelle part;membrane-bounded organelle;intracellular organelle;intracellular part;organelle part;chloroplast;chloroplast stroma;mitochondrion;org…				IPR023409;IPR023410;IPR000308;	14-3-3 protein, conserved site;14-3-3 domain;14-3-3 protein;
Q69QQ6	>sp|Q69QQ6|HSP82_ORYSJ Heat shock protein 81-2 OS=Oryza sativa subsp. japonica GN=HSP81-2 PE=2 SV=1;>sp|Q0J4P2|HSP81_ORYSJ Heat shock protein 81-1 OS=Oryza sativa subsp. japonica GN=HSP81-1 PE=3 SV=2;>tr|Q0J0V1|Q0J0V1_ORYSJ Os09g0482100 protein OS=Oryza sa	1	0.00439533	_VEK(su)VVVSDR_	VEK(1)VVVSDR	558	0.80459	59.908	nuclear	biological_process;cellular process;cellular macromolecule metabolic process;metabolic process;organic substance metabolic process;cellular protein metabolic process;protein metabolic process;macromolecule metabolic process;cellular metabolic process;primary metabolic process;protein folding;response to stimulus;response to stress;cellular response to stimulus;single-organism process;single-organ…	purine ribonucleotide binding;anion binding;ribonucleotide binding;small molecule binding;ion binding;ribonucleoside binding;purine ribonucleoside triphosphate binding;carbohydrate derivative binding;adenyl ribonucleotide binding;nucleoside phosphate binding;molecular_function;nucleotide binding;nucleoside binding;adenyl nucleotide binding;heterocyclic compound binding;binding;purine nucleoside b…	extracellular region;cellular_component;apoplast;external encapsulating structure;cell part;cell;cell periphery;cell wall;intracellular;cytoplasmic part;cytoplasm;intracellular part;cytosol;organelle;membrane-bounded organelle;intracellular organelle;intracellular membrane-bounded organelle;mitochondrion;nucleus;nuclear lumen;membrane-enclosed lumen;intracellular organelle lumen;organelle lumen;i…	K04079	htpG:molecular chaperone HtpG;htpG:molecular chaperone HtpG;	Protein processing in endoplasmic reticulum - Oryza sativa japonica (Japanese rice) (RefSeq) ;Plant-pathogen interaction - Oryza sativa japonica (Japanese rice) (RefSeq) ;	IPR001404;IPR019805;IPR003594;IPR020575;IPR020568;	Heat shock protein Hsp90 family;Heat shock protein Hsp90, conserved site;Histidine kinase-like ATPase, C-terminal domain;Heat shock protein Hsp90, N-terminal;Ribosomal protein S5 domain 2-type fold;
Q0IT43	>tr|Q0IT43|Q0IT43_ORYSJ Os11g0312400 protein OS=Oryza sativa subsp. japonica GN=Os11g0312400 PE=2 SV=1;>sp|Q08480|KAD2_ORYSJ Adenylate kinase B OS=Oryza sativa subsp. japonica GN=ADK-B PE=1 SV=1	1	0.000306157	_AAVAAK(su)TPLGVK_	AAVAAK(1)TPLGVK	72	0.71967	80.245	cytosol	nitrogen compound metabolic process;cellular nitrogen compound metabolic process;biological_process;cellular aromatic compound metabolic process;organic cyclic compound metabolic process;cellular process;metabolic process;organic substance metabolic process;cellular metabolic process;primary metabolic process;heterocycle metabolic process;nucleobase-containing compound metabolic process;response …	purine ribonucleotide binding;anion binding;ribonucleotide binding;small molecule binding;ion binding;ribonucleoside binding;purine ribonucleoside triphosphate binding;carbohydrate derivative binding;adenyl ribonucleotide binding;nucleoside phosphate binding;molecular_function;nucleotide binding;nucleoside binding;adenyl nucleotide binding;heterocyclic compound binding;binding;purine nucleoside b…	intracellular;cytoplasmic part;cytoplasm;organelle;membrane-bounded organelle;cell part;cell;intracellular organelle;intracellular part;cellular_component;intracellular membrane-bounded organelle;mitochondrion;membrane;cell periphery;plasma membrane;	K00939	adk:adenylate kinase [EC:2.7.4.3];adk:adenylate kinase [EC:2.7.4.3];adk:adenylate kinase [EC:2.7.4.3];	Metabolic pathways - Oryza sativa japonica (Japanese rice) (RefSeq) ;Biosynthesis of secondary metabolites - Oryza sativa japonica (Japanese rice) (RefSeq) ;Purine metabolism - Oryza sativa japonica (Japanese rice) (RefSeq) ;	IPR000850;IPR027417;IPR007862;IPR006259;	Adenylate kinase/UMP-CMP kinase;P-loop containing nucleoside triphosphate hydrolase;Adenylate kinase, active site lid domain;Adenylate kinase subfamily;
Q0IT43	>tr|Q0IT43|Q0IT43_ORYSJ Os11g0312400 protein OS=Oryza sativa subsp. japonica GN=Os11g0312400 PE=2 SV=1;>sp|Q08480|KAD2_ORYSJ Adenylate kinase B OS=Oryza sativa subsp. japonica GN=ADK-B PE=1 SV=1	1	0.00636589	_LDEMLEK(su)K_	LDEMLEK(1)K	132	0.8829	76.064	cytosol	nitrogen compound metabolic process;cellular nitrogen compound metabolic process;biological_process;cellular aromatic compound metabolic process;organic cyclic compound metabolic process;cellular process;metabolic process;organic substance metabolic process;cellular metabolic process;primary metabolic process;heterocycle metabolic process;nucleobase-containing compound metabolic process;response …	purine ribonucleotide binding;anion binding;ribonucleotide binding;small molecule binding;ion binding;ribonucleoside binding;purine ribonucleoside triphosphate binding;carbohydrate derivative binding;adenyl ribonucleotide binding;nucleoside phosphate binding;molecular_function;nucleotide binding;nucleoside binding;adenyl nucleotide binding;heterocyclic compound binding;binding;purine nucleoside b…	intracellular;cytoplasmic part;cytoplasm;organelle;membrane-bounded organelle;cell part;cell;intracellular organelle;intracellular part;cellular_component;intracellular membrane-bounded organelle;mitochondrion;membrane;cell periphery;plasma membrane;	K00939	adk:adenylate kinase [EC:2.7.4.3];adk:adenylate kinase [EC:2.7.4.3];adk:adenylate kinase [EC:2.7.4.3];	Metabolic pathways - Oryza sativa japonica (Japanese rice) (RefSeq) ;Biosynthesis of secondary metabolites - Oryza sativa japonica (Japanese rice) (RefSeq) ;Purine metabolism - Oryza sativa japonica (Japanese rice) (RefSeq) ;	IPR000850;IPR027417;IPR007862;IPR006259;	Adenylate kinase/UMP-CMP kinase;P-loop containing nucleoside triphosphate hydrolase;Adenylate kinase, active site lid domain;Adenylate kinase subfamily;
Q0IT43	>tr|Q0IT43|Q0IT43_ORYSJ Os11g0312400 protein OS=Oryza sativa subsp. japonica GN=Os11g0312400 PE=2 SV=1;>sp|Q08480|KAD2_ORYSJ Adenylate kinase B OS=Oryza sativa subsp. japonica GN=ADK-B PE=1 SV=1;>tr|Q0IP84|Q0IP84_ORYSJ Os12g0236400 protein OS=Oryza sativa	1	0.000700679	_SYHTK(su)FAPPK_	SYHTK(1)FAPPK	170	-0.33314	75.387	cytosol	nitrogen compound metabolic process;cellular nitrogen compound metabolic process;biological_process;cellular aromatic compound metabolic process;organic cyclic compound metabolic process;cellular process;metabolic process;organic substance metabolic process;cellular metabolic process;primary metabolic process;heterocycle metabolic process;nucleobase-containing compound metabolic process;response …	purine ribonucleotide binding;anion binding;ribonucleotide binding;small molecule binding;ion binding;ribonucleoside binding;purine ribonucleoside triphosphate binding;carbohydrate derivative binding;adenyl ribonucleotide binding;nucleoside phosphate binding;molecular_function;nucleotide binding;nucleoside binding;adenyl nucleotide binding;heterocyclic compound binding;binding;purine nucleoside b…	intracellular;cytoplasmic part;cytoplasm;organelle;membrane-bounded organelle;cell part;cell;intracellular organelle;intracellular part;cellular_component;intracellular membrane-bounded organelle;mitochondrion;membrane;cell periphery;plasma membrane;	K00939	adk:adenylate kinase [EC:2.7.4.3];adk:adenylate kinase [EC:2.7.4.3];adk:adenylate kinase [EC:2.7.4.3];	Metabolic pathways - Oryza sativa japonica (Japanese rice) (RefSeq) ;Biosynthesis of secondary metabolites - Oryza sativa japonica (Japanese rice) (RefSeq) ;Purine metabolism - Oryza sativa japonica (Japanese rice) (RefSeq) ;	IPR000850;IPR027417;IPR007862;IPR006259;	Adenylate kinase/UMP-CMP kinase;P-loop containing nucleoside triphosphate hydrolase;Adenylate kinase, active site lid domain;Adenylate kinase subfamily;
Q84PB7	>sp|Q84PB7|THF1_ORYSJ Protein THYLAKOID FORMATION1, chloroplastic OS=Oryza sativa subsp. japonica GN=THF1 PE=2 SV=1;>tr|Q0D5I3|Q0D5I3_ORYSJ Os07g0558500 protein OS=Oryza sativa subsp. japonica GN=Os07g0558500 PE=2 SV=1	1	0.0103548	_ELLK(su)EYVER_	ELLK(1)EYVER	252	0.68203	70.028	chloroplast	biological_process;organelle organization;cellular process;single-organism process;single-organism cellular process;membrane organization;plastid organization;single-organism membrane organization;plastid membrane organization;cellular component organization or biogenesis;cellular component organization;thylakoid membrane organization;metabolic process;cellular metabolic process;photosynthesis;ce…		intracellular;protein complex;thylakoid part;membrane;photosystem;macromolecular complex;cell part;cell;photosynthetic membrane;thylakoid;intracellular part;membrane part;cellular_component;photosystem II;plastid outer membrane;plastid membrane;plastid envelope;intracellular membrane-bounded organelle;envelope;plastid;cytoplasm;chloroplast part;organelle;plastid part;outer membrane;membrane-bound…				IPR017499;	Photosystem II Psp29, biogenesis;
Q69S39	>sp|Q69S39|UCRIA_ORYSJ Cytochrome b6-f complex iron-sulfur subunit, chloroplastic OS=Oryza sativa subsp. japonica GN=petC PE=1 SV=1;>tr|Q0D5J7|Q0D5J7_ORYSJ Cytochrome b6-f complex iron-sulfur subunit OS=Oryza sativa subsp. japonica GN=Os07g0556200 PE=2 SV=	1	2.85968e-05	_DK(su)LGNDVLAEEWLK_	DK(1)LGNDVLAEEWLK	105	3.0187	82.529	chloroplast	biological_process;single-organism metabolic process;metabolic process;oxidation-reduction process;cellular process;cellular metabolic process;photosynthesis;response to biotic stimulus;response to bacterium;multi-organism process;defense response to other organism;response to stress;defense response;response to stimulus;response to other organism;defense response to bacterium;generation of precu…	transporter activity;ion transmembrane transporter activity;hydrogen ion transmembrane transporter activity;transmembrane transporter activity;oxidoreductase activity, acting on diphenols and related = substances as donors;monovalent inorganic cation transmembrane transporter activity;cation transmembrane transporter activity;catalytic activity;molecular_function;inorganic cation transmembrane tr…	cellular_component;membrane;intracellular;thylakoid part;cell part;cell;photosynthetic membrane;thylakoid;intracellular part;thylakoid membrane;organelle envelope;plastid envelope;envelope;intracellular membrane-bounded organelle;plastid;cytoplasmic part;chloroplast part;cytoplasm;organelle;plastid part;intracellular organelle part;membrane-bounded organelle;intracellular organelle;organelle part…	K02636	petC:cytochrome b6-f complex iron-sulfur subunit [EC:1.10.9.1];petC:cytochrome b6-f complex iron-sulfur subunit [EC:1.10.9.1];	Metabolic pathways - Oryza sativa japonica (Japanese rice) (RefSeq) ;Photosynthesis - Oryza sativa japonica (Japanese rice) (RefSeq) ;	IPR023960;IPR014909;IPR005805;IPR017941;	Cytochrome b6-f complex iron-sulfur subunit;Cytochrome b6-f complex Fe-S subunit;Rieske iron-sulphur protein, C-terminal;Rieske [2Fe-2S] iron-sulphur domain;
Q0D5P8	>sp|Q0D5P8|PSBQ_ORYSJ Oxygen-evolving enhancer protein 3, chloroplastic OS=Oryza sativa subsp. japonica GN=Os07g0544800 PE=2 SV=1	1	0.00075895	_SPEEAEK(su)YYTLTK_	SPEEAEK(1)YYTLTK	200	-0.58725	65.043	chloroplast	biological_process;cellular process;metabolic process;cellular metabolic process;photosynthesis;	molecular_function;binding;cation binding;ion binding;metal ion binding;calcium ion binding;	intracellular;protein complex;thylakoid part;membrane;photosystem;macromolecular complex;cell part;cell;photosynthetic membrane;thylakoid;intracellular part;membrane part;cellular_component;photosystem II;catalytic complex;thylakoid membrane;oxidoreductase complex;photosystem II oxygen evolving complex;extrinsic to membrane;extracellular region;apoplast;intracellular membrane-bounded organelle;pl…	K08901	psbQ:photosystem II oxygen-evolving enhancer protein 3;psbQ:photosystem II oxygen-evolving enhancer protein 3;	Metabolic pathways - Oryza sativa japonica (Japanese rice) (RefSeq) ;Photosynthesis - Oryza sativa japonica (Japanese rice) (RefSeq) ;	IPR008797;IPR023222;	Photosystem II PsbQ, oxygen evolving complex;PsbQ-like domain;
Q9SLY8	>sp|Q9SLY8|CALR_ORYSJ Calreticulin OS=Oryza sativa subsp. japonica GN=Os07g0246200 PE=1 SV=2;>tr|Q0D7H6|Q0D7H6_ORYSJ Os07g0246200 protein OS=Oryza sativa subsp. japonica GN=Os07g0246200 PE=2 SV=1;>tr|Q0DMI2|Q0DMI2_ORYSJ Os03g0807400 protein OS=Oryza sativa	1	0.013656	_LLGGDVDQK(su)K_	LLGGDVDQK(1)K	130	1.6567	55.353	chloroplast	biological_process;cellular process;cellular macromolecule metabolic process;metabolic process;organic substance metabolic process;cellular protein metabolic process;protein metabolic process;macromolecule metabolic process;cellular metabolic process;primary metabolic process;protein folding;developmental process;multicellular organismal process;single-multicellular organism process;single-organi…	molecular_function;binding;cation binding;ion binding;metal ion binding;calcium ion binding;protein binding;unfolded protein binding;	intracellular;cytoplasmic part;cytoplasm;organelle;membrane-bounded organelle;cell part;cell;intracellular organelle;intracellular part;cellular_component;intracellular membrane-bounded organelle;endoplasmic reticulum;membrane-enclosed lumen;endoplasmic reticulum part;intracellular organelle lumen;organelle lumen;intracellular organelle part;organelle part;endoplasmic reticulum lumen;	K08057	CALR:calreticulin;CALR:calreticulin;	Protein processing in endoplasmic reticulum - Oryza sativa japonica (Japanese rice) (RefSeq) ;Phagosome - Oryza sativa japonica (Japanese rice) (RefSeq) ;	IPR008985;IPR013320;IPR001580;IPR009169;IPR009033;IPR018124;	Concanavalin A-like lectin/glucanases superfamily;Concanavalin A-like lectin/glucanase, subgroup;Calreticulin/calnexin;Calreticulin;Calreticulin/calnexin, P domain;Calreticulin/calnexin, conserved site;
Q0D8F6	>tr|Q0D8F6|Q0D8F6_ORYSJ Os07g0163500 protein (Fragment) OS=Oryza sativa subsp. japonica GN=Os07g0163500 PE=4 SV=1;>tr|Q7EZJ3|Q7EZJ3_ORYSJ Putative valyl-tRNA synthetase OS=Oryza sativa subsp. japonica GN=P0428D12.115 PE=3 SV=1	1	0.0108209	_ASEAEEK(su)ISLTK_	ASEAEEK(1)ISLTK	302	3.45	42.785	nuclear,plasma membrane	gene expression;nitrogen compound metabolic process;cellular aromatic compound metabolic process;organic substance biosynthetic process;nucleic acid metabolic process;cellular macromolecule metabolic process;small molecule metabolic process;oxoacid metabolic process;translation;cellular nitrogen compound metabolic process;single-organism metabolic process;cellular macromolecule biosynthetic proce…	nucleoside phosphate binding;molecular_function;binding;heterocyclic compound binding;small molecule binding;organic cyclic compound binding;nucleotide binding;ligase activity;ligase activity, forming carbon-oxygen bonds;catalytic activity;aminoacyl-tRNA ligase activity;ligase activity, forming aminoacyl-tRNA and related compounds;valine-tRNA ligase activity;purine ribonucleotide binding;anion bi…	intracellular;cell part;cell;intracellular part;cellular_component;cytoplasm;intracellular membrane-bounded organelle;plastid;cytoplasmic part;chloroplast part;organelle;plastid stroma;plastid part;intracellular organelle part;membrane-bounded organelle;intracellular organelle;organelle part;chloroplast;chloroplast stroma;	K01873	VARS:valyl-tRNA synthetase [EC:6.1.1.9];	Aminoacyl-tRNA biosynthesis - Oryza sativa japonica (Japanese rice) (RefSeq) ;	IPR009080;IPR019499;IPR010978;IPR013155;	Aminoacyl-tRNA synthetase, class 1a, anticodon-binding;Valyl-tRNA synthetase, tRNA-binding arm;tRNA-binding arm;Valyl/Leucyl/Isoleucyl-tRNA synthetase, anticodon-binding;
Q6ZDY8	>sp|Q6ZDY8|SDHA_ORYSJ Succinate dehydrogenase [ubiquinone] flavoprotein subunit, mitochondrial OS=Oryza sativa subsp. japonica GN=SDH1 PE=2 SV=1;>tr|Q0D8R4|Q0D8R4_ORYSJ Os07g0134800 protein OS=Oryza sativa subsp. japonica GN=Os07g0134800 PE=2 SV=1	1	4.42608e-24	_AFGGQSLDFGK(su)GGQAYR_	AFGGQSLDFGK(1)GGQAYR	166	0.90841	147.56	mitochondria	biological_process;single-organism metabolic process;metabolic process;oxidation-reduction process;cellular process;generation of precursor metabolites and energy;cellular metabolic process;electron transport chain;aerobic respiration;cellular respiration;energy derivation by oxidation of organic compounds;primary metabolic process;tricarboxylic acid cycle;	molecular_function;catalytic activity;oxidoreductase activity;oxidoreductase activity, acting on the CH-CH group of donors;nucleoside phosphate binding;coenzyme binding;cofactor binding;nucleotide binding;anion binding;heterocyclic compound binding;binding;small molecule binding;ion binding;organic cyclic compound binding;flavin adenine dinucleotide binding;purine ribonucleotide binding;ribonucle…	external encapsulating structure;cell part;cell;cellular_component;cell periphery;cell wall;organelle envelope;mitochondrial membrane;mitochondrial envelope;intracellular membrane-bounded organelle;envelope;mitochondrion;intracellular;cytoplasmic part;cytoplasm;membrane;organelle;organelle inner membrane;organelle membrane;mitochondrial part;membrane-bounded organelle;intracellular organelle part…	K00234	SDHA:succinate dehydrogenase (ubiquinone) flavoprotein subunit [EC:1.3.5.1];SDHA:succinate dehydrogenase (ubiquinone) flavoprotein subunit [EC:1.3.5.1];SDHA:succinate dehydrogenase (ubiquinone) flavoprotein subunit [EC:1.3.5.1];SDHA:succinate dehydrogenase (ubiquinone) flavoprotein subunit [EC:1.3.5.1];SDHA:succinate dehydrogenase (ubiquinone) flavoprotein subunit [EC:1.3.5.1];	Metabolic pathways - Oryza sativa japonica (Japanese rice) (RefSeq) ;Biosynthesis of secondary metabolites - Oryza sativa japonica (Japanese rice) (RefSeq) ;Carbon metabolism - Oryza sativa japonica (Japanese rice) (RefSeq) ;Oxidative phosphorylation - Oryza sativa japonica (Japanese rice) (RefSeq) ;Citrate cycle (TCA cycle) - Oryza sativa japonica (Japanese rice) (RefSeq) ;	IPR014006;IPR003952;IPR003953;IPR027477;IPR015939;IPR011281;	Succinate dehydrogenase/fumarate reductase, flavoprotein subunit;Fumarate reductase/succinate dehydrogenase, FAD-binding site;FAD binding domain;Succinate dehydrogenase/fumarate reductase flavoprotein, catalytic domain;Fumarate reductase/succinate dehydrogenase flavoprotein-like, C-terminal;Succinate dehydrogenase, flavoprotein subunit;
Q6ZDY8	>sp|Q6ZDY8|SDHA_ORYSJ Succinate dehydrogenase [ubiquinone] flavoprotein subunit, mitochondrial OS=Oryza sativa subsp. japonica GN=SDH1 PE=2 SV=1;>tr|Q0D8R4|Q0D8R4_ORYSJ Os07g0134800 protein OS=Oryza sativa subsp. japonica GN=Os07g0134800 PE=2 SV=1	1	0.00982031	_NANGSLPTSK(su)IR_	NANGSLPTSK(1)IR	496	1.9152	46.159	mitochondria	biological_process;single-organism metabolic process;metabolic process;oxidation-reduction process;cellular process;generation of precursor metabolites and energy;cellular metabolic process;electron transport chain;aerobic respiration;cellular respiration;energy derivation by oxidation of organic compounds;primary metabolic process;tricarboxylic acid cycle;	molecular_function;catalytic activity;oxidoreductase activity;oxidoreductase activity, acting on the CH-CH group of donors;nucleoside phosphate binding;coenzyme binding;cofactor binding;nucleotide binding;anion binding;heterocyclic compound binding;binding;small molecule binding;ion binding;organic cyclic compound binding;flavin adenine dinucleotide binding;purine ribonucleotide binding;ribonucle…	external encapsulating structure;cell part;cell;cellular_component;cell periphery;cell wall;organelle envelope;mitochondrial membrane;mitochondrial envelope;intracellular membrane-bounded organelle;envelope;mitochondrion;intracellular;cytoplasmic part;cytoplasm;membrane;organelle;organelle inner membrane;organelle membrane;mitochondrial part;membrane-bounded organelle;intracellular organelle part…	K00234	SDHA:succinate dehydrogenase (ubiquinone) flavoprotein subunit [EC:1.3.5.1];SDHA:succinate dehydrogenase (ubiquinone) flavoprotein subunit [EC:1.3.5.1];SDHA:succinate dehydrogenase (ubiquinone) flavoprotein subunit [EC:1.3.5.1];SDHA:succinate dehydrogenase (ubiquinone) flavoprotein subunit [EC:1.3.5.1];SDHA:succinate dehydrogenase (ubiquinone) flavoprotein subunit [EC:1.3.5.1];	Metabolic pathways - Oryza sativa japonica (Japanese rice) (RefSeq) ;Biosynthesis of secondary metabolites - Oryza sativa japonica (Japanese rice) (RefSeq) ;Carbon metabolism - Oryza sativa japonica (Japanese rice) (RefSeq) ;Oxidative phosphorylation - Oryza sativa japonica (Japanese rice) (RefSeq) ;Citrate cycle (TCA cycle) - Oryza sativa japonica (Japanese rice) (RefSeq) ;	IPR014006;IPR003952;IPR003953;IPR027477;IPR015939;IPR011281;	Succinate dehydrogenase/fumarate reductase, flavoprotein subunit;Fumarate reductase/succinate dehydrogenase, FAD-binding site;FAD binding domain;Succinate dehydrogenase/fumarate reductase flavoprotein, catalytic domain;Fumarate reductase/succinate dehydrogenase flavoprotein-like, C-terminal;Succinate dehydrogenase, flavoprotein subunit;
Q6ZDY8	>sp|Q6ZDY8|SDHA_ORYSJ Succinate dehydrogenase [ubiquinone] flavoprotein subunit, mitochondrial OS=Oryza sativa subsp. japonica GN=SDH1 PE=2 SV=1;>tr|Q0D8R4|Q0D8R4_ORYSJ Os07g0134800 protein OS=Oryza sativa subsp. japonica GN=Os07g0134800 PE=2 SV=1	1	0.00730227	_SAGEK(su)TIAWLDK_	SAGEK(1)TIAWLDK	477	-0.36098	50.286	mitochondria	biological_process;single-organism metabolic process;metabolic process;oxidation-reduction process;cellular process;generation of precursor metabolites and energy;cellular metabolic process;electron transport chain;aerobic respiration;cellular respiration;energy derivation by oxidation of organic compounds;primary metabolic process;tricarboxylic acid cycle;	molecular_function;catalytic activity;oxidoreductase activity;oxidoreductase activity, acting on the CH-CH group of donors;nucleoside phosphate binding;coenzyme binding;cofactor binding;nucleotide binding;anion binding;heterocyclic compound binding;binding;small molecule binding;ion binding;organic cyclic compound binding;flavin adenine dinucleotide binding;purine ribonucleotide binding;ribonucle…	external encapsulating structure;cell part;cell;cellular_component;cell periphery;cell wall;organelle envelope;mitochondrial membrane;mitochondrial envelope;intracellular membrane-bounded organelle;envelope;mitochondrion;intracellular;cytoplasmic part;cytoplasm;membrane;organelle;organelle inner membrane;organelle membrane;mitochondrial part;membrane-bounded organelle;intracellular organelle part…	K00234	SDHA:succinate dehydrogenase (ubiquinone) flavoprotein subunit [EC:1.3.5.1];SDHA:succinate dehydrogenase (ubiquinone) flavoprotein subunit [EC:1.3.5.1];SDHA:succinate dehydrogenase (ubiquinone) flavoprotein subunit [EC:1.3.5.1];SDHA:succinate dehydrogenase (ubiquinone) flavoprotein subunit [EC:1.3.5.1];SDHA:succinate dehydrogenase (ubiquinone) flavoprotein subunit [EC:1.3.5.1];	Metabolic pathways - Oryza sativa japonica (Japanese rice) (RefSeq) ;Biosynthesis of secondary metabolites - Oryza sativa japonica (Japanese rice) (RefSeq) ;Carbon metabolism - Oryza sativa japonica (Japanese rice) (RefSeq) ;Oxidative phosphorylation - Oryza sativa japonica (Japanese rice) (RefSeq) ;Citrate cycle (TCA cycle) - Oryza sativa japonica (Japanese rice) (RefSeq) ;	IPR014006;IPR003952;IPR003953;IPR027477;IPR015939;IPR011281;	Succinate dehydrogenase/fumarate reductase, flavoprotein subunit;Fumarate reductase/succinate dehydrogenase, FAD-binding site;FAD binding domain;Succinate dehydrogenase/fumarate reductase flavoprotein, catalytic domain;Fumarate reductase/succinate dehydrogenase flavoprotein-like, C-terminal;Succinate dehydrogenase, flavoprotein subunit;
Q6ZDY8	>sp|Q6ZDY8|SDHA_ORYSJ Succinate dehydrogenase [ubiquinone] flavoprotein subunit, mitochondrial OS=Oryza sativa subsp. japonica GN=SDH1 PE=2 SV=1;>tr|Q0D8R4|Q0D8R4_ORYSJ Os07g0134800 protein OS=Oryza sativa subsp. japonica GN=Os07g0134800 PE=2 SV=1	1	2.64317e-05	_YAPTAK(su)DLASR_	YAPTAK(1)DLASR	320	-0.016673	103.08	mitochondria	biological_process;single-organism metabolic process;metabolic process;oxidation-reduction process;cellular process;generation of precursor metabolites and energy;cellular metabolic process;electron transport chain;aerobic respiration;cellular respiration;energy derivation by oxidation of organic compounds;primary metabolic process;tricarboxylic acid cycle;	molecular_function;catalytic activity;oxidoreductase activity;oxidoreductase activity, acting on the CH-CH group of donors;nucleoside phosphate binding;coenzyme binding;cofactor binding;nucleotide binding;anion binding;heterocyclic compound binding;binding;small molecule binding;ion binding;organic cyclic compound binding;flavin adenine dinucleotide binding;purine ribonucleotide binding;ribonucle…	external encapsulating structure;cell part;cell;cellular_component;cell periphery;cell wall;organelle envelope;mitochondrial membrane;mitochondrial envelope;intracellular membrane-bounded organelle;envelope;mitochondrion;intracellular;cytoplasmic part;cytoplasm;membrane;organelle;organelle inner membrane;organelle membrane;mitochondrial part;membrane-bounded organelle;intracellular organelle part…	K00234	SDHA:succinate dehydrogenase (ubiquinone) flavoprotein subunit [EC:1.3.5.1];SDHA:succinate dehydrogenase (ubiquinone) flavoprotein subunit [EC:1.3.5.1];SDHA:succinate dehydrogenase (ubiquinone) flavoprotein subunit [EC:1.3.5.1];SDHA:succinate dehydrogenase (ubiquinone) flavoprotein subunit [EC:1.3.5.1];SDHA:succinate dehydrogenase (ubiquinone) flavoprotein subunit [EC:1.3.5.1];	Metabolic pathways - Oryza sativa japonica (Japanese rice) (RefSeq) ;Biosynthesis of secondary metabolites - Oryza sativa japonica (Japanese rice) (RefSeq) ;Carbon metabolism - Oryza sativa japonica (Japanese rice) (RefSeq) ;Oxidative phosphorylation - Oryza sativa japonica (Japanese rice) (RefSeq) ;Citrate cycle (TCA cycle) - Oryza sativa japonica (Japanese rice) (RefSeq) ;	IPR014006;IPR003952;IPR003953;IPR027477;IPR015939;IPR011281;	Succinate dehydrogenase/fumarate reductase, flavoprotein subunit;Fumarate reductase/succinate dehydrogenase, FAD-binding site;FAD binding domain;Succinate dehydrogenase/fumarate reductase flavoprotein, catalytic domain;Fumarate reductase/succinate dehydrogenase flavoprotein-like, C-terminal;Succinate dehydrogenase, flavoprotein subunit;
Q0DA95	>tr|Q0DA95|Q0DA95_ORYSJ Os06g0667500 protein (Fragment) OS=Oryza sativa subsp. japonica GN=Os06g0667500 PE=4 SV=1	1	0.0010226	_IVAEK(su)EGIAEGYR_	IVAEK(1)EGIAEGYR	52	1.3267	66.004	cytosol	biological_process;metabolic process;	molecular_function;catalytic activity;	intracellular;cytoplasmic part;plastid;cytoplasm;organelle;membrane-bounded organelle;cell part;cell;intracellular organelle;intracellular part;cellular_component;intracellular membrane-bounded organelle;chloroplast;				IPR001310;IPR019808;IPR011146;	Histidine triad (HIT) protein;Histidine triad, conserved site;HIT-like domain;
Q67W57	>tr|Q67W57|Q67W57_ORYSJ Putative ATP synthase delta chain OS=Oryza sativa subsp. japonica GN=OJ1226_A12.17 PE=2 SV=1;>tr|Q0DAL0|Q0DAL0_ORYSJ Os06g0646500 protein (Fragment) OS=Oryza sativa subsp. japonica GN=Os06g0646500 PE=3 SV=1	1	1.58754e-06	_ANLLDK(su)VETEIR_	ANLLDK(1)VETEIR	66	2.1718	104.59	mitochondria	nitrogen compound metabolic process;purine nucleoside triphosphate biosynthetic process;purine ribonucleoside biosynthetic process;ribonucleoside triphosphate biosynthetic process;purine nucleoside triphosphate metabolic process;nucleoside triphosphate biosynthetic process;phosphate-containing compound metabolic process;purine ribonucleoside triphosphate biosynthetic process;nucleoside triphospha…	transporter activity;hydrolase activity, acting on acid anhydrides;ATPase activity, coupled;ion transmembrane transporter activity;hydrogen ion transmembrane transporter activity;monovalent inorganic cation transmembrane transporter activity;cation transmembrane transporter activity;ATPase activity, coupled to transmembrane movement of substances;ATPase activity, coupled to transmembrane movement…	cellular_component;membrane;intracellular;cytoplasmic part;plastid;cytoplasm;organelle;membrane-bounded organelle;cell part;cell;intracellular organelle;intracellular part;intracellular membrane-bounded organelle;chloroplast;mitochondrion;cell periphery;plasma membrane;				IPR020781;IPR000711;IPR026015;	ATPase, OSCP/delta subunit, conserved site;ATPase, OSCP/delta subunit;F1F0 ATP synthase OSCP/delta subunit, N-terminal domain;
Q67W57	>tr|Q67W57|Q67W57_ORYSJ Putative ATP synthase delta chain OS=Oryza sativa subsp. japonica GN=OJ1226_A12.17 PE=2 SV=1;>tr|Q0DAL0|Q0DAL0_ORYSJ Os06g0646500 protein (Fragment) OS=Oryza sativa subsp. japonica GN=Os06g0646500 PE=3 SV=1	1	0.0006432	_ELK(su)ETLQDILGK_	ELK(1)ETLQDILGK	168	1.2032	70.089	mitochondria	nitrogen compound metabolic process;purine nucleoside triphosphate biosynthetic process;purine ribonucleoside biosynthetic process;ribonucleoside triphosphate biosynthetic process;purine nucleoside triphosphate metabolic process;nucleoside triphosphate biosynthetic process;phosphate-containing compound metabolic process;purine ribonucleoside triphosphate biosynthetic process;nucleoside triphospha…	transporter activity;hydrolase activity, acting on acid anhydrides;ATPase activity, coupled;ion transmembrane transporter activity;hydrogen ion transmembrane transporter activity;monovalent inorganic cation transmembrane transporter activity;cation transmembrane transporter activity;ATPase activity, coupled to transmembrane movement of substances;ATPase activity, coupled to transmembrane movement…	cellular_component;membrane;intracellular;cytoplasmic part;plastid;cytoplasm;organelle;membrane-bounded organelle;cell part;cell;intracellular organelle;intracellular part;intracellular membrane-bounded organelle;chloroplast;mitochondrion;cell periphery;plasma membrane;				IPR020781;IPR000711;IPR026015;	ATPase, OSCP/delta subunit, conserved site;ATPase, OSCP/delta subunit;F1F0 ATP synthase OSCP/delta subunit, N-terminal domain;
Q67W57	>tr|Q67W57|Q67W57_ORYSJ Putative ATP synthase delta chain OS=Oryza sativa subsp. japonica GN=OJ1226_A12.17 PE=2 SV=1;>tr|Q0DAL0|Q0DAL0_ORYSJ Os06g0646500 protein (Fragment) OS=Oryza sativa subsp. japonica GN=Os06g0646500 PE=3 SV=1	1	1.73243e-05	_ETLQDILGK(su)NK_	ETLQDILGK(1)NK	177	-0.63209	103.91	mitochondria	nitrogen compound metabolic process;purine nucleoside triphosphate biosynthetic process;purine ribonucleoside biosynthetic process;ribonucleoside triphosphate biosynthetic process;purine nucleoside triphosphate metabolic process;nucleoside triphosphate biosynthetic process;phosphate-containing compound metabolic process;purine ribonucleoside triphosphate biosynthetic process;nucleoside triphospha…	transporter activity;hydrolase activity, acting on acid anhydrides;ATPase activity, coupled;ion transmembrane transporter activity;hydrogen ion transmembrane transporter activity;monovalent inorganic cation transmembrane transporter activity;cation transmembrane transporter activity;ATPase activity, coupled to transmembrane movement of substances;ATPase activity, coupled to transmembrane movement…	cellular_component;membrane;intracellular;cytoplasmic part;plastid;cytoplasm;organelle;membrane-bounded organelle;cell part;cell;intracellular organelle;intracellular part;intracellular membrane-bounded organelle;chloroplast;mitochondrion;cell periphery;plasma membrane;				IPR020781;IPR000711;IPR026015;	ATPase, OSCP/delta subunit, conserved site;ATPase, OSCP/delta subunit;F1F0 ATP synthase OSCP/delta subunit, N-terminal domain;
Q67W57	>tr|Q67W57|Q67W57_ORYSJ Putative ATP synthase delta chain OS=Oryza sativa subsp. japonica GN=OJ1226_A12.17 PE=2 SV=1;>tr|Q0DAL0|Q0DAL0_ORYSJ Os06g0646500 protein (Fragment) OS=Oryza sativa subsp. japonica GN=Os06g0646500 PE=3 SV=1	1	0.00247901	_GEVK(su)VLVR_	GEVK(1)VLVR	150	0.42304	75.109	mitochondria	nitrogen compound metabolic process;purine nucleoside triphosphate biosynthetic process;purine ribonucleoside biosynthetic process;ribonucleoside triphosphate biosynthetic process;purine nucleoside triphosphate metabolic process;nucleoside triphosphate biosynthetic process;phosphate-containing compound metabolic process;purine ribonucleoside triphosphate biosynthetic process;nucleoside triphospha…	transporter activity;hydrolase activity, acting on acid anhydrides;ATPase activity, coupled;ion transmembrane transporter activity;hydrogen ion transmembrane transporter activity;monovalent inorganic cation transmembrane transporter activity;cation transmembrane transporter activity;ATPase activity, coupled to transmembrane movement of substances;ATPase activity, coupled to transmembrane movement…	cellular_component;membrane;intracellular;cytoplasmic part;plastid;cytoplasm;organelle;membrane-bounded organelle;cell part;cell;intracellular organelle;intracellular part;intracellular membrane-bounded organelle;chloroplast;mitochondrion;cell periphery;plasma membrane;				IPR020781;IPR000711;IPR026015;	ATPase, OSCP/delta subunit, conserved site;ATPase, OSCP/delta subunit;F1F0 ATP synthase OSCP/delta subunit, N-terminal domain;
Q67W57	>tr|Q67W57|Q67W57_ORYSJ Putative ATP synthase delta chain OS=Oryza sativa subsp. japonica GN=OJ1226_A12.17 PE=2 SV=1;>tr|Q0DAL0|Q0DAL0_ORYSJ Os06g0646500 protein (Fragment) OS=Oryza sativa subsp. japonica GN=Os06g0646500 PE=3 SV=1	1	0.000655991	_TVIPLPEK(su)EEK_	TVIPLPEK(1)EEK	162	0.19601	72.29	mitochondria	nitrogen compound metabolic process;purine nucleoside triphosphate biosynthetic process;purine ribonucleoside biosynthetic process;ribonucleoside triphosphate biosynthetic process;purine nucleoside triphosphate metabolic process;nucleoside triphosphate biosynthetic process;phosphate-containing compound metabolic process;purine ribonucleoside triphosphate biosynthetic process;nucleoside triphospha…	transporter activity;hydrolase activity, acting on acid anhydrides;ATPase activity, coupled;ion transmembrane transporter activity;hydrogen ion transmembrane transporter activity;monovalent inorganic cation transmembrane transporter activity;cation transmembrane transporter activity;ATPase activity, coupled to transmembrane movement of substances;ATPase activity, coupled to transmembrane movement…	cellular_component;membrane;intracellular;cytoplasmic part;plastid;cytoplasm;organelle;membrane-bounded organelle;cell part;cell;intracellular organelle;intracellular part;intracellular membrane-bounded organelle;chloroplast;mitochondrion;cell periphery;plasma membrane;				IPR020781;IPR000711;IPR026015;	ATPase, OSCP/delta subunit, conserved site;ATPase, OSCP/delta subunit;F1F0 ATP synthase OSCP/delta subunit, N-terminal domain;
Q67W57	>tr|Q67W57|Q67W57_ORYSJ Putative ATP synthase delta chain OS=Oryza sativa subsp. japonica GN=OJ1226_A12.17 PE=2 SV=1;>tr|Q0DAL0|Q0DAL0_ORYSJ Os06g0646500 protein (Fragment) OS=Oryza sativa subsp. japonica GN=Os06g0646500 PE=3 SV=1	1	0.00394886	_VFDMSIK(su)TR_	VFDMSIK(1)TR	209	0.73495	60.064	mitochondria	nitrogen compound metabolic process;purine nucleoside triphosphate biosynthetic process;purine ribonucleoside biosynthetic process;ribonucleoside triphosphate biosynthetic process;purine nucleoside triphosphate metabolic process;nucleoside triphosphate biosynthetic process;phosphate-containing compound metabolic process;purine ribonucleoside triphosphate biosynthetic process;nucleoside triphospha…	transporter activity;hydrolase activity, acting on acid anhydrides;ATPase activity, coupled;ion transmembrane transporter activity;hydrogen ion transmembrane transporter activity;monovalent inorganic cation transmembrane transporter activity;cation transmembrane transporter activity;ATPase activity, coupled to transmembrane movement of substances;ATPase activity, coupled to transmembrane movement…	cellular_component;membrane;intracellular;cytoplasmic part;plastid;cytoplasm;organelle;membrane-bounded organelle;cell part;cell;intracellular organelle;intracellular part;intracellular membrane-bounded organelle;chloroplast;mitochondrion;cell periphery;plasma membrane;				IPR020781;IPR000711;IPR026015;	ATPase, OSCP/delta subunit, conserved site;ATPase, OSCP/delta subunit;F1F0 ATP synthase OSCP/delta subunit, N-terminal domain;
Q9SXP2	>sp|Q9SXP2|FDH1_ORYSJ Formate dehydrogenase 1, mitochondrial OS=Oryza sativa subsp. japonica GN=Os06g0486800 PE=1 SV=2;>tr|Q0DC43|Q0DC43_ORYSJ Formate dehydrogenase OS=Oryza sativa subsp. japonica GN=Os06g0486800 PE=2 SV=1	1	0.000172285	_GHHYIVTDDK(su)EGLNSELEK_	GHHYIVTDDK(1)EGLNSELEK	74	0.0031876	73.168	mitochondria	biological_process;single-organism metabolic process;metabolic process;oxidation-reduction process;response to inorganic substance;response to metal ion;response to chemical;response to stimulus;response to cadmium ion;response to stress;response to wounding;	nucleoside phosphate binding;molecular_function;coenzyme binding;cofactor binding;nucleotide binding;heterocyclic compound binding;binding;small molecule binding;organic cyclic compound binding;NAD binding;oxidoreductase activity;oxidoreductase activity, acting on CH-OH group of donors;catalytic activity;oxidoreductase activity, acting on the CH-OH group of donors, NAD = or NADP as acceptor;oxido…	intracellular;cytoplasmic part;plastid;cytoplasm;organelle;membrane-bounded organelle;cell part;cell;intracellular organelle;intracellular part;cellular_component;intracellular membrane-bounded organelle;chloroplast;mitochondrion;thylakoid;	K00122	FDH:formate dehydrogenase [EC:1.2.1.2];FDH:formate dehydrogenase [EC:1.2.1.2];FDH:formate dehydrogenase [EC:1.2.1.2];	Metabolic pathways - Oryza sativa japonica (Japanese rice) (RefSeq) ;Carbon metabolism - Oryza sativa japonica (Japanese rice) (RefSeq) ;Glyoxylate and dicarboxylate metabolism - Oryza sativa japonica (Japanese rice) (RefSeq) ;	IPR006140;IPR006139;IPR029752;IPR029753;IPR016040;	D-isomer specific 2-hydroxyacid dehydrogenase, NAD-binding domain;D-isomer specific 2-hydroxyacid dehydrogenase, catalytic domain;D-isomer specific 2-hydroxyacid dehydrogenase, NAD-binding domain conserved site 1;D-isomer specific 2-hydroxyacid dehydrogenase, NAD-binding domain conserved site;NAD(P)-binding domain;
Q9SXP2	>sp|Q9SXP2|FDH1_ORYSJ Formate dehydrogenase 1, mitochondrial OS=Oryza sativa subsp. japonica GN=Os06g0486800 PE=1 SV=2;>tr|Q0DC43|Q0DC43_ORYSJ Formate dehydrogenase OS=Oryza sativa subsp. japonica GN=Os06g0486800 PE=2 SV=1;>sp|Q67U69|FDH2_ORYSJ Formate deh	1	0.00340871	_GMFNK(su)ER_	GMFNK(1)ER	265	-0.11057	76.035	mitochondria	biological_process;single-organism metabolic process;metabolic process;oxidation-reduction process;response to inorganic substance;response to metal ion;response to chemical;response to stimulus;response to cadmium ion;response to stress;response to wounding;	nucleoside phosphate binding;molecular_function;coenzyme binding;cofactor binding;nucleotide binding;heterocyclic compound binding;binding;small molecule binding;organic cyclic compound binding;NAD binding;oxidoreductase activity;oxidoreductase activity, acting on CH-OH group of donors;catalytic activity;oxidoreductase activity, acting on the CH-OH group of donors, NAD = or NADP as acceptor;oxido…	intracellular;cytoplasmic part;plastid;cytoplasm;organelle;membrane-bounded organelle;cell part;cell;intracellular organelle;intracellular part;cellular_component;intracellular membrane-bounded organelle;chloroplast;mitochondrion;thylakoid;	K00122	FDH:formate dehydrogenase [EC:1.2.1.2];FDH:formate dehydrogenase [EC:1.2.1.2];FDH:formate dehydrogenase [EC:1.2.1.2];	Metabolic pathways - Oryza sativa japonica (Japanese rice) (RefSeq) ;Carbon metabolism - Oryza sativa japonica (Japanese rice) (RefSeq) ;Glyoxylate and dicarboxylate metabolism - Oryza sativa japonica (Japanese rice) (RefSeq) ;	IPR006140;IPR006139;IPR029752;IPR029753;IPR016040;	D-isomer specific 2-hydroxyacid dehydrogenase, NAD-binding domain;D-isomer specific 2-hydroxyacid dehydrogenase, catalytic domain;D-isomer specific 2-hydroxyacid dehydrogenase, NAD-binding domain conserved site 1;D-isomer specific 2-hydroxyacid dehydrogenase, NAD-binding domain conserved site;NAD(P)-binding domain;
Q9SXP2	>sp|Q9SXP2|FDH1_ORYSJ Formate dehydrogenase 1, mitochondrial OS=Oryza sativa subsp. japonica GN=Os06g0486800 PE=1 SV=2;>tr|Q0DC43|Q0DC43_ORYSJ Formate dehydrogenase OS=Oryza sativa subsp. japonica GN=Os06g0486800 PE=2 SV=1;>sp|Q67U69|FDH2_ORYSJ Formate deh	1	5.42183e-07	_IDPELEK(su)EIGAK_	IDPELEK(1)EIGAK	229	0.36053	107.09	mitochondria	biological_process;single-organism metabolic process;metabolic process;oxidation-reduction process;response to inorganic substance;response to metal ion;response to chemical;response to stimulus;response to cadmium ion;response to stress;response to wounding;	nucleoside phosphate binding;molecular_function;coenzyme binding;cofactor binding;nucleotide binding;heterocyclic compound binding;binding;small molecule binding;organic cyclic compound binding;NAD binding;oxidoreductase activity;oxidoreductase activity, acting on CH-OH group of donors;catalytic activity;oxidoreductase activity, acting on the CH-OH group of donors, NAD = or NADP as acceptor;oxido…	intracellular;cytoplasmic part;plastid;cytoplasm;organelle;membrane-bounded organelle;cell part;cell;intracellular organelle;intracellular part;cellular_component;intracellular membrane-bounded organelle;chloroplast;mitochondrion;thylakoid;	K00122	FDH:formate dehydrogenase [EC:1.2.1.2];FDH:formate dehydrogenase [EC:1.2.1.2];FDH:formate dehydrogenase [EC:1.2.1.2];	Metabolic pathways - Oryza sativa japonica (Japanese rice) (RefSeq) ;Carbon metabolism - Oryza sativa japonica (Japanese rice) (RefSeq) ;Glyoxylate and dicarboxylate metabolism - Oryza sativa japonica (Japanese rice) (RefSeq) ;	IPR006140;IPR006139;IPR029752;IPR029753;IPR016040;	D-isomer specific 2-hydroxyacid dehydrogenase, NAD-binding domain;D-isomer specific 2-hydroxyacid dehydrogenase, catalytic domain;D-isomer specific 2-hydroxyacid dehydrogenase, NAD-binding domain conserved site 1;D-isomer specific 2-hydroxyacid dehydrogenase, NAD-binding domain conserved site;NAD(P)-binding domain;
Q9SXP2	>sp|Q9SXP2|FDH1_ORYSJ Formate dehydrogenase 1, mitochondrial OS=Oryza sativa subsp. japonica GN=Os06g0486800 PE=1 SV=2;>tr|Q0DC43|Q0DC43_ORYSJ Formate dehydrogenase OS=Oryza sativa subsp. japonica GN=Os06g0486800 PE=2 SV=1	1	0.000188328	_IVGVFYK(su)GGEYADK_	IVGVFYK(1)GGEYADK	36	-1.3949	69.258	mitochondria	biological_process;single-organism metabolic process;metabolic process;oxidation-reduction process;response to inorganic substance;response to metal ion;response to chemical;response to stimulus;response to cadmium ion;response to stress;response to wounding;	nucleoside phosphate binding;molecular_function;coenzyme binding;cofactor binding;nucleotide binding;heterocyclic compound binding;binding;small molecule binding;organic cyclic compound binding;NAD binding;oxidoreductase activity;oxidoreductase activity, acting on CH-OH group of donors;catalytic activity;oxidoreductase activity, acting on the CH-OH group of donors, NAD = or NADP as acceptor;oxido…	intracellular;cytoplasmic part;plastid;cytoplasm;organelle;membrane-bounded organelle;cell part;cell;intracellular organelle;intracellular part;cellular_component;intracellular membrane-bounded organelle;chloroplast;mitochondrion;thylakoid;	K00122	FDH:formate dehydrogenase [EC:1.2.1.2];FDH:formate dehydrogenase [EC:1.2.1.2];FDH:formate dehydrogenase [EC:1.2.1.2];	Metabolic pathways - Oryza sativa japonica (Japanese rice) (RefSeq) ;Carbon metabolism - Oryza sativa japonica (Japanese rice) (RefSeq) ;Glyoxylate and dicarboxylate metabolism - Oryza sativa japonica (Japanese rice) (RefSeq) ;	IPR006140;IPR006139;IPR029752;IPR029753;IPR016040;	D-isomer specific 2-hydroxyacid dehydrogenase, NAD-binding domain;D-isomer specific 2-hydroxyacid dehydrogenase, catalytic domain;D-isomer specific 2-hydroxyacid dehydrogenase, NAD-binding domain conserved site 1;D-isomer specific 2-hydroxyacid dehydrogenase, NAD-binding domain conserved site;NAD(P)-binding domain;
Q9SXP2	>sp|Q9SXP2|FDH1_ORYSJ Formate dehydrogenase 1, mitochondrial OS=Oryza sativa subsp. japonica GN=Os06g0486800 PE=1 SV=2;>tr|Q0DC43|Q0DC43_ORYSJ Formate dehydrogenase OS=Oryza sativa subsp. japonica GN=Os06g0486800 PE=2 SV=1	1	0.00510344	_LK(su)PFNCNLLYHDR_	LK(1)PFNCNLLYHDR	209	0.77437	58.116	mitochondria	biological_process;single-organism metabolic process;metabolic process;oxidation-reduction process;response to inorganic substance;response to metal ion;response to chemical;response to stimulus;response to cadmium ion;response to stress;response to wounding;	nucleoside phosphate binding;molecular_function;coenzyme binding;cofactor binding;nucleotide binding;heterocyclic compound binding;binding;small molecule binding;organic cyclic compound binding;NAD binding;oxidoreductase activity;oxidoreductase activity, acting on CH-OH group of donors;catalytic activity;oxidoreductase activity, acting on the CH-OH group of donors, NAD = or NADP as acceptor;oxido…	intracellular;cytoplasmic part;plastid;cytoplasm;organelle;membrane-bounded organelle;cell part;cell;intracellular organelle;intracellular part;cellular_component;intracellular membrane-bounded organelle;chloroplast;mitochondrion;thylakoid;	K00122	FDH:formate dehydrogenase [EC:1.2.1.2];FDH:formate dehydrogenase [EC:1.2.1.2];FDH:formate dehydrogenase [EC:1.2.1.2];	Metabolic pathways - Oryza sativa japonica (Japanese rice) (RefSeq) ;Carbon metabolism - Oryza sativa japonica (Japanese rice) (RefSeq) ;Glyoxylate and dicarboxylate metabolism - Oryza sativa japonica (Japanese rice) (RefSeq) ;	IPR006140;IPR006139;IPR029752;IPR029753;IPR016040;	D-isomer specific 2-hydroxyacid dehydrogenase, NAD-binding domain;D-isomer specific 2-hydroxyacid dehydrogenase, catalytic domain;D-isomer specific 2-hydroxyacid dehydrogenase, NAD-binding domain conserved site 1;D-isomer specific 2-hydroxyacid dehydrogenase, NAD-binding domain conserved site;NAD(P)-binding domain;
Q9SXP2	>sp|Q9SXP2|FDH1_ORYSJ Formate dehydrogenase 1, mitochondrial OS=Oryza sativa subsp. japonica GN=Os06g0486800 PE=1 SV=2;>tr|Q0DC43|Q0DC43_ORYSJ Formate dehydrogenase OS=Oryza sativa subsp. japonica GN=Os06g0486800 PE=2 SV=1;>sp|Q67U69|FDH2_ORYSJ Formate deh	1	0.000214457	_YAAGVK(su)DMLDR_	YAAGVK(1)DMLDR	347	-0.40664	87.667	mitochondria	biological_process;single-organism metabolic process;metabolic process;oxidation-reduction process;response to inorganic substance;response to metal ion;response to chemical;response to stimulus;response to cadmium ion;response to stress;response to wounding;	nucleoside phosphate binding;molecular_function;coenzyme binding;cofactor binding;nucleotide binding;heterocyclic compound binding;binding;small molecule binding;organic cyclic compound binding;NAD binding;oxidoreductase activity;oxidoreductase activity, acting on CH-OH group of donors;catalytic activity;oxidoreductase activity, acting on the CH-OH group of donors, NAD = or NADP as acceptor;oxido…	intracellular;cytoplasmic part;plastid;cytoplasm;organelle;membrane-bounded organelle;cell part;cell;intracellular organelle;intracellular part;cellular_component;intracellular membrane-bounded organelle;chloroplast;mitochondrion;thylakoid;	K00122	FDH:formate dehydrogenase [EC:1.2.1.2];FDH:formate dehydrogenase [EC:1.2.1.2];FDH:formate dehydrogenase [EC:1.2.1.2];	Metabolic pathways - Oryza sativa japonica (Japanese rice) (RefSeq) ;Carbon metabolism - Oryza sativa japonica (Japanese rice) (RefSeq) ;Glyoxylate and dicarboxylate metabolism - Oryza sativa japonica (Japanese rice) (RefSeq) ;	IPR006140;IPR006139;IPR029752;IPR029753;IPR016040;	D-isomer specific 2-hydroxyacid dehydrogenase, NAD-binding domain;D-isomer specific 2-hydroxyacid dehydrogenase, catalytic domain;D-isomer specific 2-hydroxyacid dehydrogenase, NAD-binding domain conserved site 1;D-isomer specific 2-hydroxyacid dehydrogenase, NAD-binding domain conserved site;NAD(P)-binding domain;
Q5VNW1	>tr|Q5VNW1|Q5VNW1_ORYSJ Putative transketolase 1 OS=Oryza sativa subsp. japonica GN=P0001H02.3 PE=4 SV=1;>tr|Q0DEU8|Q0DEU8_ORYSJ Os06g0133800 protein (Fragment) OS=Oryza sativa subsp. japonica GN=Os06g0133800 PE=1 SV=1	1	0.00161214	_AIGIDK(su)FGASAPAGK_	AIGIDK(1)FGASAPAGK	605	-0.1038	66.246	cytosol	biological_process;metabolic process;response to inorganic substance;response to metal ion;response to chemical;response to stimulus;response to cadmium ion;response to abiotic stimulus;response to stress;response to osmotic stress;response to salt stress;	molecular_function;catalytic activity;transferase activity, transferring aldehyde or ketonic groups;transferase activity;transketolase activity;	organelle envelope;plastid envelope;cell;cellular_component;envelope;intracellular membrane-bounded organelle;intracellular;plastid;cytoplasmic part;chloroplast part;cytoplasm;organelle;plastid part;intracellular organelle part;membrane-bounded organelle;cell part;intracellular organelle;intracellular part;organelle part;chloroplast;chloroplast envelope;plastid stroma;chloroplast stroma;				IPR029061;IPR009014;IPR005475;IPR005476;IPR005474;IPR005478;	Thiamin diphosphate-binding fold;Transketolase, C-terminal/Pyruvate-ferredoxin oxidoreductase, domain II;Transketolase-like, pyrimidine-binding domain;Transketolase, C-terminal;Transketolase, N-terminal;Transketolase, bacterial-like;
Q5VNW1	>tr|Q5VNW1|Q5VNW1_ORYSJ Putative transketolase 1 OS=Oryza sativa subsp. japonica GN=P0001H02.3 PE=4 SV=1;>tr|Q0DEU8|Q0DEU8_ORYSJ Os06g0133800 protein (Fragment) OS=Oryza sativa subsp. japonica GN=Os06g0133800 PE=1 SV=1	1	0.0185723	_FAEYEK(su)K_	FAEYEK(1)K	289	0.35835	67.032	cytosol	biological_process;metabolic process;response to inorganic substance;response to metal ion;response to chemical;response to stimulus;response to cadmium ion;response to abiotic stimulus;response to stress;response to osmotic stress;response to salt stress;	molecular_function;catalytic activity;transferase activity, transferring aldehyde or ketonic groups;transferase activity;transketolase activity;	organelle envelope;plastid envelope;cell;cellular_component;envelope;intracellular membrane-bounded organelle;intracellular;plastid;cytoplasmic part;chloroplast part;cytoplasm;organelle;plastid part;intracellular organelle part;membrane-bounded organelle;cell part;intracellular organelle;intracellular part;organelle part;chloroplast;chloroplast envelope;plastid stroma;chloroplast stroma;				IPR029061;IPR009014;IPR005475;IPR005476;IPR005474;IPR005478;	Thiamin diphosphate-binding fold;Transketolase, C-terminal/Pyruvate-ferredoxin oxidoreductase, domain II;Transketolase-like, pyrimidine-binding domain;Transketolase, C-terminal;Transketolase, N-terminal;Transketolase, bacterial-like;
Q5VNW1	>tr|Q5VNW1|Q5VNW1_ORYSJ Putative transketolase 1 OS=Oryza sativa subsp. japonica GN=P0001H02.3 PE=4 SV=1;>tr|Q0DEU8|Q0DEU8_ORYSJ Os06g0133800 protein (Fragment) OS=Oryza sativa subsp. japonica GN=Os06g0133800 PE=1 SV=1	1	9.80997e-07	_QK(su)LAQLPGTSIEGVEK_	QK(1)LAQLPGTSIEGVEK	493	0.63629	86.548	cytosol	biological_process;metabolic process;response to inorganic substance;response to metal ion;response to chemical;response to stimulus;response to cadmium ion;response to abiotic stimulus;response to stress;response to osmotic stress;response to salt stress;	molecular_function;catalytic activity;transferase activity, transferring aldehyde or ketonic groups;transferase activity;transketolase activity;	organelle envelope;plastid envelope;cell;cellular_component;envelope;intracellular membrane-bounded organelle;intracellular;plastid;cytoplasmic part;chloroplast part;cytoplasm;organelle;plastid part;intracellular organelle part;membrane-bounded organelle;cell part;intracellular organelle;intracellular part;organelle part;chloroplast;chloroplast envelope;plastid stroma;chloroplast stroma;				IPR029061;IPR009014;IPR005475;IPR005476;IPR005474;IPR005478;	Thiamin diphosphate-binding fold;Transketolase, C-terminal/Pyruvate-ferredoxin oxidoreductase, domain II;Transketolase-like, pyrimidine-binding domain;Transketolase, C-terminal;Transketolase, N-terminal;Transketolase, bacterial-like;
Q0DEX6	>tr|Q0DEX6|Q0DEX6_ORYSJ Os06g0129700 protein OS=Oryza sativa subsp. japonica GN=Os06g0129700 PE=4 SV=1;>tr|Q9SNS9|Q9SNS9_ORYSJ MutT/nudix protein-like OS=Oryza sativa subsp. japonica GN=P0538C01.23 PE=4 SV=1	1	0.0072614	_FK(su)ADIIDEETK_	FK(1)ADIIDEETK	88	0.064977	48.044	chloroplast		molecular_function;catalytic activity;hydrolase activity;		K18447	NUDX14:ADP-sugar diphosphatase [EC:3.6.1.21];NUDX14:ADP-sugar diphosphatase [EC:3.6.1.21];NUDX14:ADP-sugar diphosphatase [EC:3.6.1.21];	Starch and sucrose metabolism - Oryza sativa japonica (Japanese rice) (RefSeq) ;Purine metabolism - Oryza sativa japonica (Japanese rice) (RefSeq) ;Fructose and mannose metabolism - Oryza sativa japonica (Japanese rice) (RefSeq) ;	IPR015797;IPR000086;	NUDIX hydrolase domain-like;NUDIX hydrolase domain;
Q0DHL4	>sp|Q0DHL4|FTSH8_ORYSJ ATP-dependent zinc metalloprotease FTSH 8, mitochondrial OS=Oryza sativa subsp. japonica GN=FTSH8 PE=3 SV=1	1	0.00985601	_AQVTK(su)MDK_	AQVTK(1)MDK	323	0.16822	47.603	chloroplast	biological_process;metabolic process;organic substance metabolic process;macromolecule metabolic process;protein metabolic process;primary metabolic process;proteolysis;organic substance catabolic process;catabolic process;macromolecule catabolic process;protein catabolic process;	purine ribonucleotide binding;anion binding;ribonucleotide binding;small molecule binding;ion binding;ribonucleoside binding;purine ribonucleoside triphosphate binding;carbohydrate derivative binding;adenyl ribonucleotide binding;nucleoside phosphate binding;molecular_function;nucleotide binding;nucleoside binding;adenyl nucleotide binding;heterocyclic compound binding;binding;purine nucleoside b…	cellular_component;membrane;intrinsic to membrane;membrane part;integral to membrane;plastid thylakoid;photosynthetic membrane;intracellular membrane-bounded organelle;intracellular;plastid;chloroplast part;cytoplasm;organelle;thylakoid part;plastid part;chloroplast thylakoid;membrane-bounded organelle;intracellular organelle;thylakoid;cell;thylakoid membrane;organelle subcompartment;cytoplasmic …				IPR003959;IPR003960;IPR027417;IPR003593;IPR011546;IPR000642;IPR005936;	ATPase, AAA-type, core;ATPase, AAA-type, conserved site;P-loop containing nucleoside triphosphate hydrolase;AAA+ ATPase domain;Peptidase M41, FtsH extracellular;Peptidase M41;Peptidase, FtsH;
Q0DIK2	>tr|Q0DIK2|Q0DIK2_ORYSJ Os05g0382600 protein (Fragment) OS=Oryza sativa subsp. japonica GN=Os05g0382600 PE=4 SV=1;>tr|Q6L4C6|Q6L4C6_ORYSJ Putative uncharacterized protein OSJNBa0088M05.15 OS=Oryza sativa subsp. japonica GN=OSJNBa0088M05.15 PE=4 SV=1	1	0.0109693	_AEAK(su)ALVAAVK_	AEAK(1)ALVAAVK	25	0.73415	44.612	chloroplast		molecular_function;binding;cation binding;ion binding;metal ion binding;calcium ion binding;phospholipid binding;anion binding;lipid binding;calcium-dependent phospholipid binding;					IPR018502;	Annexin repeat;
Q0DIK2	>tr|Q0DIK2|Q0DIK2_ORYSJ Os05g0382600 protein (Fragment) OS=Oryza sativa subsp. japonica GN=Os05g0382600 PE=4 SV=1;>tr|Q6L4C6|Q6L4C6_ORYSJ Putative uncharacterized protein OSJNBa0088M05.15 OS=Oryza sativa subsp. japonica GN=OSJNBa0088M05.15 PE=4 SV=1	1	0.019229	_HYK(su)EIHGR_	HYK(1)EIHGR	67	1.8931	60.478	chloroplast		molecular_function;binding;cation binding;ion binding;metal ion binding;calcium ion binding;phospholipid binding;anion binding;lipid binding;calcium-dependent phospholipid binding;					IPR018502;	Annexin repeat;
Q0DJB9	>tr|Q0DJB9|Q0DJB9_ORYSJ Os05g0303000 protein (Fragment) OS=Oryza sativa subsp. japonica GN=Os05g0303000 PE=3 SV=1	1	0.0367452	_IPAVQDLVK(su)K_	IPAVQDLVK(1)K	167	1.1284	42.788	chloroplast		purine ribonucleotide binding;anion binding;ribonucleotide binding;small molecule binding;ion binding;ribonucleoside binding;purine ribonucleoside triphosphate binding;carbohydrate derivative binding;adenyl ribonucleotide binding;nucleoside phosphate binding;molecular_function;nucleotide binding;nucleoside binding;adenyl nucleotide binding;heterocyclic compound binding;binding;purine nucleoside b…					IPR029047;IPR029048;IPR018181;IPR013126;	Heat shock protein 70kD, peptide-binding domain;Heat shock protein 70kD, C-terminal domain;Heat shock protein 70, conserved site;Heat shock protein 70 family;
Q0DJC0	>tr|Q0DJC0|Q0DJC0_ORYSJ Os05g0302700 protein OS=Oryza sativa subsp. japonica GN=Os05g0302700 PE=2 SV=1	1	0.000150286	_IK(su)LLIQNQDEMIK_	IK(1)LLIQNQDEMIK	105	0.13477	74.987	chloroplast	biological_process;single-organism transport;cellular process;single-organism process;single-organism cellular process;transport;establishment of localization;localization;transmembrane transport;nitrogen compound transport;organophosphate ester transport;nucleotide transport;nucleobase-containing compound transport;organic substance transport;purine nucleotide transport;	molecular_function;transporter activity;	organelle envelope;mitochondrial membrane;cell;mitochondrial envelope;cellular_component;intracellular membrane-bounded organelle;envelope;mitochondrion;intracellular;cytoplasmic part;cytoplasm;membrane;organelle;organelle inner membrane;organelle membrane;mitochondrial part;membrane-bounded organelle;intracellular organelle part;cell part;intracellular organelle;intracellular part;organelle part…				IPR018108;IPR023395;IPR002113;IPR002067;	Mitochondrial substrate/solute carrier;Mitochondrial carrier domain;Adenine nucleotide translocator 1;Mitochondrial carrier protein;
Q0DJC0	>tr|Q0DJC0|Q0DJC0_ORYSJ Os05g0302700 protein OS=Oryza sativa subsp. japonica GN=Os05g0302700 PE=2 SV=1	1	1.39164e-11	_LLIQNQDEMIK(su)SGR_	LLIQNQDEMIK(1)SGR	116	-0.2708	127.71	chloroplast	biological_process;single-organism transport;cellular process;single-organism process;single-organism cellular process;transport;establishment of localization;localization;transmembrane transport;nitrogen compound transport;organophosphate ester transport;nucleotide transport;nucleobase-containing compound transport;organic substance transport;purine nucleotide transport;	molecular_function;transporter activity;	organelle envelope;mitochondrial membrane;cell;mitochondrial envelope;cellular_component;intracellular membrane-bounded organelle;envelope;mitochondrion;intracellular;cytoplasmic part;cytoplasm;membrane;organelle;organelle inner membrane;organelle membrane;mitochondrial part;membrane-bounded organelle;intracellular organelle part;cell part;intracellular organelle;intracellular part;organelle part…				IPR018108;IPR023395;IPR002113;IPR002067;	Mitochondrial substrate/solute carrier;Mitochondrial carrier domain;Adenine nucleotide translocator 1;Mitochondrial carrier protein;
Q0DJC0	>tr|Q0DJC0|Q0DJC0_ORYSJ Os05g0302700 protein OS=Oryza sativa subsp. japonica GN=Os05g0302700 PE=2 SV=1	1	4.40624e-05	_LSHPYK(su)GIADCFGR_	LSHPYK(1)GIADCFGR	125	0.29211	78.505	chloroplast	biological_process;single-organism transport;cellular process;single-organism process;single-organism cellular process;transport;establishment of localization;localization;transmembrane transport;nitrogen compound transport;organophosphate ester transport;nucleotide transport;nucleobase-containing compound transport;organic substance transport;purine nucleotide transport;	molecular_function;transporter activity;	organelle envelope;mitochondrial membrane;cell;mitochondrial envelope;cellular_component;intracellular membrane-bounded organelle;envelope;mitochondrion;intracellular;cytoplasmic part;cytoplasm;membrane;organelle;organelle inner membrane;organelle membrane;mitochondrial part;membrane-bounded organelle;intracellular organelle part;cell part;intracellular organelle;intracellular part;organelle part…				IPR018108;IPR023395;IPR002113;IPR002067;	Mitochondrial substrate/solute carrier;Mitochondrial carrier domain;Adenine nucleotide translocator 1;Mitochondrial carrier protein;
Q0DKJ1	>tr|Q0DKJ1|Q0DKJ1_ORYSJ Os05g0160000 protein (Fragment) OS=Oryza sativa subsp. japonica GN=Os05g0160000 PE=4 SV=1	1	0.00760064	_EACLQTYLK(su)AIHI_	EACLQTYLK(1)AIHI	68	-1.4983	46.88	cytosol	biological_process;cellular homeostasis;cellular process;single-organism process;regulation of cellular process;single-organism cellular process;regulation of biological process;biological regulation;regulation of biological quality;homeostatic process;cell redox homeostasis;single-organism metabolic process;metabolic process;oxidation-reduction process;response to inorganic substance;response to…	molecular_function;catalytic activity;oxidoreductase activity;nucleoside phosphate binding;coenzyme binding;cofactor binding;nucleotide binding;anion binding;heterocyclic compound binding;binding;small molecule binding;ion binding;organic cyclic compound binding;flavin adenine dinucleotide binding;purine ribonucleotide binding;ribonucleotide binding;ribonucleoside binding;purine ribonucleoside tr…	extracellular region;cellular_component;apoplast;intracellular;cytoplasmic part;plastid;cytoplasm;organelle;membrane-bounded organelle;cell part;cell;intracellular organelle;intracellular part;intracellular membrane-bounded organelle;chloroplast;respiratory chain;mitochondrial inner membrane;NADH dehydrogenase complex;mitochondrial envelope;envelope;mitochondrion;macromolecular complex;mitochondr…				IPR016156;IPR004099;	FAD/NAD-linked reductase, dimerisation domain;Pyridine nucleotide-disulphide oxidoreductase, dimerisation domain;
Q0DKY4	>sp|Q0DKY4|METK1_ORYSJ S-adenosylmethionine synthase 1 OS=Oryza sativa subsp. japonica GN=SAM1 PE=2 SV=1;>sp|Q9LGU6|METK3_ORYSJ S-adenosylmethionine synthase 3 OS=Oryza sativa subsp. japonica GN=METK3 PE=2 SV=1	1	0.00757275	_ANVDYEK(su)IVR_	ANVDYEK(1)IVR	70	1.4625	48.284	cytosol	nitrogen compound metabolic process;sulfur compound metabolic process;purine ribonucleoside biosynthetic process;purine ribonucleoside metabolic process;cellular nitrogen compound metabolic process;organic acid biosynthetic process;single-organism metabolic process;single-organism biosynthetic process;coenzyme biosynthetic process;ribonucleoside biosynthetic process;heterocycle biosynthetic proce…	molecular_function;transferase activity, transferring alkyl or aryl (other than = methyl) groups;catalytic activity;transferase activity;methionine adenosyltransferase activity;purine ribonucleotide binding;anion binding;ribonucleotide binding;small molecule binding;ion binding;ribonucleoside binding;purine ribonucleoside triphosphate binding;carbohydrate derivative binding;adenyl ribonucleotide …	external encapsulating structure;cell part;cell;cellular_component;cell periphery;cell wall;intracellular;intracellular part;cytoplasm;nucleus;nuclear lumen;membrane-enclosed lumen;intracellular membrane-bounded organelle;intracellular organelle lumen;organelle lumen;intracellular non-membrane-bounded organelle;organelle;non-membrane-bounded organelle;nuclear part;membrane-bounded organelle;intra…	K00789	metK:S-adenosylmethionine synthetase [EC:2.5.1.6];metK:S-adenosylmethionine synthetase [EC:2.5.1.6];metK:S-adenosylmethionine synthetase [EC:2.5.1.6];metK:S-adenosylmethionine synthetase [EC:2.5.1.6];	Metabolic pathways - Oryza sativa japonica (Japanese rice) (RefSeq) ;Biosynthesis of secondary metabolites - Oryza sativa japonica (Japanese rice) (RefSeq) ;Biosynthesis of amino acids - Oryza sativa japonica (Japanese rice) (RefSeq) ;Cysteine and methionine metabolism - Oryza sativa japonica (Japanese rice) (RefSeq) ;	IPR002133;IPR022636;IPR022631;IPR022630;IPR022629;IPR022628;	S-adenosylmethionine synthetase;S-adenosylmethionine synthetase superfamily;S-adenosylmethionine synthetase, conserved site;S-adenosylmethionine synthetase, C-terminal;S-adenosylmethionine synthetase, central domain;S-adenosylmethionine synthetase, N-terminal;
Q0DLY4	>tr|Q0DLY4|Q0DLY4_ORYSJ Os03g0839100 protein (Fragment) OS=Oryza sativa subsp. japonica GN=Os03g0839100 PE=4 SV=1;>tr|Q851N5|Q851N5_ORYSJ Putative oxygenase OS=Oryza sativa subsp. japonica GN=OSJNBa0042I09.9 PE=4 SV=1	1	8.39887e-07	_HK(su)SMSPEDFVK_	HK(1)SMSPEDFVK	315	0.24428	122.39	chloroplast	organic substance biosynthetic process;quinone metabolic process;biosynthetic process;cellular process;small molecule biosynthetic process;small molecule metabolic process;quinone biosynthetic process;ubiquinone metabolic process;biological_process;single-organism metabolic process;single-organism biosynthetic process;metabolic process;coenzyme biosynthetic process;cellular ketone metabolic proce…	monooxygenase activity;molecular_function;oxidoreductase activity;oxidoreductase activity, acting on paired donors, with = incorporation or reduction of molecular oxygen;catalytic activity;oxidoreductase activity, acting on paired donors, with = incorporation or reduction of molecular oxygen, NAD(P)H as one donor, = and incorporation of one atom of oxygen;nucleoside phosphate binding;coenzyme bin…		K06126	COQ6:ubiquinone biosynthesis monooxygenase Coq6 [EC:1.14.13.-];COQ6:ubiquinone biosynthesis monooxygenase Coq6 [EC:1.14.13.-];COQ6:ubiquinone biosynthesis monooxygenase Coq6 [EC:1.14.13.-];	Metabolic pathways - Oryza sativa japonica (Japanese rice) (RefSeq) ;Biosynthesis of secondary metabolites - Oryza sativa japonica (Japanese rice) (RefSeq) ;Ubiquinone and other terpenoid-quinone biosynthesis - Oryza sativa japonica (Japanese rice) (RefSeq) ;	IPR018168;IPR000689;IPR010971;IPR003042;IPR002938;	Ubiquinone biosynthesis hydroxylase, UbiH/UbiF/VisC/COQ6, conserved site;Ubiquinone biosynthesis monooxygenase, COQ6-type;Ubiquinone biosynthesis hydroxylase, UbiH/UbiF/UbiI/COQ6;Aromatic-ring hydroxylase-like;Monooxygenase, FAD-binding;
Q0DLY4	>tr|Q0DLY4|Q0DLY4_ORYSJ Os03g0839100 protein (Fragment) OS=Oryza sativa subsp. japonica GN=Os03g0839100 PE=4 SV=1;>tr|Q851N5|Q851N5_ORYSJ Putative oxygenase OS=Oryza sativa subsp. japonica GN=OSJNBa0042I09.9 PE=4 SV=1	1	0.000403622	_LVVGADGSK(su)SNVR_	LVVGADGSK(1)SNVR	246	0.81452	73.927	chloroplast	organic substance biosynthetic process;quinone metabolic process;biosynthetic process;cellular process;small molecule biosynthetic process;small molecule metabolic process;quinone biosynthetic process;ubiquinone metabolic process;biological_process;single-organism metabolic process;single-organism biosynthetic process;metabolic process;coenzyme biosynthetic process;cellular ketone metabolic proce…	monooxygenase activity;molecular_function;oxidoreductase activity;oxidoreductase activity, acting on paired donors, with = incorporation or reduction of molecular oxygen;catalytic activity;oxidoreductase activity, acting on paired donors, with = incorporation or reduction of molecular oxygen, NAD(P)H as one donor, = and incorporation of one atom of oxygen;nucleoside phosphate binding;coenzyme bin…		K06126	COQ6:ubiquinone biosynthesis monooxygenase Coq6 [EC:1.14.13.-];COQ6:ubiquinone biosynthesis monooxygenase Coq6 [EC:1.14.13.-];COQ6:ubiquinone biosynthesis monooxygenase Coq6 [EC:1.14.13.-];	Metabolic pathways - Oryza sativa japonica (Japanese rice) (RefSeq) ;Biosynthesis of secondary metabolites - Oryza sativa japonica (Japanese rice) (RefSeq) ;Ubiquinone and other terpenoid-quinone biosynthesis - Oryza sativa japonica (Japanese rice) (RefSeq) ;	IPR018168;IPR000689;IPR010971;IPR003042;IPR002938;	Ubiquinone biosynthesis hydroxylase, UbiH/UbiF/VisC/COQ6, conserved site;Ubiquinone biosynthesis monooxygenase, COQ6-type;Ubiquinone biosynthesis hydroxylase, UbiH/UbiF/UbiI/COQ6;Aromatic-ring hydroxylase-like;Monooxygenase, FAD-binding;
Q0DS22	>tr|Q0DS22|Q0DS22_ORYSJ Os03g0337900 protein (Fragment) OS=Oryza sativa subsp. japonica GN=Os03g0337900 PE=4 SV=2	1	0.0076171	_AAEILGHK(su)R_	AAEILGHK(1)R	13	-2.1702	65.224	cytosol	biological_process;metabolic process;	molecular_function;catalytic activity;		K01679	E4.2.1.2B:fumarate hydratase, class II [EC:4.2.1.2];E4.2.1.2B:fumarate hydratase, class II [EC:4.2.1.2];E4.2.1.2B:fumarate hydratase, class II [EC:4.2.1.2];E4.2.1.2B:fumarate hydratase, class II [EC:4.2.1.2];E4.2.1.2B:fumarate hydratase, class II [EC:4.2.1.2];	Metabolic pathways - Oryza sativa japonica (Japanese rice) (RefSeq) ;Biosynthesis of secondary metabolites - Oryza sativa japonica (Japanese rice) (RefSeq) ;Carbon metabolism - Oryza sativa japonica (Japanese rice) (RefSeq) ;Pyruvate metabolism - Oryza sativa japonica (Japanese rice) (RefSeq) ;Citrate cycle (TCA cycle) - Oryza sativa japonica (Japanese rice) (RefSeq) ;	IPR024083;IPR008948;IPR022761;	Fumarase/histidase, N-terminal;L-Aspartase-like;Fumarate lyase, N-terminal;
Q0DSD6	>tr|Q0DSD6|Q0DSD6_ORYSJ Os03g0315800 protein (Fragment) OS=Oryza sativa subsp. japonica GN=Os03g0315800 PE=4 SV=1	1	0.000590727	_K(su)LEPTPGDMIR_	K(1)LEPTPGDMIR	312	-0.022877	83.182	chloroplast		molecular_function;binding;heterocyclic compound binding;organic cyclic compound binding;nucleic acid binding;RNA binding;	cell;cellular_component;intracellular membrane-bounded organelle;intracellular;plastid;cytoplasmic part;chloroplast part;cytoplasm;organelle;plastid stroma;plastid part;intracellular organelle part;membrane-bounded organelle;cell part;intracellular organelle;intracellular part;organelle part;chloroplast;chloroplast stroma;membrane;thylakoid;	K02945	RP-S1:small subunit ribosomal protein S1;	Ribosome - Oryza sativa japonica (Japanese rice) (RefSeq) ;	IPR012340;IPR022967;IPR003029;	Nucleic acid-binding, OB-fold;RNA-binding domain, S1;Ribosomal protein S1, RNA-binding domain;
Q0DTF5	>tr|Q0DTF5|Q0DTF5_ORYSJ Os03g0251000 protein OS=Oryza sativa subsp. japonica GN=Os03g0251000 PE=4 SV=1	1	0.000696436	_IPDILK(su)VCGK_	IPDILK(1)VCGK	147	-1.2505	76.228	chloroplast	single-organism transport;biological_process;macromolecule localization;single-organism process;transport;establishment of localization;lipid localization;organic substance transport;localization;lipid transport;						IPR027923;IPR016140;	Hydrophobic seed protein;Bifunctional inhibitor/plant lipid transfer protein/seed storage helical domain;
Q0DTF5	>tr|Q0DTF5|Q0DTF5_ORYSJ Os03g0251000 protein OS=Oryza sativa subsp. japonica GN=Os03g0251000 PE=4 SV=1	1	0.00127507	_VK(su)IPDILK_	VK(1)IPDILK	141	0.26681	85.676	chloroplast	single-organism transport;biological_process;macromolecule localization;single-organism process;transport;establishment of localization;lipid localization;organic substance transport;localization;lipid transport;						IPR027923;IPR016140;	Hydrophobic seed protein;Bifunctional inhibitor/plant lipid transfer protein/seed storage helical domain;
Q0DTF5	>tr|Q0DTF5|Q0DTF5_ORYSJ Os03g0251000 protein OS=Oryza sativa subsp. japonica GN=Os03g0251000 PE=4 SV=1	1	0.000275282	_VNALVNLK(su)VK_	VNALVNLK(1)VK	139	-0.15909	88.495	chloroplast	single-organism transport;biological_process;macromolecule localization;single-organism process;transport;establishment of localization;lipid localization;organic substance transport;localization;lipid transport;						IPR027923;IPR016140;	Hydrophobic seed protein;Bifunctional inhibitor/plant lipid transfer protein/seed storage helical domain;
Q6ZGJ8	>tr|Q6ZGJ8|Q6ZGJ8_ORYSJ Putative inorganic pyrophosphatase OS=Oryza sativa subsp. japonica GN=OJ1767_D02.15-2 PE=2 SV=1;>tr|Q0DX85|Q0DX85_ORYSJ Os02g0768600 protein (Fragment) OS=Oryza sativa subsp. japonica GN=Os02g0768600 PE=4 SV=1	1	0.00712899	_K(su)VSPWHDVPLR_	K(1)VSPWHDVPLR	75	0.79127	54.198	chloroplast	biological_process;cellular process;metabolic process;cellular metabolic process;phosphorus metabolic process;phosphate-containing compound metabolic process;response to biotic stimulus;response to bacterium;multi-organism process;defense response to other organism;response to stress;defense response;response to stimulus;response to other organism;defense response to bacterium;response to inorgan…	molecular_function;binding;cation binding;ion binding;metal ion binding;magnesium ion binding;pyrophosphatase activity;hydrolase activity, acting on acid anhydrides;hydrolase activity;catalytic activity;hydrolase activity, acting on acid anhydrides, in = phosphorus-containing anhydrides;inorganic diphosphatase activity;	intracellular;cell part;cell;intracellular part;cellular_component;cytoplasm;organelle envelope;plastid envelope;envelope;intracellular membrane-bounded organelle;plastid;cytoplasmic part;chloroplast part;organelle;plastid part;intracellular organelle part;membrane-bounded organelle;intracellular organelle;organelle part;chloroplast;chloroplast envelope;plastid stroma;chloroplast stroma;thylakoid;				IPR008162;	Inorganic pyrophosphatase;
Q5Z6P4	>tr|Q0DXV3|Q0DXV3_ORYSJ Os02g0731600 protein (Fragment) OS=Oryza sativa subsp. japonica GN=Os02g0731600 PE=4 SV=1;>tr|Q6Z2L1|Q6Z2L1_ORYSJ Putative uncharacterized protein P0617A09.29 OS=Oryza sativa subsp. japonica GN=P0643A10.1 PE=4 SV=1;>tr|Q6K8D8|Q6K8D8	1	0.00260628	_YLLFK(su)ESR_	YLLFK(1)ESR	135	0.44485	70.256	chloroplast							IPR025564;	Cyanobacterial aminoacyl-tRNA synthetase, CAAD domain;
Q6K9N6	>sp|Q6K9N6|SUCB_ORYSJ Succinyl-CoA ligase [ADP-forming] subunit beta, mitochondrial OS=Oryza sativa subsp. japonica GN=Os02g0621700 PE=1 SV=1;>tr|Q0DZG1|Q0DZG1_ORYSJ Os02g0621700 protein OS=Oryza sativa subsp. japonica GN=Os02g0621700 PE=2 SV=1	1	4.88879e-09	_AEEAESLAAK(su)MLGQILVTK_	AEEAESLAAK(1)MLGQILVTK	110	-0.050243	97.384	mitochondria	biological_process;metabolic process;response to inorganic substance;response to metal ion;response to chemical;response to stimulus;response to cadmium ion;aerobic respiration;cellular respiration;single-organism metabolic process;cellular process;generation of precursor metabolites and energy;cellular metabolic process;energy derivation by oxidation of organic compounds;primary metabolic proces…	purine ribonucleotide binding;anion binding;ribonucleotide binding;small molecule binding;ion binding;ribonucleoside binding;purine ribonucleoside triphosphate binding;carbohydrate derivative binding;adenyl ribonucleotide binding;nucleoside phosphate binding;molecular_function;nucleotide binding;nucleoside binding;adenyl nucleotide binding;heterocyclic compound binding;binding;purine nucleoside b…	intracellular;cytoplasmic part;cytoplasm;organelle;membrane-bounded organelle;cell part;cell;intracellular organelle;intracellular part;cellular_component;intracellular membrane-bounded organelle;mitochondrion;	K01900	LSC2:succinyl-CoA synthetase beta subunit [EC:6.2.1.4 6.2.1.5];LSC2:succinyl-CoA synthetase beta subunit [EC:6.2.1.4 6.2.1.5];LSC2:succinyl-CoA synthetase beta subunit [EC:6.2.1.4 6.2.1.5];LSC2:succinyl-CoA synthetase beta subunit [EC:6.2.1.4 6.2.1.5];LSC2:succinyl-CoA synthetase beta subunit [EC:6.2.1.4 6.2.1.5];	Metabolic pathways - Oryza sativa japonica (Japanese rice) (RefSeq) ;Biosynthesis of secondary metabolites - Oryza sativa japonica (Japanese rice) (RefSeq) ;Carbon metabolism - Oryza sativa japonica (Japanese rice) (RefSeq) ;Citrate cycle (TCA cycle) - Oryza sativa japonica (Japanese rice) (RefSeq) ;Propanoate metabolism - Oryza sativa japonica (Japanese rice) (RefSeq) ;	IPR017866;IPR013816;IPR013815;IPR013650;IPR011761;IPR016102;IPR005811;IPR005809;	Succinyl-CoA synthetase, beta subunit, conserved site;ATP-grasp fold, subdomain 2;ATP-grasp fold, subdomain 1;ATP-grasp fold, succinyl-CoA synthetase-type;ATP-grasp fold;Succinyl-CoA synthetase-like;ATP-citrate lyase/succinyl-CoA ligase;Succinyl-CoA synthetase, beta subunit;
Q6K9N6	>sp|Q6K9N6|SUCB_ORYSJ Succinyl-CoA ligase [ADP-forming] subunit beta, mitochondrial OS=Oryza sativa subsp. japonica GN=Os02g0621700 PE=1 SV=1;>tr|Q0DZG1|Q0DZG1_ORYSJ Os02g0621700 protein OS=Oryza sativa subsp. japonica GN=Os02g0621700 PE=2 SV=1	1	5.15055e-08	_MLGQILVTK(su)QTGPQGK_	MLGQILVTK(1)QTGPQGK	119	-0.61172	96.673	mitochondria	biological_process;metabolic process;response to inorganic substance;response to metal ion;response to chemical;response to stimulus;response to cadmium ion;aerobic respiration;cellular respiration;single-organism metabolic process;cellular process;generation of precursor metabolites and energy;cellular metabolic process;energy derivation by oxidation of organic compounds;primary metabolic proces…	purine ribonucleotide binding;anion binding;ribonucleotide binding;small molecule binding;ion binding;ribonucleoside binding;purine ribonucleoside triphosphate binding;carbohydrate derivative binding;adenyl ribonucleotide binding;nucleoside phosphate binding;molecular_function;nucleotide binding;nucleoside binding;adenyl nucleotide binding;heterocyclic compound binding;binding;purine nucleoside b…	intracellular;cytoplasmic part;cytoplasm;organelle;membrane-bounded organelle;cell part;cell;intracellular organelle;intracellular part;cellular_component;intracellular membrane-bounded organelle;mitochondrion;	K01900	LSC2:succinyl-CoA synthetase beta subunit [EC:6.2.1.4 6.2.1.5];LSC2:succinyl-CoA synthetase beta subunit [EC:6.2.1.4 6.2.1.5];LSC2:succinyl-CoA synthetase beta subunit [EC:6.2.1.4 6.2.1.5];LSC2:succinyl-CoA synthetase beta subunit [EC:6.2.1.4 6.2.1.5];LSC2:succinyl-CoA synthetase beta subunit [EC:6.2.1.4 6.2.1.5];	Metabolic pathways - Oryza sativa japonica (Japanese rice) (RefSeq) ;Biosynthesis of secondary metabolites - Oryza sativa japonica (Japanese rice) (RefSeq) ;Carbon metabolism - Oryza sativa japonica (Japanese rice) (RefSeq) ;Citrate cycle (TCA cycle) - Oryza sativa japonica (Japanese rice) (RefSeq) ;Propanoate metabolism - Oryza sativa japonica (Japanese rice) (RefSeq) ;	IPR017866;IPR013816;IPR013815;IPR013650;IPR011761;IPR016102;IPR005811;IPR005809;	Succinyl-CoA synthetase, beta subunit, conserved site;ATP-grasp fold, subdomain 2;ATP-grasp fold, subdomain 1;ATP-grasp fold, succinyl-CoA synthetase-type;ATP-grasp fold;Succinyl-CoA synthetase-like;ATP-citrate lyase/succinyl-CoA ligase;Succinyl-CoA synthetase, beta subunit;
Q6K9N6	>sp|Q6K9N6|SUCB_ORYSJ Succinyl-CoA ligase [ADP-forming] subunit beta, mitochondrial OS=Oryza sativa subsp. japonica GN=Os02g0621700 PE=1 SV=1;>tr|Q0DZG1|Q0DZG1_ORYSJ Os02g0621700 protein OS=Oryza sativa subsp. japonica GN=Os02g0621700 PE=2 SV=1	1	9.81357e-05	_EIVVK(su)SQILAGGR_	EIVVK(1)SQILAGGR	75	1.0002	79.492	mitochondria	biological_process;metabolic process;response to inorganic substance;response to metal ion;response to chemical;response to stimulus;response to cadmium ion;aerobic respiration;cellular respiration;single-organism metabolic process;cellular process;generation of precursor metabolites and energy;cellular metabolic process;energy derivation by oxidation of organic compounds;primary metabolic proces…	purine ribonucleotide binding;anion binding;ribonucleotide binding;small molecule binding;ion binding;ribonucleoside binding;purine ribonucleoside triphosphate binding;carbohydrate derivative binding;adenyl ribonucleotide binding;nucleoside phosphate binding;molecular_function;nucleotide binding;nucleoside binding;adenyl nucleotide binding;heterocyclic compound binding;binding;purine nucleoside b…	intracellular;cytoplasmic part;cytoplasm;organelle;membrane-bounded organelle;cell part;cell;intracellular organelle;intracellular part;cellular_component;intracellular membrane-bounded organelle;mitochondrion;	K01900	LSC2:succinyl-CoA synthetase beta subunit [EC:6.2.1.4 6.2.1.5];LSC2:succinyl-CoA synthetase beta subunit [EC:6.2.1.4 6.2.1.5];LSC2:succinyl-CoA synthetase beta subunit [EC:6.2.1.4 6.2.1.5];LSC2:succinyl-CoA synthetase beta subunit [EC:6.2.1.4 6.2.1.5];LSC2:succinyl-CoA synthetase beta subunit [EC:6.2.1.4 6.2.1.5];	Metabolic pathways - Oryza sativa japonica (Japanese rice) (RefSeq) ;Biosynthesis of secondary metabolites - Oryza sativa japonica (Japanese rice) (RefSeq) ;Carbon metabolism - Oryza sativa japonica (Japanese rice) (RefSeq) ;Citrate cycle (TCA cycle) - Oryza sativa japonica (Japanese rice) (RefSeq) ;Propanoate metabolism - Oryza sativa japonica (Japanese rice) (RefSeq) ;	IPR017866;IPR013816;IPR013815;IPR013650;IPR011761;IPR016102;IPR005811;IPR005809;	Succinyl-CoA synthetase, beta subunit, conserved site;ATP-grasp fold, subdomain 2;ATP-grasp fold, subdomain 1;ATP-grasp fold, succinyl-CoA synthetase-type;ATP-grasp fold;Succinyl-CoA synthetase-like;ATP-citrate lyase/succinyl-CoA ligase;Succinyl-CoA synthetase, beta subunit;
Q6K9N6	>sp|Q6K9N6|SUCB_ORYSJ Succinyl-CoA ligase [ADP-forming] subunit beta, mitochondrial OS=Oryza sativa subsp. japonica GN=Os02g0621700 PE=1 SV=1;>tr|Q0DZG1|Q0DZG1_ORYSJ Os02g0621700 protein OS=Oryza sativa subsp. japonica GN=Os02g0621700 PE=2 SV=1	1	0.000530308	_GAAAGSVEEVK(su)NTLK_	GAAAGSVEEVK(1)NTLK	59	-0.55385	69.261	mitochondria	biological_process;metabolic process;response to inorganic substance;response to metal ion;response to chemical;response to stimulus;response to cadmium ion;aerobic respiration;cellular respiration;single-organism metabolic process;cellular process;generation of precursor metabolites and energy;cellular metabolic process;energy derivation by oxidation of organic compounds;primary metabolic proces…	purine ribonucleotide binding;anion binding;ribonucleotide binding;small molecule binding;ion binding;ribonucleoside binding;purine ribonucleoside triphosphate binding;carbohydrate derivative binding;adenyl ribonucleotide binding;nucleoside phosphate binding;molecular_function;nucleotide binding;nucleoside binding;adenyl nucleotide binding;heterocyclic compound binding;binding;purine nucleoside b…	intracellular;cytoplasmic part;cytoplasm;organelle;membrane-bounded organelle;cell part;cell;intracellular organelle;intracellular part;cellular_component;intracellular membrane-bounded organelle;mitochondrion;	K01900	LSC2:succinyl-CoA synthetase beta subunit [EC:6.2.1.4 6.2.1.5];LSC2:succinyl-CoA synthetase beta subunit [EC:6.2.1.4 6.2.1.5];LSC2:succinyl-CoA synthetase beta subunit [EC:6.2.1.4 6.2.1.5];LSC2:succinyl-CoA synthetase beta subunit [EC:6.2.1.4 6.2.1.5];LSC2:succinyl-CoA synthetase beta subunit [EC:6.2.1.4 6.2.1.5];	Metabolic pathways - Oryza sativa japonica (Japanese rice) (RefSeq) ;Biosynthesis of secondary metabolites - Oryza sativa japonica (Japanese rice) (RefSeq) ;Carbon metabolism - Oryza sativa japonica (Japanese rice) (RefSeq) ;Citrate cycle (TCA cycle) - Oryza sativa japonica (Japanese rice) (RefSeq) ;Propanoate metabolism - Oryza sativa japonica (Japanese rice) (RefSeq) ;	IPR017866;IPR013816;IPR013815;IPR013650;IPR011761;IPR016102;IPR005811;IPR005809;	Succinyl-CoA synthetase, beta subunit, conserved site;ATP-grasp fold, subdomain 2;ATP-grasp fold, subdomain 1;ATP-grasp fold, succinyl-CoA synthetase-type;ATP-grasp fold;Succinyl-CoA synthetase-like;ATP-citrate lyase/succinyl-CoA ligase;Succinyl-CoA synthetase, beta subunit;
Q6K9N6	>sp|Q6K9N6|SUCB_ORYSJ Succinyl-CoA ligase [ADP-forming] subunit beta, mitochondrial OS=Oryza sativa subsp. japonica GN=Os02g0621700 PE=1 SV=1;>tr|Q0DZG1|Q0DZG1_ORYSJ Os02g0621700 protein OS=Oryza sativa subsp. japonica GN=Os02g0621700 PE=2 SV=1	1	3.27539e-07	_NTLK(su)NVFPSEK_	NTLK(1)NVFPSEK	63	-0.49106	134.98	mitochondria	biological_process;metabolic process;response to inorganic substance;response to metal ion;response to chemical;response to stimulus;response to cadmium ion;aerobic respiration;cellular respiration;single-organism metabolic process;cellular process;generation of precursor metabolites and energy;cellular metabolic process;energy derivation by oxidation of organic compounds;primary metabolic proces…	purine ribonucleotide binding;anion binding;ribonucleotide binding;small molecule binding;ion binding;ribonucleoside binding;purine ribonucleoside triphosphate binding;carbohydrate derivative binding;adenyl ribonucleotide binding;nucleoside phosphate binding;molecular_function;nucleotide binding;nucleoside binding;adenyl nucleotide binding;heterocyclic compound binding;binding;purine nucleoside b…	intracellular;cytoplasmic part;cytoplasm;organelle;membrane-bounded organelle;cell part;cell;intracellular organelle;intracellular part;cellular_component;intracellular membrane-bounded organelle;mitochondrion;	K01900	LSC2:succinyl-CoA synthetase beta subunit [EC:6.2.1.4 6.2.1.5];LSC2:succinyl-CoA synthetase beta subunit [EC:6.2.1.4 6.2.1.5];LSC2:succinyl-CoA synthetase beta subunit [EC:6.2.1.4 6.2.1.5];LSC2:succinyl-CoA synthetase beta subunit [EC:6.2.1.4 6.2.1.5];LSC2:succinyl-CoA synthetase beta subunit [EC:6.2.1.4 6.2.1.5];	Metabolic pathways - Oryza sativa japonica (Japanese rice) (RefSeq) ;Biosynthesis of secondary metabolites - Oryza sativa japonica (Japanese rice) (RefSeq) ;Carbon metabolism - Oryza sativa japonica (Japanese rice) (RefSeq) ;Citrate cycle (TCA cycle) - Oryza sativa japonica (Japanese rice) (RefSeq) ;Propanoate metabolism - Oryza sativa japonica (Japanese rice) (RefSeq) ;	IPR017866;IPR013816;IPR013815;IPR013650;IPR011761;IPR016102;IPR005811;IPR005809;	Succinyl-CoA synthetase, beta subunit, conserved site;ATP-grasp fold, subdomain 2;ATP-grasp fold, subdomain 1;ATP-grasp fold, succinyl-CoA synthetase-type;ATP-grasp fold;Succinyl-CoA synthetase-like;ATP-citrate lyase/succinyl-CoA ligase;Succinyl-CoA synthetase, beta subunit;
Q6K9N6	>sp|Q6K9N6|SUCB_ORYSJ Succinyl-CoA ligase [ADP-forming] subunit beta, mitochondrial OS=Oryza sativa subsp. japonica GN=Os02g0621700 PE=1 SV=1;>tr|Q0DZG1|Q0DZG1_ORYSJ Os02g0621700 protein OS=Oryza sativa subsp. japonica GN=Os02g0621700 PE=2 SV=1	1	0.0089203	_IVSK(su)VYLCEK_	IVSK(1)VYLCEK	130	-0.47953	44.543	mitochondria	biological_process;metabolic process;response to inorganic substance;response to metal ion;response to chemical;response to stimulus;response to cadmium ion;aerobic respiration;cellular respiration;single-organism metabolic process;cellular process;generation of precursor metabolites and energy;cellular metabolic process;energy derivation by oxidation of organic compounds;primary metabolic proces…	purine ribonucleotide binding;anion binding;ribonucleotide binding;small molecule binding;ion binding;ribonucleoside binding;purine ribonucleoside triphosphate binding;carbohydrate derivative binding;adenyl ribonucleotide binding;nucleoside phosphate binding;molecular_function;nucleotide binding;nucleoside binding;adenyl nucleotide binding;heterocyclic compound binding;binding;purine nucleoside b…	intracellular;cytoplasmic part;cytoplasm;organelle;membrane-bounded organelle;cell part;cell;intracellular organelle;intracellular part;cellular_component;intracellular membrane-bounded organelle;mitochondrion;	K01900	LSC2:succinyl-CoA synthetase beta subunit [EC:6.2.1.4 6.2.1.5];LSC2:succinyl-CoA synthetase beta subunit [EC:6.2.1.4 6.2.1.5];LSC2:succinyl-CoA synthetase beta subunit [EC:6.2.1.4 6.2.1.5];LSC2:succinyl-CoA synthetase beta subunit [EC:6.2.1.4 6.2.1.5];LSC2:succinyl-CoA synthetase beta subunit [EC:6.2.1.4 6.2.1.5];	Metabolic pathways - Oryza sativa japonica (Japanese rice) (RefSeq) ;Biosynthesis of secondary metabolites - Oryza sativa japonica (Japanese rice) (RefSeq) ;Carbon metabolism - Oryza sativa japonica (Japanese rice) (RefSeq) ;Citrate cycle (TCA cycle) - Oryza sativa japonica (Japanese rice) (RefSeq) ;Propanoate metabolism - Oryza sativa japonica (Japanese rice) (RefSeq) ;	IPR017866;IPR013816;IPR013815;IPR013650;IPR011761;IPR016102;IPR005811;IPR005809;	Succinyl-CoA synthetase, beta subunit, conserved site;ATP-grasp fold, subdomain 2;ATP-grasp fold, subdomain 1;ATP-grasp fold, succinyl-CoA synthetase-type;ATP-grasp fold;Succinyl-CoA synthetase-like;ATP-citrate lyase/succinyl-CoA ligase;Succinyl-CoA synthetase, beta subunit;
Q6K9N6	>sp|Q6K9N6|SUCB_ORYSJ Succinyl-CoA ligase [ADP-forming] subunit beta, mitochondrial OS=Oryza sativa subsp. japonica GN=Os02g0621700 PE=1 SV=1;>tr|Q0DZG1|Q0DZG1_ORYSJ Os02g0621700 protein OS=Oryza sativa subsp. japonica GN=Os02g0621700 PE=2 SV=1	1	0.000648115	_QTGPQGK(su)IVSK_	QTGPQGK(1)IVSK	126	0.49837	75.739	mitochondria	biological_process;metabolic process;response to inorganic substance;response to metal ion;response to chemical;response to stimulus;response to cadmium ion;aerobic respiration;cellular respiration;single-organism metabolic process;cellular process;generation of precursor metabolites and energy;cellular metabolic process;energy derivation by oxidation of organic compounds;primary metabolic proces…	purine ribonucleotide binding;anion binding;ribonucleotide binding;small molecule binding;ion binding;ribonucleoside binding;purine ribonucleoside triphosphate binding;carbohydrate derivative binding;adenyl ribonucleotide binding;nucleoside phosphate binding;molecular_function;nucleotide binding;nucleoside binding;adenyl nucleotide binding;heterocyclic compound binding;binding;purine nucleoside b…	intracellular;cytoplasmic part;cytoplasm;organelle;membrane-bounded organelle;cell part;cell;intracellular organelle;intracellular part;cellular_component;intracellular membrane-bounded organelle;mitochondrion;	K01900	LSC2:succinyl-CoA synthetase beta subunit [EC:6.2.1.4 6.2.1.5];LSC2:succinyl-CoA synthetase beta subunit [EC:6.2.1.4 6.2.1.5];LSC2:succinyl-CoA synthetase beta subunit [EC:6.2.1.4 6.2.1.5];LSC2:succinyl-CoA synthetase beta subunit [EC:6.2.1.4 6.2.1.5];LSC2:succinyl-CoA synthetase beta subunit [EC:6.2.1.4 6.2.1.5];	Metabolic pathways - Oryza sativa japonica (Japanese rice) (RefSeq) ;Biosynthesis of secondary metabolites - Oryza sativa japonica (Japanese rice) (RefSeq) ;Carbon metabolism - Oryza sativa japonica (Japanese rice) (RefSeq) ;Citrate cycle (TCA cycle) - Oryza sativa japonica (Japanese rice) (RefSeq) ;Propanoate metabolism - Oryza sativa japonica (Japanese rice) (RefSeq) ;	IPR017866;IPR013816;IPR013815;IPR013650;IPR011761;IPR016102;IPR005811;IPR005809;	Succinyl-CoA synthetase, beta subunit, conserved site;ATP-grasp fold, subdomain 2;ATP-grasp fold, subdomain 1;ATP-grasp fold, succinyl-CoA synthetase-type;ATP-grasp fold;Succinyl-CoA synthetase-like;ATP-citrate lyase/succinyl-CoA ligase;Succinyl-CoA synthetase, beta subunit;
Q6K9N6	>sp|Q6K9N6|SUCB_ORYSJ Succinyl-CoA ligase [ADP-forming] subunit beta, mitochondrial OS=Oryza sativa subsp. japonica GN=Os02g0621700 PE=1 SV=1;>tr|Q0DZG1|Q0DZG1_ORYSJ Os02g0621700 protein OS=Oryza sativa subsp. japonica GN=Os02g0621700 PE=2 SV=1	1	0.000637922	_NVFPSEK(su)EIVVK_	NVFPSEK(1)EIVVK	70	0.080818	70.089	mitochondria	biological_process;metabolic process;response to inorganic substance;response to metal ion;response to chemical;response to stimulus;response to cadmium ion;aerobic respiration;cellular respiration;single-organism metabolic process;cellular process;generation of precursor metabolites and energy;cellular metabolic process;energy derivation by oxidation of organic compounds;primary metabolic proces…	purine ribonucleotide binding;anion binding;ribonucleotide binding;small molecule binding;ion binding;ribonucleoside binding;purine ribonucleoside triphosphate binding;carbohydrate derivative binding;adenyl ribonucleotide binding;nucleoside phosphate binding;molecular_function;nucleotide binding;nucleoside binding;adenyl nucleotide binding;heterocyclic compound binding;binding;purine nucleoside b…	intracellular;cytoplasmic part;cytoplasm;organelle;membrane-bounded organelle;cell part;cell;intracellular organelle;intracellular part;cellular_component;intracellular membrane-bounded organelle;mitochondrion;	K01900	LSC2:succinyl-CoA synthetase beta subunit [EC:6.2.1.4 6.2.1.5];LSC2:succinyl-CoA synthetase beta subunit [EC:6.2.1.4 6.2.1.5];LSC2:succinyl-CoA synthetase beta subunit [EC:6.2.1.4 6.2.1.5];LSC2:succinyl-CoA synthetase beta subunit [EC:6.2.1.4 6.2.1.5];LSC2:succinyl-CoA synthetase beta subunit [EC:6.2.1.4 6.2.1.5];	Metabolic pathways - Oryza sativa japonica (Japanese rice) (RefSeq) ;Biosynthesis of secondary metabolites - Oryza sativa japonica (Japanese rice) (RefSeq) ;Carbon metabolism - Oryza sativa japonica (Japanese rice) (RefSeq) ;Citrate cycle (TCA cycle) - Oryza sativa japonica (Japanese rice) (RefSeq) ;Propanoate metabolism - Oryza sativa japonica (Japanese rice) (RefSeq) ;	IPR017866;IPR013816;IPR013815;IPR013650;IPR011761;IPR016102;IPR005811;IPR005809;	Succinyl-CoA synthetase, beta subunit, conserved site;ATP-grasp fold, subdomain 2;ATP-grasp fold, subdomain 1;ATP-grasp fold, succinyl-CoA synthetase-type;ATP-grasp fold;Succinyl-CoA synthetase-like;ATP-citrate lyase/succinyl-CoA ligase;Succinyl-CoA synthetase, beta subunit;
Q6K9N6	>sp|Q6K9N6|SUCB_ORYSJ Succinyl-CoA ligase [ADP-forming] subunit beta, mitochondrial OS=Oryza sativa subsp. japonica GN=Os02g0621700 PE=1 SV=1;>tr|Q0DZG1|Q0DZG1_ORYSJ Os02g0621700 protein OS=Oryza sativa subsp. japonica GN=Os02g0621700 PE=2 SV=1	1	0.000859554	_QK(su)EIFAMR_	QK(1)EIFAMR	262	0.070155	89.752	mitochondria	biological_process;metabolic process;response to inorganic substance;response to metal ion;response to chemical;response to stimulus;response to cadmium ion;aerobic respiration;cellular respiration;single-organism metabolic process;cellular process;generation of precursor metabolites and energy;cellular metabolic process;energy derivation by oxidation of organic compounds;primary metabolic proces…	purine ribonucleotide binding;anion binding;ribonucleotide binding;small molecule binding;ion binding;ribonucleoside binding;purine ribonucleoside triphosphate binding;carbohydrate derivative binding;adenyl ribonucleotide binding;nucleoside phosphate binding;molecular_function;nucleotide binding;nucleoside binding;adenyl nucleotide binding;heterocyclic compound binding;binding;purine nucleoside b…	intracellular;cytoplasmic part;cytoplasm;organelle;membrane-bounded organelle;cell part;cell;intracellular organelle;intracellular part;cellular_component;intracellular membrane-bounded organelle;mitochondrion;	K01900	LSC2:succinyl-CoA synthetase beta subunit [EC:6.2.1.4 6.2.1.5];LSC2:succinyl-CoA synthetase beta subunit [EC:6.2.1.4 6.2.1.5];LSC2:succinyl-CoA synthetase beta subunit [EC:6.2.1.4 6.2.1.5];LSC2:succinyl-CoA synthetase beta subunit [EC:6.2.1.4 6.2.1.5];LSC2:succinyl-CoA synthetase beta subunit [EC:6.2.1.4 6.2.1.5];	Metabolic pathways - Oryza sativa japonica (Japanese rice) (RefSeq) ;Biosynthesis of secondary metabolites - Oryza sativa japonica (Japanese rice) (RefSeq) ;Carbon metabolism - Oryza sativa japonica (Japanese rice) (RefSeq) ;Citrate cycle (TCA cycle) - Oryza sativa japonica (Japanese rice) (RefSeq) ;Propanoate metabolism - Oryza sativa japonica (Japanese rice) (RefSeq) ;	IPR017866;IPR013816;IPR013815;IPR013650;IPR011761;IPR016102;IPR005811;IPR005809;	Succinyl-CoA synthetase, beta subunit, conserved site;ATP-grasp fold, subdomain 2;ATP-grasp fold, subdomain 1;ATP-grasp fold, succinyl-CoA synthetase-type;ATP-grasp fold;Succinyl-CoA synthetase-like;ATP-citrate lyase/succinyl-CoA ligase;Succinyl-CoA synthetase, beta subunit;
Q6K9N6	>sp|Q6K9N6|SUCB_ORYSJ Succinyl-CoA ligase [ADP-forming] subunit beta, mitochondrial OS=Oryza sativa subsp. japonica GN=Os02g0621700 PE=1 SV=1;>tr|Q0DZG1|Q0DZG1_ORYSJ Os02g0621700 protein OS=Oryza sativa subsp. japonica GN=Os02g0621700 PE=2 SV=1	1	0.00867239	_QSSIEQIK(su)K_	QSSIEQIK(1)K	217	1.6781	61.765	mitochondria	biological_process;metabolic process;response to inorganic substance;response to metal ion;response to chemical;response to stimulus;response to cadmium ion;aerobic respiration;cellular respiration;single-organism metabolic process;cellular process;generation of precursor metabolites and energy;cellular metabolic process;energy derivation by oxidation of organic compounds;primary metabolic proces…	purine ribonucleotide binding;anion binding;ribonucleotide binding;small molecule binding;ion binding;ribonucleoside binding;purine ribonucleoside triphosphate binding;carbohydrate derivative binding;adenyl ribonucleotide binding;nucleoside phosphate binding;molecular_function;nucleotide binding;nucleoside binding;adenyl nucleotide binding;heterocyclic compound binding;binding;purine nucleoside b…	intracellular;cytoplasmic part;cytoplasm;organelle;membrane-bounded organelle;cell part;cell;intracellular organelle;intracellular part;cellular_component;intracellular membrane-bounded organelle;mitochondrion;	K01900	LSC2:succinyl-CoA synthetase beta subunit [EC:6.2.1.4 6.2.1.5];LSC2:succinyl-CoA synthetase beta subunit [EC:6.2.1.4 6.2.1.5];LSC2:succinyl-CoA synthetase beta subunit [EC:6.2.1.4 6.2.1.5];LSC2:succinyl-CoA synthetase beta subunit [EC:6.2.1.4 6.2.1.5];LSC2:succinyl-CoA synthetase beta subunit [EC:6.2.1.4 6.2.1.5];	Metabolic pathways - Oryza sativa japonica (Japanese rice) (RefSeq) ;Biosynthesis of secondary metabolites - Oryza sativa japonica (Japanese rice) (RefSeq) ;Carbon metabolism - Oryza sativa japonica (Japanese rice) (RefSeq) ;Citrate cycle (TCA cycle) - Oryza sativa japonica (Japanese rice) (RefSeq) ;Propanoate metabolism - Oryza sativa japonica (Japanese rice) (RefSeq) ;	IPR017866;IPR013816;IPR013815;IPR013650;IPR011761;IPR016102;IPR005811;IPR005809;	Succinyl-CoA synthetase, beta subunit, conserved site;ATP-grasp fold, subdomain 2;ATP-grasp fold, subdomain 1;ATP-grasp fold, succinyl-CoA synthetase-type;ATP-grasp fold;Succinyl-CoA synthetase-like;ATP-citrate lyase/succinyl-CoA ligase;Succinyl-CoA synthetase, beta subunit;
Q6K9N6	>sp|Q6K9N6|SUCB_ORYSJ Succinyl-CoA ligase [ADP-forming] subunit beta, mitochondrial OS=Oryza sativa subsp. japonica GN=Os02g0621700 PE=1 SV=1;>tr|Q0DZG1|Q0DZG1_ORYSJ Os02g0621700 protein OS=Oryza sativa subsp. japonica GN=Os02g0621700 PE=2 SV=1	1	8.83616e-07	_QVDLK(su)VPVVVR_	QVDLK(1)VPVVVR	377	-0.054042	113.93	mitochondria	biological_process;metabolic process;response to inorganic substance;response to metal ion;response to chemical;response to stimulus;response to cadmium ion;aerobic respiration;cellular respiration;single-organism metabolic process;cellular process;generation of precursor metabolites and energy;cellular metabolic process;energy derivation by oxidation of organic compounds;primary metabolic proces…	purine ribonucleotide binding;anion binding;ribonucleotide binding;small molecule binding;ion binding;ribonucleoside binding;purine ribonucleoside triphosphate binding;carbohydrate derivative binding;adenyl ribonucleotide binding;nucleoside phosphate binding;molecular_function;nucleotide binding;nucleoside binding;adenyl nucleotide binding;heterocyclic compound binding;binding;purine nucleoside b…	intracellular;cytoplasmic part;cytoplasm;organelle;membrane-bounded organelle;cell part;cell;intracellular organelle;intracellular part;cellular_component;intracellular membrane-bounded organelle;mitochondrion;	K01900	LSC2:succinyl-CoA synthetase beta subunit [EC:6.2.1.4 6.2.1.5];LSC2:succinyl-CoA synthetase beta subunit [EC:6.2.1.4 6.2.1.5];LSC2:succinyl-CoA synthetase beta subunit [EC:6.2.1.4 6.2.1.5];LSC2:succinyl-CoA synthetase beta subunit [EC:6.2.1.4 6.2.1.5];LSC2:succinyl-CoA synthetase beta subunit [EC:6.2.1.4 6.2.1.5];	Metabolic pathways - Oryza sativa japonica (Japanese rice) (RefSeq) ;Biosynthesis of secondary metabolites - Oryza sativa japonica (Japanese rice) (RefSeq) ;Carbon metabolism - Oryza sativa japonica (Japanese rice) (RefSeq) ;Citrate cycle (TCA cycle) - Oryza sativa japonica (Japanese rice) (RefSeq) ;Propanoate metabolism - Oryza sativa japonica (Japanese rice) (RefSeq) ;	IPR017866;IPR013816;IPR013815;IPR013650;IPR011761;IPR016102;IPR005811;IPR005809;	Succinyl-CoA synthetase, beta subunit, conserved site;ATP-grasp fold, subdomain 2;ATP-grasp fold, subdomain 1;ATP-grasp fold, succinyl-CoA synthetase-type;ATP-grasp fold;Succinyl-CoA synthetase-like;ATP-citrate lyase/succinyl-CoA ligase;Succinyl-CoA synthetase, beta subunit;
Q6K9N6	>sp|Q6K9N6|SUCB_ORYSJ Succinyl-CoA ligase [ADP-forming] subunit beta, mitochondrial OS=Oryza sativa subsp. japonica GN=Os02g0621700 PE=1 SV=1;>tr|Q0DZG1|Q0DZG1_ORYSJ Os02g0621700 protein OS=Oryza sativa subsp. japonica GN=Os02g0621700 PE=2 SV=1	1	3.48837e-05	_YPDMIIK(su)VPIDVFK_	YPDMIIK(1)VPIDVFK	181	-0.47662	79.652	mitochondria	biological_process;metabolic process;response to inorganic substance;response to metal ion;response to chemical;response to stimulus;response to cadmium ion;aerobic respiration;cellular respiration;single-organism metabolic process;cellular process;generation of precursor metabolites and energy;cellular metabolic process;energy derivation by oxidation of organic compounds;primary metabolic proces…	purine ribonucleotide binding;anion binding;ribonucleotide binding;small molecule binding;ion binding;ribonucleoside binding;purine ribonucleoside triphosphate binding;carbohydrate derivative binding;adenyl ribonucleotide binding;nucleoside phosphate binding;molecular_function;nucleotide binding;nucleoside binding;adenyl nucleotide binding;heterocyclic compound binding;binding;purine nucleoside b…	intracellular;cytoplasmic part;cytoplasm;organelle;membrane-bounded organelle;cell part;cell;intracellular organelle;intracellular part;cellular_component;intracellular membrane-bounded organelle;mitochondrion;	K01900	LSC2:succinyl-CoA synthetase beta subunit [EC:6.2.1.4 6.2.1.5];LSC2:succinyl-CoA synthetase beta subunit [EC:6.2.1.4 6.2.1.5];LSC2:succinyl-CoA synthetase beta subunit [EC:6.2.1.4 6.2.1.5];LSC2:succinyl-CoA synthetase beta subunit [EC:6.2.1.4 6.2.1.5];LSC2:succinyl-CoA synthetase beta subunit [EC:6.2.1.4 6.2.1.5];	Metabolic pathways - Oryza sativa japonica (Japanese rice) (RefSeq) ;Biosynthesis of secondary metabolites - Oryza sativa japonica (Japanese rice) (RefSeq) ;Carbon metabolism - Oryza sativa japonica (Japanese rice) (RefSeq) ;Citrate cycle (TCA cycle) - Oryza sativa japonica (Japanese rice) (RefSeq) ;Propanoate metabolism - Oryza sativa japonica (Japanese rice) (RefSeq) ;	IPR017866;IPR013816;IPR013815;IPR013650;IPR011761;IPR016102;IPR005811;IPR005809;	Succinyl-CoA synthetase, beta subunit, conserved site;ATP-grasp fold, subdomain 2;ATP-grasp fold, subdomain 1;ATP-grasp fold, succinyl-CoA synthetase-type;ATP-grasp fold;Succinyl-CoA synthetase-like;ATP-citrate lyase/succinyl-CoA ligase;Succinyl-CoA synthetase, beta subunit;
Q6ZKC0	>sp|Q7XTE8|14332_ORYSJ 14-3-3-like protein GF14-B OS=Oryza sativa subsp. japonica GN=GF14B PE=1 SV=2;>sp|Q6EUP4|14335_ORYSJ 14-3-3-like protein GF14-E OS=Oryza sativa subsp. japonica GN=GF14E PE=2 SV=1;>tr|Q0JCM0|Q0JCM0_ORYSJ G-box binding factor OS=Oryza	1	0.0126126	_YLAEFK(su)TGAER_	YLAEFK(1)TGAER	137	1.1808	57.175	plasma membrane	biological_process;response to inorganic substance;response to metal ion;response to chemical;response to stimulus;response to cadmium ion;	protein binding;molecular_function;binding;protein domain specific binding;purine ribonucleotide binding;anion binding;ribonucleotide binding;small molecule binding;ion binding;ribonucleoside binding;purine ribonucleoside triphosphate binding;carbohydrate derivative binding;adenyl ribonucleotide binding;nucleoside phosphate binding;nucleotide binding;nucleoside binding;adenyl nucleotide binding;h…	external encapsulating structure;cell part;cell;cellular_component;cell periphery;cell wall;intracellular membrane-bounded organelle;intracellular;plastid;cytoplasmic part;chloroplast part;cytoplasm;organelle;plastid stroma;plastid part;intracellular organelle part;membrane-bounded organelle;intracellular organelle;intracellular part;organelle part;chloroplast;chloroplast stroma;mitochondrion;org…				IPR023410;IPR023409;IPR000308;	14-3-3 domain;14-3-3 protein, conserved site;14-3-3 protein;
Q6EUF8	>tr|Q6EUF8|Q6EUF8_ORYSJ Citrate synthase OS=Oryza sativa subsp. japonica GN=OJ1705_E12.26 PE=2 SV=1;>tr|Q0E2K1|Q0E2K1_ORYSJ Citrate synthase (Fragment) OS=Oryza sativa subsp. japonica GN=Os02g0232400 PE=3 SV=1	1	0.00146223	_AALSDDYFVK(su)R_	AALSDDYFVK(1)R	400	0.96783	73.499	cytosol	biological_process;carbohydrate metabolic process;cellular process;metabolic process;organic substance metabolic process;cellular metabolic process;primary metabolic process;cellular carbohydrate metabolic process;aerobic respiration;cellular respiration;single-organism metabolic process;generation of precursor metabolites and energy;energy derivation by oxidation of organic compounds;oxidation-r…	molecular_function;transferase activity, transferring acyl groups;catalytic activity;transferase activity;transferase activity, transferring acyl groups, acyl groups = converted into alkyl on transfer;citrate synthase activity;citrate (Si)-synthase activity;	intracellular;microbody;cytoplasmic part;cytoplasm;organelle;membrane-bounded organelle;cell part;cell;intracellular organelle;intracellular part;cellular_component;intracellular membrane-bounded organelle;peroxisome;	K01647	CS:citrate synthase [EC:2.3.3.1];CS:citrate synthase [EC:2.3.3.1];CS:citrate synthase [EC:2.3.3.1];CS:citrate synthase [EC:2.3.3.1];CS:citrate synthase [EC:2.3.3.1];CS:citrate synthase [EC:2.3.3.1];CS:citrate synthase [EC:2.3.3.1];	Metabolic pathways - Oryza sativa japonica (Japanese rice) (RefSeq) ;Biosynthesis of secondary metabolites - Oryza sativa japonica (Japanese rice) (RefSeq) ;Carbon metabolism - Oryza sativa japonica (Japanese rice) (RefSeq) ;Biosynthesis of amino acids - Oryza sativa japonica (Japanese rice) (RefSeq) ;Glyoxylate and dicarboxylate metabolism - Oryza sativa japonica (Japanese rice) (RefSeq) ;Citrat…	IPR016143;IPR016142;IPR016141;IPR002020;IPR019810;IPR024176;	Citrate synthase-like, small alpha subdomain;Citrate synthase-like, large alpha subdomain;Citrate synthase-like, core;Citrate synthase-like;Citrate synthase active site;Citrate synthase, bacterial-type;
Q7XIQ1	>tr|Q7XIQ1|Q7XIQ1_ORYSJ Os07g0647500 protein OS=Oryza sativa subsp. japonica GN=OJ1316_A04.115 PE=2 SV=1;>tr|Q0E3P3|Q0E3P3_ORYSJ Os02g0162000 protein OS=Oryza sativa subsp. japonica GN=Os02g0162000 PE=2 SV=1	1	1.08386e-10	_LFK(su)QQQYFQNLTK_	LFK(1)QQQYFQNLTK	14	1.6778	122.46	cytosol		transporter activity;ion transmembrane transporter activity;hydrogen ion transmembrane transporter activity;transmembrane transporter activity;monovalent inorganic cation transmembrane transporter activity;cation transmembrane transporter activity;catalytic activity;heme-copper terminal oxidase activity;molecular_function;inorganic cation transmembrane transporter activity;substrate-specific tran…	respiratory chain;mitochondrial inner membrane;mitochondrial envelope;envelope;intracellular membrane-bounded organelle;intracellular;mitochondrion;cytoplasm;organelle;mitochondrial membrane part;membrane-bounded organelle;organelle membrane;organelle inner membrane;intracellular organelle;organelle envelope;mitochondrial membrane;cell;cellular_component;cytoplasmic part;membrane;cell part;intrac…				IPR003177;	Cytochrome c oxidase, subunit VIIa;
Q0IMS5	>tr|Q0IMS5|Q0IMS5_ORYSJ Nucleoside diphosphate kinase OS=Oryza sativa subsp. japonica GN=LOC_Os12g36194 PE=2 SV=1	1	0.0343471	_LFQCPK(su)DLAQEHYK_	LFQCPK(1)DLAQEHYK	113	0.16802	42.682	chloroplast	nitrogen compound metabolic process;organic substance biosynthetic process;cellular aromatic compound metabolic process;small molecule metabolic process;phosphate-containing compound metabolic process;phosphorus metabolic process;nucleotide biosynthetic process;nucleoside phosphate metabolic process;cellular nitrogen compound metabolic process;organophosphate biosynthetic process;single-organism …	molecular_function;kinase activity;phosphotransferase activity, phosphate group as acceptor;catalytic activity;transferase activity;transferase activity, transferring phosphorus-containing groups;nucleobase-containing compound kinase activity;nucleoside diphosphate kinase activity;purine ribonucleotide binding;anion binding;ribonucleotide binding;small molecule binding;ion binding;ribonucleoside …	organelle envelope;plastid envelope;cell;cellular_component;envelope;intracellular membrane-bounded organelle;intracellular;plastid;cytoplasmic part;chloroplast part;cytoplasm;organelle;plastid part;intracellular organelle part;membrane-bounded organelle;cell part;intracellular organelle;intracellular part;organelle part;chloroplast;chloroplast envelope;plastid stroma;chloroplast stroma;nucleus;t…	K00940	ndk:nucleoside-diphosphate kinase [EC:2.7.4.6];ndk:nucleoside-diphosphate kinase [EC:2.7.4.6];ndk:nucleoside-diphosphate kinase [EC:2.7.4.6];ndk:nucleoside-diphosphate kinase [EC:2.7.4.6];	Metabolic pathways - Oryza sativa japonica (Japanese rice) (RefSeq) ;Biosynthesis of secondary metabolites - Oryza sativa japonica (Japanese rice) (RefSeq) ;Purine metabolism - Oryza sativa japonica (Japanese rice) (RefSeq) ;Pyrimidine metabolism - Oryza sativa japonica (Japanese rice) (RefSeq) ;	IPR001564;IPR023005;	Nucleoside diphosphate kinase;Nucleoside diphosphate kinase, active site;
Q0IN14	>tr|Q0IN14|Q0IN14_ORYSJ Hsp90 protein, expressed OS=Oryza sativa subsp. japonica GN=LOC_Os12g32986 PE=3 SV=1	1	5.30985e-05	_GFAHPEK(su)IQK_	GFAHPEK(1)IQK	300	0.096578	112.11	chloroplast	biological_process;cellular process;cellular macromolecule metabolic process;metabolic process;organic substance metabolic process;cellular protein metabolic process;protein metabolic process;macromolecule metabolic process;cellular metabolic process;primary metabolic process;protein folding;response to stimulus;response to stress;	purine ribonucleotide binding;anion binding;ribonucleotide binding;small molecule binding;ion binding;ribonucleoside binding;purine ribonucleoside triphosphate binding;carbohydrate derivative binding;adenyl ribonucleotide binding;nucleoside phosphate binding;molecular_function;nucleotide binding;nucleoside binding;adenyl nucleotide binding;heterocyclic compound binding;binding;purine nucleoside b…	external encapsulating structure;cell part;cell;cellular_component;cell periphery;cell wall;intracellular;cytoplasmic part;cytoplasm;organelle;membrane-bounded organelle;intracellular organelle;intracellular part;intracellular membrane-bounded organelle;mitochondrion;	K09487	HSP90B:heat shock protein 90kDa beta;HSP90B:heat shock protein 90kDa beta;	Protein processing in endoplasmic reticulum - Oryza sativa japonica (Japanese rice) (RefSeq) ;Plant-pathogen interaction - Oryza sativa japonica (Japanese rice) (RefSeq) ;	IPR001404;IPR019805;IPR003594;IPR020568;IPR020575;	Heat shock protein Hsp90 family;Heat shock protein Hsp90, conserved site;Histidine kinase-like ATPase, C-terminal domain;Ribosomal protein S5 domain 2-type fold;Heat shock protein Hsp90, N-terminal;
Q0ISV7	>tr|Q0ISV7|Q0ISV7_ORYSJ Adenosylhomocysteinase (Fragment) OS=Oryza sativa subsp. japonica GN=Os11g0455500 PE=3 SV=2	1	0.00272222	_AEFGPSQPFK(su)GAR_	AEFGPSQPFK(1)GAR	83	0.46773	60.157	chloroplast	biological_process;single-organism metabolic process;cellular process;metabolic process;small molecule metabolic process;cellular metabolic process;one-carbon metabolic process;regulation of gene expression;gene expression;nitrogen compound metabolic process;regulation of nitrogen compound metabolic process;regulation of RNA metabolic process;cellular macromolecule metabolic process;negative regu…	molecular_function;hydrolase activity;trialkylsulfonium hydrolase activity;hydrolase activity, acting on ether bonds;catalytic activity;adenosylhomocysteinase activity;binding;cation binding;ion binding;transition metal ion binding;metal ion binding;copper ion binding;nucleoside phosphate binding;heterocyclic compound binding;small molecule binding;organic cyclic compound binding;nucleotide bindi…	membrane;cell part;cell;cellular_component;cell periphery;plasma membrane;intracellular;cytoplasmic part;cytoplasm;organelle;membrane-bounded organelle;intracellular organelle;intracellular part;intracellular membrane-bounded organelle;vacuole;	K01251	E3.3.1.1:adenosylhomocysteinase [EC:3.3.1.1];E3.3.1.1:adenosylhomocysteinase [EC:3.3.1.1];	Metabolic pathways - Oryza sativa japonica (Japanese rice) (RefSeq) ;Cysteine and methionine metabolism - Oryza sativa japonica (Japanese rice) (RefSeq) ;	IPR015878;IPR016040;IPR020082;IPR000043;	S-adenosyl-L-homocysteine hydrolase, NAD binding domain;NAD(P)-binding domain;S-adenosyl-L-homocysteine hydrolase, conserved site;Adenosylhomocysteinase;
Q0ISV7	>tr|Q0ISV7|Q0ISV7_ORYSJ Adenosylhomocysteinase (Fragment) OS=Oryza sativa subsp. japonica GN=Os11g0455500 PE=3 SV=2	1	0.00401419	_ITIK(su)PQTDR_	ITIK(1)PQTDR	402	0.44685	60.398	chloroplast	biological_process;single-organism metabolic process;cellular process;metabolic process;small molecule metabolic process;cellular metabolic process;one-carbon metabolic process;regulation of gene expression;gene expression;nitrogen compound metabolic process;regulation of nitrogen compound metabolic process;regulation of RNA metabolic process;cellular macromolecule metabolic process;negative regu…	molecular_function;hydrolase activity;trialkylsulfonium hydrolase activity;hydrolase activity, acting on ether bonds;catalytic activity;adenosylhomocysteinase activity;binding;cation binding;ion binding;transition metal ion binding;metal ion binding;copper ion binding;nucleoside phosphate binding;heterocyclic compound binding;small molecule binding;organic cyclic compound binding;nucleotide bindi…	membrane;cell part;cell;cellular_component;cell periphery;plasma membrane;intracellular;cytoplasmic part;cytoplasm;organelle;membrane-bounded organelle;intracellular organelle;intracellular part;intracellular membrane-bounded organelle;vacuole;	K01251	E3.3.1.1:adenosylhomocysteinase [EC:3.3.1.1];E3.3.1.1:adenosylhomocysteinase [EC:3.3.1.1];	Metabolic pathways - Oryza sativa japonica (Japanese rice) (RefSeq) ;Cysteine and methionine metabolism - Oryza sativa japonica (Japanese rice) (RefSeq) ;	IPR015878;IPR016040;IPR020082;IPR000043;	S-adenosyl-L-homocysteine hydrolase, NAD binding domain;NAD(P)-binding domain;S-adenosyl-L-homocysteine hydrolase, conserved site;Adenosylhomocysteinase;
Q0ISV7	>tr|Q0ISV7|Q0ISV7_ORYSJ Adenosylhomocysteinase (Fragment) OS=Oryza sativa subsp. japonica GN=Os11g0455500 PE=3 SV=2	1	0.0160802	_LVGVSEETTTGVK(su)R_	LVGVSEETTTGVK(1)R	241	0.64515	47.774	chloroplast	biological_process;single-organism metabolic process;cellular process;metabolic process;small molecule metabolic process;cellular metabolic process;one-carbon metabolic process;regulation of gene expression;gene expression;nitrogen compound metabolic process;regulation of nitrogen compound metabolic process;regulation of RNA metabolic process;cellular macromolecule metabolic process;negative regu…	molecular_function;hydrolase activity;trialkylsulfonium hydrolase activity;hydrolase activity, acting on ether bonds;catalytic activity;adenosylhomocysteinase activity;binding;cation binding;ion binding;transition metal ion binding;metal ion binding;copper ion binding;nucleoside phosphate binding;heterocyclic compound binding;small molecule binding;organic cyclic compound binding;nucleotide bindi…	membrane;cell part;cell;cellular_component;cell periphery;plasma membrane;intracellular;cytoplasmic part;cytoplasm;organelle;membrane-bounded organelle;intracellular organelle;intracellular part;intracellular membrane-bounded organelle;vacuole;	K01251	E3.3.1.1:adenosylhomocysteinase [EC:3.3.1.1];E3.3.1.1:adenosylhomocysteinase [EC:3.3.1.1];	Metabolic pathways - Oryza sativa japonica (Japanese rice) (RefSeq) ;Cysteine and methionine metabolism - Oryza sativa japonica (Japanese rice) (RefSeq) ;	IPR015878;IPR016040;IPR020082;IPR000043;	S-adenosyl-L-homocysteine hydrolase, NAD binding domain;NAD(P)-binding domain;S-adenosyl-L-homocysteine hydrolase, conserved site;Adenosylhomocysteinase;
Q0IWS0	>tr|Q0IWS0|Q0IWS0_ORYSJ Os10g0492300 protein OS=Oryza sativa subsp. japonica GN=Os10g0492300 PE=4 SV=1	1	0.011949	_GLGPITLGGDSDHEK(su)R_	GLGPITLGGDSDHEK(1)R	368	0.71919	48.216	chloroplast
Q0IXR7	>tr|Q0IXR7|Q0IXR7_ORYSJ Os03g0167100 protein OS=Oryza sativa subsp. japonica GN=Os10g0411700 PE=3 SV=1	1	0.0001921	_VK(su)FLDDQNR_	VK(1)FLDDQNR	29	1.5	111.46	cytosol	gene expression;organic substance biosynthetic process;biosynthetic process;macromolecule biosynthetic process;cellular macromolecule metabolic process;cellular process;biological_process;cellular macromolecule biosynthetic process;metabolic process;organic substance metabolic process;cellular biosynthetic process;cellular protein metabolic process;macromolecule metabolic process;cellular metabol…	molecular_function;structural molecule activity;structural constituent of ribosome;	cell part;cell;cellular_component;intracellular;cytoplasmic part;cytoplasm;intracellular non-membrane-bounded organelle;organelle;macromolecular complex;non-membrane-bounded organelle;ribonucleoprotein complex;intracellular organelle;intracellular part;ribosome;external encapsulating structure;cell periphery;cell wall;small ribosomal subunit;ribosomal subunit;cytosol;cytosolic part;cytosolic ribo…	K02979	RP-S28e:small subunit ribosomal protein S28e;	Ribosome - Oryza sativa japonica (Japanese rice) (RefSeq) ;	IPR028626;IPR012340;IPR000289;	Ribosomal protein S28e conserved site;Nucleic acid-binding, OB-fold;Ribosomal protein S28e;
Q6EQG2	>sp|Q6EQG2|NADHK_ORYSJ Probable NADH kinase OS=Oryza sativa subsp. japonica GN=Os09g0345700 PE=2 SV=1;>tr|Q0J2G4|Q0J2G4_ORYSJ Os09g0345700 protein OS=Oryza sativa subsp. japonica GN=Os09g0345700 PE=2 SV=1	1	0.00369571	_ETINLCK(su)SVLQR_	ETINLCK(1)SVLQR	61	-0.25125	55.261	chloroplast	nitrogen compound metabolic process;organic substance biosynthetic process;cellular aromatic compound metabolic process;pyridine nucleotide metabolic process;pyridine nucleotide biosynthetic process;phosphate-containing compound metabolic process;small molecule metabolic process;nucleotide biosynthetic process;phosphorus metabolic process;cellular nitrogen compound metabolic process;nucleoside ph…	molecular_function;kinase activity;phosphotransferase activity, alcohol group as acceptor;catalytic activity;transferase activity;transferase activity, transferring phosphorus-containing groups;NAD+ kinase activity;purine ribonucleotide binding;anion binding;ribonucleotide binding;small molecule binding;ion binding;ribonucleoside binding;purine ribonucleoside triphosphate binding;carbohydrate der…	intracellular;cytoplasmic part;cytoplasm;cell part;cell;intracellular part;cellular_component;cytosol;				IPR002504;IPR016064;IPR017437;IPR017438;	Inorganic polyphosphate/ATP-NAD kinase;ATP-NAD kinase-like domain;ATP-NAD kinase, PpnK-type, all-beta;Inorganic polyphosphate/ATP-NAD kinase, domain 1;
Q0J4M3	>tr|Q0J4M3|Q0J4M3_ORYSJ Os08g0504400 protein OS=Oryza sativa subsp. japonica GN=Os08g0504400 PE=3 SV=1;>tr|Q6ZK88|Q6ZK88_ORYSJ Erwinia chrysanthemi IndA protein homolog-like OS=Oryza sativa subsp. japonica GN=OJ1134_H03.5-1 PE=3 SV=1;>tr|Q6ZK87|Q6ZK87_ORYS	1	0.00252625	_VK(su)VLTGR_	VK(1)VLTGR	282	-1.1178	86.472	extracellular		molecular_function;hydrolase activity;catalytic activity;hydrolase activity, acting on glycosyl bonds;	intracellular;microbody;cytoplasmic part;cytoplasm;organelle;membrane-bounded organelle;cell part;cell;intracellular organelle;intracellular part;cellular_component;intracellular membrane-bounded organelle;peroxisome;membrane;cell periphery;plasma membrane;	K16329	psuG:pseudouridine-5'-phosphate glycosidase [EC:3.2.-.-];	Pyrimidine metabolism - Oryza sativa japonica (Japanese rice) (RefSeq) ;	IPR007342;	Pseudouridine-5'-phosphate glycosidase;
Q6ZKC0	>sp|Q6ZKC0|14333_ORYSJ 14-3-3-like protein GF14-C OS=Oryza sativa subsp. japonica GN=GF14C PE=1 SV=1;>tr|Q0J5J5|Q0J5J5_ORYSJ G-box binding factor OS=Oryza sativa subsp. japonica GN=Os08g0430500 PE=2 SV=1;>sp|Q84J55|14331_ORYSJ 14-3-3-like protein GF14-A OS	1	0.000237244	_IVSSIEQK(su)EEGR_	IVSSIEQK(1)EEGR	70	-0.054746	78.324	plasma membrane	biological_process;response to inorganic substance;response to metal ion;response to chemical;response to stimulus;response to cadmium ion;	protein binding;molecular_function;binding;protein domain specific binding;purine ribonucleotide binding;anion binding;ribonucleotide binding;small molecule binding;ion binding;ribonucleoside binding;purine ribonucleoside triphosphate binding;carbohydrate derivative binding;adenyl ribonucleotide binding;nucleoside phosphate binding;nucleotide binding;nucleoside binding;adenyl nucleotide binding;h…	external encapsulating structure;cell part;cell;cellular_component;cell periphery;cell wall;intracellular membrane-bounded organelle;intracellular;plastid;cytoplasmic part;chloroplast part;cytoplasm;organelle;plastid stroma;plastid part;intracellular organelle part;membrane-bounded organelle;intracellular organelle;intracellular part;organelle part;chloroplast;chloroplast stroma;mitochondrion;org…				IPR023410;IPR023409;IPR000308;	14-3-3 domain;14-3-3 protein, conserved site;14-3-3 protein;
Q0J709	>sp|Q0J709|UP12_ORYSJ Unknown protein DS12 from 2D-PAGE of leaf, chloroplastic OS=Oryza sativa subsp. japonica GN=Os08g0242700 PE=4 SV=2	1	0.000242746	_LAITK(su)LSTGR_	LAITK(1)LSTGR	137	-0.60504	90.827	chloroplast			intracellular;cytoplasmic part;plastid;cytoplasm;organelle;membrane-bounded organelle;cell part;cell;intracellular organelle;intracellular part;cellular_component;intracellular membrane-bounded organelle;chloroplast;
Q948T6	>sp|Q948T6|LGUL_ORYSJ Lactoylglutathione lyase OS=Oryza sativa subsp. japonica GN=GLX-I PE=1 SV=2;>tr|Q0J7H9|Q0J7H9_ORYSJ Glyoxalase OS=Oryza sativa subsp. japonica GN=Os08g0191700 PE=2 SV=1	1	0.00989064	_SAEAVELVTK(su)ELGGK_	SAEAVELVTK(1)ELGGK	247	0.42843	48.216	cytosol		molecular_function;carbon-sulfur lyase activity;catalytic activity;lyase activity;lactoylglutathione lyase activity;binding;cation binding;ion binding;metal ion binding;		K01759	GLO1:lactoylglutathione lyase [EC:4.4.1.5];	Pyruvate metabolism - Oryza sativa japonica (Japanese rice) (RefSeq) ;	IPR018146;IPR029068;IPR004360;IPR004361;	Glyoxalase I, conserved site;Glyoxalase/Bleomycin resistance protein/Dihydroxybiphenyl dioxygenase;Glyoxalase/fosfomycin resistance/dioxygenase domain;Glyoxalase I;
Q0J879	>tr|Q0J879|Q0J879_ORYSJ Os08g0130400 protein OS=Oryza sativa subsp. japonica GN=Os08g0130400 PE=4 SV=1	1	0.00103677	_PFPVTTTGK(su)IR_	PFPVTTTGK(1)IR	250	-0.99783	69.672	chloroplast	biological_process;metabolic process;organic substance biosynthetic process;quinone metabolic process;biosynthetic process;cellular process;small molecule biosynthetic process;small molecule metabolic process;quinone biosynthetic process;phylloquinone metabolic process;single-organism metabolic process;single-organism biosynthetic process;coenzyme biosynthetic process;cellular ketone metabolic pr…	molecular_function;catalytic activity;ligase activity;CoA-ligase activity;acid-thiol ligase activity;ligase activity, forming carbon-sulfur bonds;o-succinylbenzoate-CoA ligase activity;	intracellular;cytoplasmic part;plastid;cytoplasm;organelle;membrane-bounded organelle;cell part;cell;intracellular organelle;intracellular part;cellular_component;intracellular membrane-bounded organelle;chloroplast;				IPR000873;IPR025110;	AMP-dependent synthetase/ligase;AMP-binding enzyme C-terminal domain;
Q7FAH2	>sp|Q0J8A4|G3PC1_ORYSJ Glyceraldehyde-3-phosphate dehydrogenase 1, cytosolic OS=Oryza sativa subsp. japonica GN=GAPC1 PE=1 SV=1;>sp|Q7FAH2|G3PC2_ORYSJ Glyceraldehyde-3-phosphate dehydrogenase 2, cytosolic OS=Oryza sativa subsp. japonica GN=GAPC2 PE=1 SV=1;	1	0.000597206	_AAAHLK(su)GGAK_	AAAHLK(1)GGAK	115	-0.013875	82.645	cytosol	biological_process;single-organism metabolic process;metabolic process;oxidation-reduction process;single-organism carbohydrate metabolic process;carbohydrate metabolic process;hexose metabolic process;organic substance metabolic process;monosaccharide metabolic process;primary metabolic process;glucose metabolic process;response to biotic stimulus;response to bacterium;multi-organism process;def…	molecular_function;oxidoreductase activity, acting on the aldehyde or oxo group of = donors;oxidoreductase activity;catalytic activity;oxidoreductase activity, acting on the aldehyde or oxo group of = donors, NAD or NADP as acceptor;nucleoside phosphate binding;coenzyme binding;cofactor binding;nucleotide binding;heterocyclic compound binding;binding;small molecule binding;organic cyclic compound…	extracellular region;cellular_component;apoplast;external encapsulating structure;cell part;cell;cell periphery;cell wall;intracellular;cytoplasmic part;plastid;cytoplasm;organelle;membrane-bounded organelle;intracellular organelle;intracellular part;intracellular membrane-bounded organelle;chloroplast;organelle envelope;envelope;mitochondrion;mitochondrial part;intracellular organelle part;organ…	K00134	GAPDH:glyceraldehyde 3-phosphate dehydrogenase [EC:1.2.1.12];GAPDH:glyceraldehyde 3-phosphate dehydrogenase [EC:1.2.1.12];GAPDH:glyceraldehyde 3-phosphate dehydrogenase [EC:1.2.1.12];GAPDH:glyceraldehyde 3-phosphate dehydrogenase [EC:1.2.1.12];GAPDH:glyceraldehyde 3-phosphate dehydrogenase [EC:1.2.1.12];GAPDH:glyceraldehyde 3-phosphate dehydrogenase [EC:1.2.1.12];	Metabolic pathways - Oryza sativa japonica (Japanese rice) (RefSeq) ;Biosynthesis of secondary metabolites - Oryza sativa japonica (Japanese rice) (RefSeq) ;Carbon metabolism - Oryza sativa japonica (Japanese rice) (RefSeq) ;Biosynthesis of amino acids - Oryza sativa japonica (Japanese rice) (RefSeq) ;Glycolysis / Gluconeogenesis - Oryza sativa japonica (Japanese rice) (RefSeq) ;Carbon fixation i…	IPR016040;IPR006424;IPR020829;IPR020828;IPR020830;IPR020831;	NAD(P)-binding domain;Glyceraldehyde-3-phosphate dehydrogenase, type I;Glyceraldehyde 3-phosphate dehydrogenase, catalytic domain;Glyceraldehyde 3-phosphate dehydrogenase, NAD(P) binding domain;Glyceraldehyde 3-phosphate dehydrogenase, active site;Glyceraldehyde/Erythrose phosphate dehydrogenase family;
Q7FAH2	>sp|Q0J8A4|G3PC1_ORYSJ Glyceraldehyde-3-phosphate dehydrogenase 1, cytosolic OS=Oryza sativa subsp. japonica GN=GAPC1 PE=1 SV=1;>sp|Q7FAH2|G3PC2_ORYSJ Glyceraldehyde-3-phosphate dehydrogenase 2, cytosolic OS=Oryza sativa subsp. japonica GN=GAPC2 PE=1 SV=1;	1	0.000182396	_AASFNIIPSSTGAAK(su)AVGK_	AASFNIIPSSTGAAK(1)AVGK	217	-0.79331	82.449	cytosol	biological_process;single-organism metabolic process;metabolic process;oxidation-reduction process;single-organism carbohydrate metabolic process;carbohydrate metabolic process;hexose metabolic process;organic substance metabolic process;monosaccharide metabolic process;primary metabolic process;glucose metabolic process;response to biotic stimulus;response to bacterium;multi-organism process;def…	molecular_function;oxidoreductase activity, acting on the aldehyde or oxo group of = donors;oxidoreductase activity;catalytic activity;oxidoreductase activity, acting on the aldehyde or oxo group of = donors, NAD or NADP as acceptor;nucleoside phosphate binding;coenzyme binding;cofactor binding;nucleotide binding;heterocyclic compound binding;binding;small molecule binding;organic cyclic compound…	extracellular region;cellular_component;apoplast;external encapsulating structure;cell part;cell;cell periphery;cell wall;intracellular;cytoplasmic part;plastid;cytoplasm;organelle;membrane-bounded organelle;intracellular organelle;intracellular part;intracellular membrane-bounded organelle;chloroplast;organelle envelope;envelope;mitochondrion;mitochondrial part;intracellular organelle part;organ…	K00134	GAPDH:glyceraldehyde 3-phosphate dehydrogenase [EC:1.2.1.12];GAPDH:glyceraldehyde 3-phosphate dehydrogenase [EC:1.2.1.12];GAPDH:glyceraldehyde 3-phosphate dehydrogenase [EC:1.2.1.12];GAPDH:glyceraldehyde 3-phosphate dehydrogenase [EC:1.2.1.12];GAPDH:glyceraldehyde 3-phosphate dehydrogenase [EC:1.2.1.12];GAPDH:glyceraldehyde 3-phosphate dehydrogenase [EC:1.2.1.12];	Metabolic pathways - Oryza sativa japonica (Japanese rice) (RefSeq) ;Biosynthesis of secondary metabolites - Oryza sativa japonica (Japanese rice) (RefSeq) ;Carbon metabolism - Oryza sativa japonica (Japanese rice) (RefSeq) ;Biosynthesis of amino acids - Oryza sativa japonica (Japanese rice) (RefSeq) ;Glycolysis / Gluconeogenesis - Oryza sativa japonica (Japanese rice) (RefSeq) ;Carbon fixation i…	IPR016040;IPR006424;IPR020829;IPR020828;IPR020830;IPR020831;	NAD(P)-binding domain;Glyceraldehyde-3-phosphate dehydrogenase, type I;Glyceraldehyde 3-phosphate dehydrogenase, catalytic domain;Glyceraldehyde 3-phosphate dehydrogenase, NAD(P) binding domain;Glyceraldehyde 3-phosphate dehydrogenase, active site;Glyceraldehyde/Erythrose phosphate dehydrogenase family;
Q0J8A4	>sp|Q0J8A4|G3PC1_ORYSJ Glyceraldehyde-3-phosphate dehydrogenase 1, cytosolic OS=Oryza sativa subsp. japonica GN=GAPC1 PE=1 SV=1	1	0.000221577	_AVGK(su)VLPDLNGK_	AVGK(1)VLPDLNGK	221	-1.5586	83.182	cytosol	biological_process;single-organism metabolic process;metabolic process;oxidation-reduction process;single-organism carbohydrate metabolic process;carbohydrate metabolic process;hexose metabolic process;organic substance metabolic process;monosaccharide metabolic process;primary metabolic process;glucose metabolic process;monosaccharide catabolic process;organic substance catabolic process;cellula…	molecular_function;oxidoreductase activity, acting on the aldehyde or oxo group of = donors;oxidoreductase activity;catalytic activity;oxidoreductase activity, acting on the aldehyde or oxo group of = donors, NAD or NADP as acceptor;nucleoside phosphate binding;coenzyme binding;cofactor binding;nucleotide binding;heterocyclic compound binding;binding;small molecule binding;organic cyclic compound…	intracellular;cell part;cell;intracellular part;cellular_component;cytoplasm;	K00134	GAPDH:glyceraldehyde 3-phosphate dehydrogenase [EC:1.2.1.12];GAPDH:glyceraldehyde 3-phosphate dehydrogenase [EC:1.2.1.12];GAPDH:glyceraldehyde 3-phosphate dehydrogenase [EC:1.2.1.12];GAPDH:glyceraldehyde 3-phosphate dehydrogenase [EC:1.2.1.12];GAPDH:glyceraldehyde 3-phosphate dehydrogenase [EC:1.2.1.12];GAPDH:glyceraldehyde 3-phosphate dehydrogenase [EC:1.2.1.12];	Metabolic pathways - Oryza sativa japonica (Japanese rice) (RefSeq) ;Biosynthesis of secondary metabolites - Oryza sativa japonica (Japanese rice) (RefSeq) ;Carbon metabolism - Oryza sativa japonica (Japanese rice) (RefSeq) ;Biosynthesis of amino acids - Oryza sativa japonica (Japanese rice) (RefSeq) ;Glycolysis / Gluconeogenesis - Oryza sativa japonica (Japanese rice) (RefSeq) ;Carbon fixation i…	IPR016040;IPR006424;IPR020829;IPR020828;IPR020831;IPR020830;	NAD(P)-binding domain;Glyceraldehyde-3-phosphate dehydrogenase, type I;Glyceraldehyde 3-phosphate dehydrogenase, catalytic domain;Glyceraldehyde 3-phosphate dehydrogenase, NAD(P) binding domain;Glyceraldehyde/Erythrose phosphate dehydrogenase family;Glyceraldehyde 3-phosphate dehydrogenase, active site;
Q0J8A4	>sp|Q0J8A4|G3PC1_ORYSJ Glyceraldehyde-3-phosphate dehydrogenase 1, cytosolic OS=Oryza sativa subsp. japonica GN=GAPC1 PE=1 SV=1	1	0.00561387	_HSDIK(su)IK_	HSDIK(1)IK	62	0.01997	67.981	cytosol	biological_process;single-organism metabolic process;metabolic process;oxidation-reduction process;single-organism carbohydrate metabolic process;carbohydrate metabolic process;hexose metabolic process;organic substance metabolic process;monosaccharide metabolic process;primary metabolic process;glucose metabolic process;monosaccharide catabolic process;organic substance catabolic process;cellula…	molecular_function;oxidoreductase activity, acting on the aldehyde or oxo group of = donors;oxidoreductase activity;catalytic activity;oxidoreductase activity, acting on the aldehyde or oxo group of = donors, NAD or NADP as acceptor;nucleoside phosphate binding;coenzyme binding;cofactor binding;nucleotide binding;heterocyclic compound binding;binding;small molecule binding;organic cyclic compound…	intracellular;cell part;cell;intracellular part;cellular_component;cytoplasm;	K00134	GAPDH:glyceraldehyde 3-phosphate dehydrogenase [EC:1.2.1.12];GAPDH:glyceraldehyde 3-phosphate dehydrogenase [EC:1.2.1.12];GAPDH:glyceraldehyde 3-phosphate dehydrogenase [EC:1.2.1.12];GAPDH:glyceraldehyde 3-phosphate dehydrogenase [EC:1.2.1.12];GAPDH:glyceraldehyde 3-phosphate dehydrogenase [EC:1.2.1.12];GAPDH:glyceraldehyde 3-phosphate dehydrogenase [EC:1.2.1.12];	Metabolic pathways - Oryza sativa japonica (Japanese rice) (RefSeq) ;Biosynthesis of secondary metabolites - Oryza sativa japonica (Japanese rice) (RefSeq) ;Carbon metabolism - Oryza sativa japonica (Japanese rice) (RefSeq) ;Biosynthesis of amino acids - Oryza sativa japonica (Japanese rice) (RefSeq) ;Glycolysis / Gluconeogenesis - Oryza sativa japonica (Japanese rice) (RefSeq) ;Carbon fixation i…	IPR016040;IPR006424;IPR020829;IPR020828;IPR020831;IPR020830;	NAD(P)-binding domain;Glyceraldehyde-3-phosphate dehydrogenase, type I;Glyceraldehyde 3-phosphate dehydrogenase, catalytic domain;Glyceraldehyde 3-phosphate dehydrogenase, NAD(P) binding domain;Glyceraldehyde/Erythrose phosphate dehydrogenase family;Glyceraldehyde 3-phosphate dehydrogenase, active site;
Q0J8A4	>sp|Q0J8A4|G3PC1_ORYSJ Glyceraldehyde-3-phosphate dehydrogenase 1, cytosolic OS=Oryza sativa subsp. japonica GN=GAPC1 PE=1 SV=1	1	0.00103688	_IEK(su)AASYDAIK_	IEK(1)AASYDAIK	253	1.2712	69.864	cytosol	biological_process;single-organism metabolic process;metabolic process;oxidation-reduction process;single-organism carbohydrate metabolic process;carbohydrate metabolic process;hexose metabolic process;organic substance metabolic process;monosaccharide metabolic process;primary metabolic process;glucose metabolic process;monosaccharide catabolic process;organic substance catabolic process;cellula…	molecular_function;oxidoreductase activity, acting on the aldehyde or oxo group of = donors;oxidoreductase activity;catalytic activity;oxidoreductase activity, acting on the aldehyde or oxo group of = donors, NAD or NADP as acceptor;nucleoside phosphate binding;coenzyme binding;cofactor binding;nucleotide binding;heterocyclic compound binding;binding;small molecule binding;organic cyclic compound…	intracellular;cell part;cell;intracellular part;cellular_component;cytoplasm;	K00134	GAPDH:glyceraldehyde 3-phosphate dehydrogenase [EC:1.2.1.12];GAPDH:glyceraldehyde 3-phosphate dehydrogenase [EC:1.2.1.12];GAPDH:glyceraldehyde 3-phosphate dehydrogenase [EC:1.2.1.12];GAPDH:glyceraldehyde 3-phosphate dehydrogenase [EC:1.2.1.12];GAPDH:glyceraldehyde 3-phosphate dehydrogenase [EC:1.2.1.12];GAPDH:glyceraldehyde 3-phosphate dehydrogenase [EC:1.2.1.12];	Metabolic pathways - Oryza sativa japonica (Japanese rice) (RefSeq) ;Biosynthesis of secondary metabolites - Oryza sativa japonica (Japanese rice) (RefSeq) ;Carbon metabolism - Oryza sativa japonica (Japanese rice) (RefSeq) ;Biosynthesis of amino acids - Oryza sativa japonica (Japanese rice) (RefSeq) ;Glycolysis / Gluconeogenesis - Oryza sativa japonica (Japanese rice) (RefSeq) ;Carbon fixation i…	IPR016040;IPR006424;IPR020829;IPR020828;IPR020831;IPR020830;	NAD(P)-binding domain;Glyceraldehyde-3-phosphate dehydrogenase, type I;Glyceraldehyde 3-phosphate dehydrogenase, catalytic domain;Glyceraldehyde 3-phosphate dehydrogenase, NAD(P) binding domain;Glyceraldehyde/Erythrose phosphate dehydrogenase family;Glyceraldehyde 3-phosphate dehydrogenase, active site;
Q7FAH2	>sp|Q0J8A4|G3PC1_ORYSJ Glyceraldehyde-3-phosphate dehydrogenase 1, cytosolic OS=Oryza sativa subsp. japonica GN=GAPC1 PE=1 SV=1;>sp|Q7FAH2|G3PC2_ORYSJ Glyceraldehyde-3-phosphate dehydrogenase 2, cytosolic OS=Oryza sativa subsp. japonica GN=GAPC2 PE=1 SV=1	1	3.7253e-05	_TVDGPSSK(su)DWR_	TVDGPSSK(1)DWR	196	-0.21853	98.898	cytosol	biological_process;single-organism metabolic process;metabolic process;oxidation-reduction process;single-organism carbohydrate metabolic process;carbohydrate metabolic process;hexose metabolic process;organic substance metabolic process;monosaccharide metabolic process;primary metabolic process;glucose metabolic process;response to biotic stimulus;response to bacterium;multi-organism process;def…	molecular_function;oxidoreductase activity, acting on the aldehyde or oxo group of = donors;oxidoreductase activity;catalytic activity;oxidoreductase activity, acting on the aldehyde or oxo group of = donors, NAD or NADP as acceptor;nucleoside phosphate binding;coenzyme binding;cofactor binding;nucleotide binding;heterocyclic compound binding;binding;small molecule binding;organic cyclic compound…	extracellular region;cellular_component;apoplast;external encapsulating structure;cell part;cell;cell periphery;cell wall;intracellular;cytoplasmic part;plastid;cytoplasm;organelle;membrane-bounded organelle;intracellular organelle;intracellular part;intracellular membrane-bounded organelle;chloroplast;organelle envelope;envelope;mitochondrion;mitochondrial part;intracellular organelle part;organ…	K00134	GAPDH:glyceraldehyde 3-phosphate dehydrogenase [EC:1.2.1.12];GAPDH:glyceraldehyde 3-phosphate dehydrogenase [EC:1.2.1.12];GAPDH:glyceraldehyde 3-phosphate dehydrogenase [EC:1.2.1.12];GAPDH:glyceraldehyde 3-phosphate dehydrogenase [EC:1.2.1.12];GAPDH:glyceraldehyde 3-phosphate dehydrogenase [EC:1.2.1.12];GAPDH:glyceraldehyde 3-phosphate dehydrogenase [EC:1.2.1.12];	Metabolic pathways - Oryza sativa japonica (Japanese rice) (RefSeq) ;Biosynthesis of secondary metabolites - Oryza sativa japonica (Japanese rice) (RefSeq) ;Carbon metabolism - Oryza sativa japonica (Japanese rice) (RefSeq) ;Biosynthesis of amino acids - Oryza sativa japonica (Japanese rice) (RefSeq) ;Glycolysis / Gluconeogenesis - Oryza sativa japonica (Japanese rice) (RefSeq) ;Carbon fixation i…	IPR016040;IPR006424;IPR020829;IPR020828;IPR020830;IPR020831;	NAD(P)-binding domain;Glyceraldehyde-3-phosphate dehydrogenase, type I;Glyceraldehyde 3-phosphate dehydrogenase, catalytic domain;Glyceraldehyde 3-phosphate dehydrogenase, NAD(P) binding domain;Glyceraldehyde 3-phosphate dehydrogenase, active site;Glyceraldehyde/Erythrose phosphate dehydrogenase family;
Q0J8G4	>sp|Q0J8G4|SCRK2_ORYSJ Fructokinase-2 OS=Oryza sativa subsp. japonica GN=FRK2 PE=1 SV=1	1	0.0108859	_LLIVTDGEK(su)GCR_	LLIVTDGEK(1)GCR	246	0.1191	41.242	cytosol	cellular polysaccharide metabolic process;organic substance biosynthetic process;cellular carbohydrate metabolic process;cellular macromolecule metabolic process;cellular glucan metabolic process;carbohydrate biosynthetic process;cellular macromolecule biosynthetic process;cellular polysaccharide biosynthetic process;cellular metabolic process;macromolecule metabolic process;primary metabolic pro…	molecular_function;catalytic activity;transferase activity;transferase activity, transferring phosphorus-containing groups;phosphotransferase activity, alcohol group as acceptor;purine ribonucleotide binding;anion binding;ribonucleotide binding;small molecule binding;ion binding;ribonucleoside binding;purine ribonucleoside triphosphate binding;carbohydrate derivative binding;adenyl ribonucleotide…		K00847	E2.7.1.4:fructokinase [EC:2.7.1.4];E2.7.1.4:fructokinase [EC:2.7.1.4];E2.7.1.4:fructokinase [EC:2.7.1.4];E2.7.1.4:fructokinase [EC:2.7.1.4];	Metabolic pathways - Oryza sativa japonica (Japanese rice) (RefSeq) ;Starch and sucrose metabolism - Oryza sativa japonica (Japanese rice) (RefSeq) ;Amino sugar and nucleotide sugar metabolism - Oryza sativa japonica (Japanese rice) (RefSeq) ;Fructose and mannose metabolism - Oryza sativa japonica (Japanese rice) (RefSeq) ;	IPR002173;IPR011611;IPR029056;	Carbohydrate/puine kinase, PfkB, conserved site;Carbohydrate kinase PfkB;Ribokinase-like;
Q0JAT1	>tr|Q0JAT1|Q0JAT1_ORYSJ Os04g0578700 protein OS=Oryza sativa subsp. japonica GN=Os04g0578700 PE=4 SV=2	1	0.00137458	_AGEYIK(su)AGSIEGK_	AGEYIK(1)AGSIEGK	378	0.20615	66.004	chloroplast	biological_process;single-organism transport;cellular process;single-organism process;single-organism cellular process;transport;establishment of localization;localization;transmembrane transport;	molecular_function;oxidoreductase activity;catalytic activity;oxidoreductase activity, acting on the CH-NH group of donors, NAD = or NADP as acceptor;oxidoreductase activity, acting on the CH-NH group of donors;dihydrofolate reductase activity;	cellular_component;membrane;organelle envelope;plastid envelope;cell;envelope;intracellular membrane-bounded organelle;intracellular;plastid;cytoplasmic part;chloroplast part;cytoplasm;organelle;plastid part;intracellular organelle part;membrane-bounded organelle;cell part;intracellular organelle;intracellular part;organelle part;chloroplast;chloroplast envelope;				IPR006685;IPR011014;IPR010920;	Mechanosensitive ion channel MscS;Mechanosensitive ion channel MscS, transmembrane-2;Like-Sm (LSM) domain;
Q0JAT1	>tr|Q0JAT1|Q0JAT1_ORYSJ Os04g0578700 protein OS=Oryza sativa subsp. japonica GN=Os04g0578700 PE=4 SV=2;>tr|Q7XQ76|Q7XQ76_ORYSJ OSJNBa0011J08.13 protein OS=Oryza sativa subsp. japonica GN=OSJNBa0011J08.13 PE=4 SV=1	1	0.0037657	_SNVTK(su)IPIR_	SNVTK(1)IPIR	430	-0.13342	62.463	chloroplast	biological_process;single-organism transport;cellular process;single-organism process;single-organism cellular process;transport;establishment of localization;localization;transmembrane transport;	molecular_function;oxidoreductase activity;catalytic activity;oxidoreductase activity, acting on the CH-NH group of donors, NAD = or NADP as acceptor;oxidoreductase activity, acting on the CH-NH group of donors;dihydrofolate reductase activity;	cellular_component;membrane;organelle envelope;plastid envelope;cell;envelope;intracellular membrane-bounded organelle;intracellular;plastid;cytoplasmic part;chloroplast part;cytoplasm;organelle;plastid part;intracellular organelle part;membrane-bounded organelle;cell part;intracellular organelle;intracellular part;organelle part;chloroplast;chloroplast envelope;				IPR006685;IPR011014;IPR010920;	Mechanosensitive ion channel MscS;Mechanosensitive ion channel MscS, transmembrane-2;Like-Sm (LSM) domain;
Q7XMA0	>tr|Q7XMA0|Q7XMA0_ORYSJ Isocitrate dehydrogenase [NADP] OS=Oryza sativa subsp. japonica GN=OSJNBa0043L24.16 PE=3 SV=1;>tr|Q0JBV4|Q0JBV4_ORYSJ Isocitrate dehydrogenase [NADP] OS=Oryza sativa subsp. japonica GN=Os04g0508200 PE=2 SV=1	1	0.000160352	_ATDTIINGPGK(su)LK_	ATDTIINGPGK(1)LK	207	-0.39453	80.555	chloroplast	biological_process;single-organism metabolic process;metabolic process;oxidation-reduction process;tricarboxylic acid metabolic process;cellular process;small molecule metabolic process;organic acid metabolic process;oxoacid metabolic process;organic substance metabolic process;carboxylic acid metabolic process;cellular metabolic process;isocitrate metabolic process;aerobic respiration;cellular r…	molecular_function;binding;cation binding;ion binding;metal ion binding;magnesium ion binding;oxidoreductase activity;oxidoreductase activity, acting on CH-OH group of donors;catalytic activity;oxidoreductase activity, acting on the CH-OH group of donors, NAD = or NADP as acceptor;nucleoside phosphate binding;coenzyme binding;cofactor binding;nucleotide binding;heterocyclic compound binding;small…	intracellular;cytoplasmic part;plastid;cytoplasm;organelle;membrane-bounded organelle;cell part;cell;intracellular organelle;intracellular part;cellular_component;intracellular membrane-bounded organelle;chloroplast;mitochondrion;	K00031	IDH1:isocitrate dehydrogenase [EC:1.1.1.42];IDH1:isocitrate dehydrogenase [EC:1.1.1.42];IDH1:isocitrate dehydrogenase [EC:1.1.1.42];IDH1:isocitrate dehydrogenase [EC:1.1.1.42];IDH1:isocitrate dehydrogenase [EC:1.1.1.42];IDH1:isocitrate dehydrogenase [EC:1.1.1.42];IDH1:isocitrate dehydrogenase [EC:1.1.1.42];IDH1:isocitrate dehydrogenase [EC:1.1.1.42];	Metabolic pathways - Oryza sativa japonica (Japanese rice) (RefSeq) ;Biosynthesis of secondary metabolites - Oryza sativa japonica (Japanese rice) (RefSeq) ;Carbon metabolism - Oryza sativa japonica (Japanese rice) (RefSeq) ;Biosynthesis of amino acids - Oryza sativa japonica (Japanese rice) (RefSeq) ;Glutathione metabolism - Oryza sativa japonica (Japanese rice) (RefSeq) ;Peroxisome - Oryza sati…	IPR019818;IPR024084;IPR004790;	Isocitrate/isopropylmalate dehydrogenase, conserved site;Isopropylmalate dehydrogenase-like domain;Isocitrate dehydrogenase NADP-dependent;
Q7XMA0	>tr|Q7XMA0|Q7XMA0_ORYSJ Isocitrate dehydrogenase [NADP] OS=Oryza sativa subsp. japonica GN=OSJNBa0043L24.16 PE=3 SV=1;>tr|Q0JBV4|Q0JBV4_ORYSJ Isocitrate dehydrogenase [NADP] OS=Oryza sativa subsp. japonica GN=Os04g0508200 PE=2 SV=1	1	2.38446e-05	_MTK(su)DLALLIHGPK_	MTK(1)DLALLIHGPK	428	0.44878	101.53	chloroplast	biological_process;single-organism metabolic process;metabolic process;oxidation-reduction process;tricarboxylic acid metabolic process;cellular process;small molecule metabolic process;organic acid metabolic process;oxoacid metabolic process;organic substance metabolic process;carboxylic acid metabolic process;cellular metabolic process;isocitrate metabolic process;aerobic respiration;cellular r…	molecular_function;binding;cation binding;ion binding;metal ion binding;magnesium ion binding;oxidoreductase activity;oxidoreductase activity, acting on CH-OH group of donors;catalytic activity;oxidoreductase activity, acting on the CH-OH group of donors, NAD = or NADP as acceptor;nucleoside phosphate binding;coenzyme binding;cofactor binding;nucleotide binding;heterocyclic compound binding;small…	intracellular;cytoplasmic part;plastid;cytoplasm;organelle;membrane-bounded organelle;cell part;cell;intracellular organelle;intracellular part;cellular_component;intracellular membrane-bounded organelle;chloroplast;mitochondrion;	K00031	IDH1:isocitrate dehydrogenase [EC:1.1.1.42];IDH1:isocitrate dehydrogenase [EC:1.1.1.42];IDH1:isocitrate dehydrogenase [EC:1.1.1.42];IDH1:isocitrate dehydrogenase [EC:1.1.1.42];IDH1:isocitrate dehydrogenase [EC:1.1.1.42];IDH1:isocitrate dehydrogenase [EC:1.1.1.42];IDH1:isocitrate dehydrogenase [EC:1.1.1.42];IDH1:isocitrate dehydrogenase [EC:1.1.1.42];	Metabolic pathways - Oryza sativa japonica (Japanese rice) (RefSeq) ;Biosynthesis of secondary metabolites - Oryza sativa japonica (Japanese rice) (RefSeq) ;Carbon metabolism - Oryza sativa japonica (Japanese rice) (RefSeq) ;Biosynthesis of amino acids - Oryza sativa japonica (Japanese rice) (RefSeq) ;Glutathione metabolism - Oryza sativa japonica (Japanese rice) (RefSeq) ;Peroxisome - Oryza sati…	IPR019818;IPR024084;IPR004790;	Isocitrate/isopropylmalate dehydrogenase, conserved site;Isopropylmalate dehydrogenase-like domain;Isocitrate dehydrogenase NADP-dependent;
Q6MWE2	>tr|Q6MWE2|Q6MWE2_ORYSJ B1358B12.15 protein OS=Oryza sativa subsp. japonica GN=B1358B12.15 PE=4 SV=1;>tr|Q0JCL7|Q0JCL7_ORYSJ Os04g0462900 protein OS=Oryza sativa subsp. japonica GN=Os04g0462900 PE=4 SV=2	1	0.000922768	_FLVAK(su)AEQER_	FLVAK(1)AEQER	210	1.6208	72.434	cytosol	biological_process;cellular process;single-organism process;single-organism cellular process;cell division;growth;cell growth;single-organism developmental process;multicellular organismal development;organ development;post-embryonic development;post-embryonic root development;anatomical structure development;system development;developmental process;multicellular organismal process;single-multice…		cellular_component;membrane;intracellular;cytoplasmic part;plastid;cytoplasm;organelle;membrane-bounded organelle;cell part;cell;intracellular organelle;intracellular part;intracellular membrane-bounded organelle;chloroplast;mitochondrion;nucleus;nuclear lumen;membrane-enclosed lumen;intracellular organelle lumen;organelle lumen;intracellular non-membrane-bounded organelle;non-membrane-bounded or…				IPR000163;IPR001107;	Prohibitin;Band 7 protein;
Q0JDK3	>tr|Q0JDK3|Q0JDK3_ORYSJ Os04g0398300 protein (Fragment) OS=Oryza sativa subsp. japonica GN=Os04g0398300 PE=4 SV=1;>tr|Q7XLG5|Q7XLG5_ORYSJ OSJNBa0039C07.11 protein OS=Oryza sativa subsp. japonica GN=OSJNBa0039C07.11 PE=3 SV=2	1	0.00119432	_IEK(su)FEVVAK_	IEK(1)FEVVAK	185	0.90025	75.387	cytosol	gene expression;nitrogen compound metabolic process;cellular aromatic compound metabolic process;organic substance biosynthetic process;nucleic acid metabolic process;cellular macromolecule metabolic process;small molecule metabolic process;oxoacid metabolic process;translation;cellular nitrogen compound metabolic process;single-organism metabolic process;cellular macromolecule biosynthetic proce…	nucleoside phosphate binding;molecular_function;binding;heterocyclic compound binding;small molecule binding;organic cyclic compound binding;nucleotide binding;ligase activity;ligase activity, forming carbon-oxygen bonds;catalytic activity;aminoacyl-tRNA ligase activity;ligase activity, forming aminoacyl-tRNA and related compounds;glycine-tRNA ligase activity;purine ribonucleotide binding;anion b…	intracellular;cell part;cell;intracellular part;cellular_component;cytoplasm;cytoplasmic part;organelle;membrane-bounded organelle;intracellular organelle;intracellular membrane-bounded organelle;mitochondrion;	K01880	GARS:glycyl-tRNA synthetase [EC:6.1.1.14];	Aminoacyl-tRNA biosynthesis - Oryza sativa japonica (Japanese rice) (RefSeq) ;	IPR002315;IPR004154;	Glycyl-tRNA synthetase;Anticodon-binding;
Q0JDN5	>tr|Q0JDN5|Q0JDN5_ORYSJ Os04g0390000 protein (Fragment) OS=Oryza sativa subsp. japonica GN=Os04g0390000 PE=4 SV=2;>tr|Q6Z3X5|Q6Z3X5_ORYSJ Os07g0695800 protein OS=Oryza sativa subsp. japonica GN=P0627E10.28 PE=2 SV=1	1	9.94887e-84	_DWLSAYWTGFK(su)SPEQISR_	DWLSAYWTGFK(1)SPEQISR	561	-0.5044	210.09	chloroplast	aerobic respiration;biological_process;cellular respiration;single-organism metabolic process;cellular process;metabolic process;generation of precursor metabolites and energy;cellular metabolic process;energy derivation by oxidation of organic compounds;primary metabolic process;oxidation-reduction process;tricarboxylic acid cycle;response to inorganic substance;response to metal ion;response to…	molecular_function;oxidoreductase activity, acting on the aldehyde or oxo group of = donors;oxidoreductase activity;oxidoreductase activity, acting on the aldehyde or oxo group of = donors, disulfide as acceptor;catalytic activity;oxoglutarate dehydrogenase (succinyl-transferring) activity;coenzyme binding;cofactor binding;anion binding;cation binding;heterocyclic compound binding;binding;sulfur …	intracellular;cytoplasmic part;cytoplasm;organelle;membrane-bounded organelle;cell part;cell;intracellular organelle;intracellular part;cellular_component;intracellular membrane-bounded organelle;mitochondrion;	K00164	OGDH:2-oxoglutarate dehydrogenase E1 component [EC:1.2.4.2];OGDH:2-oxoglutarate dehydrogenase E1 component [EC:1.2.4.2];OGDH:2-oxoglutarate dehydrogenase E1 component [EC:1.2.4.2];OGDH:2-oxoglutarate dehydrogenase E1 component [EC:1.2.4.2];OGDH:2-oxoglutarate dehydrogenase E1 component [EC:1.2.4.2];OGDH:2-oxoglutarate dehydrogenase E1 component [EC:1.2.4.2];	Metabolic pathways - Oryza sativa japonica (Japanese rice) (RefSeq) ;Biosynthesis of secondary metabolites - Oryza sativa japonica (Japanese rice) (RefSeq) ;Carbon metabolism - Oryza sativa japonica (Japanese rice) (RefSeq) ;Citrate cycle (TCA cycle) - Oryza sativa japonica (Japanese rice) (RefSeq) ;Lysine degradation - Oryza sativa japonica (Japanese rice) (RefSeq) ;Tryptophan metabolism - Oryza…	IPR011603;IPR001017;IPR005475;IPR029061;	2-oxoglutarate dehydrogenase E1 component;Dehydrogenase, E1 component;Transketolase-like, pyrimidine-binding domain;Thiamin diphosphate-binding fold;
Q0JDN5	>tr|Q0JDN5|Q0JDN5_ORYSJ Os04g0390000 protein (Fragment) OS=Oryza sativa subsp. japonica GN=Os04g0390000 PE=4 SV=2	1	0.00875113	_EYIPNK(su)R_	EYIPNK(1)R	549	-1.2568	88.734	chloroplast	aerobic respiration;biological_process;cellular respiration;single-organism metabolic process;cellular process;metabolic process;generation of precursor metabolites and energy;cellular metabolic process;energy derivation by oxidation of organic compounds;primary metabolic process;oxidation-reduction process;tricarboxylic acid cycle;response to inorganic substance;response to metal ion;response to…	molecular_function;oxidoreductase activity, acting on the aldehyde or oxo group of = donors;oxidoreductase activity;oxidoreductase activity, acting on the aldehyde or oxo group of = donors, disulfide as acceptor;catalytic activity;oxoglutarate dehydrogenase (succinyl-transferring) activity;coenzyme binding;cofactor binding;anion binding;cation binding;heterocyclic compound binding;binding;sulfur …	intracellular;cytoplasmic part;cytoplasm;organelle;membrane-bounded organelle;cell part;cell;intracellular organelle;intracellular part;cellular_component;intracellular membrane-bounded organelle;mitochondrion;	K00164	OGDH:2-oxoglutarate dehydrogenase E1 component [EC:1.2.4.2];OGDH:2-oxoglutarate dehydrogenase E1 component [EC:1.2.4.2];OGDH:2-oxoglutarate dehydrogenase E1 component [EC:1.2.4.2];OGDH:2-oxoglutarate dehydrogenase E1 component [EC:1.2.4.2];OGDH:2-oxoglutarate dehydrogenase E1 component [EC:1.2.4.2];OGDH:2-oxoglutarate dehydrogenase E1 component [EC:1.2.4.2];	Metabolic pathways - Oryza sativa japonica (Japanese rice) (RefSeq) ;Biosynthesis of secondary metabolites - Oryza sativa japonica (Japanese rice) (RefSeq) ;Carbon metabolism - Oryza sativa japonica (Japanese rice) (RefSeq) ;Citrate cycle (TCA cycle) - Oryza sativa japonica (Japanese rice) (RefSeq) ;Lysine degradation - Oryza sativa japonica (Japanese rice) (RefSeq) ;Tryptophan metabolism - Oryza…	IPR011603;IPR001017;IPR005475;IPR029061;	2-oxoglutarate dehydrogenase E1 component;Dehydrogenase, E1 component;Transketolase-like, pyrimidine-binding domain;Thiamin diphosphate-binding fold;
Q0JDN5	>tr|Q0JDN5|Q0JDN5_ORYSJ Os04g0390000 protein (Fragment) OS=Oryza sativa subsp. japonica GN=Os04g0390000 PE=4 SV=2	1	0.00343509	_NTGVK(su)PEILK_	NTGVK(1)PEILK	575	1.0999	61.213	chloroplast	aerobic respiration;biological_process;cellular respiration;single-organism metabolic process;cellular process;metabolic process;generation of precursor metabolites and energy;cellular metabolic process;energy derivation by oxidation of organic compounds;primary metabolic process;oxidation-reduction process;tricarboxylic acid cycle;response to inorganic substance;response to metal ion;response to…	molecular_function;oxidoreductase activity, acting on the aldehyde or oxo group of = donors;oxidoreductase activity;oxidoreductase activity, acting on the aldehyde or oxo group of = donors, disulfide as acceptor;catalytic activity;oxoglutarate dehydrogenase (succinyl-transferring) activity;coenzyme binding;cofactor binding;anion binding;cation binding;heterocyclic compound binding;binding;sulfur …	intracellular;cytoplasmic part;cytoplasm;organelle;membrane-bounded organelle;cell part;cell;intracellular organelle;intracellular part;cellular_component;intracellular membrane-bounded organelle;mitochondrion;	K00164	OGDH:2-oxoglutarate dehydrogenase E1 component [EC:1.2.4.2];OGDH:2-oxoglutarate dehydrogenase E1 component [EC:1.2.4.2];OGDH:2-oxoglutarate dehydrogenase E1 component [EC:1.2.4.2];OGDH:2-oxoglutarate dehydrogenase E1 component [EC:1.2.4.2];OGDH:2-oxoglutarate dehydrogenase E1 component [EC:1.2.4.2];OGDH:2-oxoglutarate dehydrogenase E1 component [EC:1.2.4.2];	Metabolic pathways - Oryza sativa japonica (Japanese rice) (RefSeq) ;Biosynthesis of secondary metabolites - Oryza sativa japonica (Japanese rice) (RefSeq) ;Carbon metabolism - Oryza sativa japonica (Japanese rice) (RefSeq) ;Citrate cycle (TCA cycle) - Oryza sativa japonica (Japanese rice) (RefSeq) ;Lysine degradation - Oryza sativa japonica (Japanese rice) (RefSeq) ;Tryptophan metabolism - Oryza…	IPR011603;IPR001017;IPR005475;IPR029061;	2-oxoglutarate dehydrogenase E1 component;Dehydrogenase, E1 component;Transketolase-like, pyrimidine-binding domain;Thiamin diphosphate-binding fold;
Q0JDN5	>tr|Q0JDN5|Q0JDN5_ORYSJ Os04g0390000 protein (Fragment) OS=Oryza sativa subsp. japonica GN=Os04g0390000 PE=4 SV=2	0.99514	0.00054827	_NTGVKPEILK(su)R_	NTGVK(0.005)PEILK(0.995)R	580	-0.8043	105.03	chloroplast	aerobic respiration;biological_process;cellular respiration;single-organism metabolic process;cellular process;metabolic process;generation of precursor metabolites and energy;cellular metabolic process;energy derivation by oxidation of organic compounds;primary metabolic process;oxidation-reduction process;tricarboxylic acid cycle;response to inorganic substance;response to metal ion;response to…	molecular_function;oxidoreductase activity, acting on the aldehyde or oxo group of = donors;oxidoreductase activity;oxidoreductase activity, acting on the aldehyde or oxo group of = donors, disulfide as acceptor;catalytic activity;oxoglutarate dehydrogenase (succinyl-transferring) activity;coenzyme binding;cofactor binding;anion binding;cation binding;heterocyclic compound binding;binding;sulfur …	intracellular;cytoplasmic part;cytoplasm;organelle;membrane-bounded organelle;cell part;cell;intracellular organelle;intracellular part;cellular_component;intracellular membrane-bounded organelle;mitochondrion;	K00164	OGDH:2-oxoglutarate dehydrogenase E1 component [EC:1.2.4.2];OGDH:2-oxoglutarate dehydrogenase E1 component [EC:1.2.4.2];OGDH:2-oxoglutarate dehydrogenase E1 component [EC:1.2.4.2];OGDH:2-oxoglutarate dehydrogenase E1 component [EC:1.2.4.2];OGDH:2-oxoglutarate dehydrogenase E1 component [EC:1.2.4.2];OGDH:2-oxoglutarate dehydrogenase E1 component [EC:1.2.4.2];	Metabolic pathways - Oryza sativa japonica (Japanese rice) (RefSeq) ;Biosynthesis of secondary metabolites - Oryza sativa japonica (Japanese rice) (RefSeq) ;Carbon metabolism - Oryza sativa japonica (Japanese rice) (RefSeq) ;Citrate cycle (TCA cycle) - Oryza sativa japonica (Japanese rice) (RefSeq) ;Lysine degradation - Oryza sativa japonica (Japanese rice) (RefSeq) ;Tryptophan metabolism - Oryza…	IPR011603;IPR001017;IPR005475;IPR029061;	2-oxoglutarate dehydrogenase E1 component;Dehydrogenase, E1 component;Transketolase-like, pyrimidine-binding domain;Thiamin diphosphate-binding fold;
Q0JFE2	>tr|Q0JFE2|Q0JFE2_ORYSJ Os04g0111200 protein (Fragment) OS=Oryza sativa subsp. japonica GN=Os04g0111200 PE=4 SV=1;>tr|Q7XQC9|Q7XQC9_ORYSJ OSJNBb0060M15.2 protein OS=Oryza sativa subsp. japonica GN=OSJNBb0060M15.2 PE=4 SV=2	1	0.00185567	_DLYNPDHGK(su)K_	DLYNPDHGK(1)K	137	-0.49521	73.887	cytosol		sulfate adenylyltransferase activity;molecular_function;nucleotidyltransferase activity;catalytic activity;adenylyltransferase activity;transferase activity;transferase activity, transferring phosphorus-containing groups;sulfate adenylyltransferase (ATP) activity;					IPR014729;IPR024951;	Rossmann-like alpha/beta/alpha sandwich fold;Sulphate adenylyltransferase catalytic domain;
Q5JMG5	>tr|Q5JMG5|Q5JMG5_ORYSJ Putative acyl-activating enzyme OS=Oryza sativa subsp. japonica GN=P0512C01.19 PE=4 SV=1;>tr|Q0JJ42|Q0JJ42_ORYSJ Os01g0761300 protein (Fragment) OS=Oryza sativa subsp. japonica GN=Os01g0761300 PE=4 SV=1	1	0.0419677	_NAM(ox)GK(su)VNK_	NAMGK(1)VNK	290	-0.20219	55.531	chloroplast	biological_process;metabolic process;	molecular_function;catalytic activity;	cellular_component;membrane;				IPR025110;IPR000873;	AMP-binding enzyme C-terminal domain;AMP-dependent synthetase/ligase;
Q5JMG5	>tr|Q5JMG5|Q5JMG5_ORYSJ Putative acyl-activating enzyme OS=Oryza sativa subsp. japonica GN=P0512C01.19 PE=4 SV=1;>tr|Q0JJ42|Q0JJ42_ORYSJ Os01g0761300 protein (Fragment) OS=Oryza sativa subsp. japonica GN=Os01g0761300 PE=4 SV=1	1	0.000192165	_TNADIMK(su)VGGYK_	TNADIMK(1)VGGYK	195	-1.8031	82.85	chloroplast	biological_process;metabolic process;	molecular_function;catalytic activity;	cellular_component;membrane;				IPR025110;IPR000873;	AMP-binding enzyme C-terminal domain;AMP-dependent synthetase/ligase;
Q5JNA0	>tr|Q5JNA0|Q5JNA0_ORYSJ Malic enzyme OS=Oryza sativa subsp. japonica GN=P0022F10.15-1 PE=2 SV=1;>tr|Q0JJQ7|Q0JJQ7_ORYSJ Malic enzyme (Fragment) OS=Oryza sativa subsp. japonica GN=Os01g0723400 PE=3 SV=1;>tr|Q5JN99|Q5JN99_ORYSJ Malic enzyme OS=Oryza sativa s	1	0.000886945	_TIK(su)PTVLIGTSGK_	TIK(1)PTVLIGTSGK	316	0.92358	69.92	chloroplast	biological_process;single-organism metabolic process;cellular process;dicarboxylic acid metabolic process;metabolic process;small molecule metabolic process;organic acid metabolic process;oxoacid metabolic process;organic substance metabolic process;carboxylic acid metabolic process;cellular metabolic process;malate metabolic process;oxidation-reduction process;protein tetramerization;protein com…	molecular_function;oxidoreductase activity;malate dehydrogenase activity;oxidoreductase activity, acting on CH-OH group of donors;catalytic activity;malic enzyme activity;oxidoreductase activity, acting on the CH-OH group of donors, NAD = or NADP as acceptor;malate dehydrogenase (decarboxylating) (NAD+) activity;nucleoside phosphate binding;coenzyme binding;cofactor binding;nucleotide binding;het…	extracellular region;cellular_component;apoplast;external encapsulating structure;cell part;cell;cell periphery;cell wall;intracellular;cytoplasmic part;plastid;cytoplasm;organelle;membrane-bounded organelle;intracellular organelle;intracellular part;intracellular membrane-bounded organelle;chloroplast;cytosol;membrane;plasma membrane;				IPR015884;IPR001891;IPR012301;IPR012302;IPR016040;	Malic enzyme, conserved site;Malic oxidoreductase;Malic enzyme, N-terminal domain;Malic enzyme, NAD-binding;NAD(P)-binding domain;
Q0JK21	>tr|Q0JK21|Q0JK21_ORYSJ Os01g0702300 protein OS=Oryza sativa subsp. japonica GN=Os01g0702300 PE=4 SV=2;>tr|Q5N8I9|Q5N8I9_ORYSJ P69E protein-like OS=Oryza sativa subsp. japonica GN=P0047E11.34 PE=4 SV=1	1	0.00123788	_VK(su)NVGAAPCR_	VK(1)NVGAAPCR	654	0.082785	71.614	chloroplast	biological_process;metabolic process;organic substance metabolic process;macromolecule metabolic process;protein metabolic process;primary metabolic process;proteolysis;	peptidase activity, acting on L-amino acid peptides;molecular_function;endopeptidase activity;hydrolase activity;serine-type peptidase activity;peptidase activity;serine hydrolase activity;catalytic activity;serine-type endopeptidase activity;	external encapsulating structure;cell part;cell;cellular_component;cell periphery;cell wall;				IPR023828;IPR015500;IPR003137;IPR000209;	Peptidase S8, subtilisin, Ser-active site;Peptidase S8, subtilisin-related;Protease-associated domain, PA;Peptidase S8/S53 domain;
Q7F2G3	>tr|Q7F2G3|Q7F2G3_ORYSJ Carbonic anhydrase OS=Oryza sativa subsp. japonica GN=P0004A09.36 PE=2 SV=1;>tr|Q0JKY8|Q0JKY8_ORYSJ Carbonic anhydrase (Fragment) OS=Oryza sativa subsp. japonica GN=Os01g0639900 PE=3 SV=1	1	0.000860942	_FK(su)TEFYDK_	FK(1)TEFYDK	86	-1.0854	101.9	chloroplast	biological_process;single-organism process;carbon utilization;	molecular_function;carbon-oxygen lyase activity;hydro-lyase activity;catalytic activity;lyase activity;carbonate dehydratase activity;binding;cation binding;ion binding;transition metal ion binding;metal ion binding;zinc ion binding;		K01673	cynT:carbonic anhydrase [EC:4.2.1.1];	Nitrogen metabolism - Oryza sativa japonica (Japanese rice) (RefSeq) ;	IPR015892;IPR001765;	Carbonic anhydrase, prokaryotic-like, conserved site;Carbonic anhydrase;
Q7F2G3	>tr|Q7F2G3|Q7F2G3_ORYSJ Carbonic anhydrase OS=Oryza sativa subsp. japonica GN=P0004A09.36 PE=2 SV=1;>tr|Q0JKY8|Q0JKY8_ORYSJ Carbonic anhydrase (Fragment) OS=Oryza sativa subsp. japonica GN=Os01g0639900 PE=3 SV=1	1	0.0345385	_IK(su)HAGVGSAIEYAVCALK_	IK(1)HAGVGSAIEYAVCALK	148	0.32458	48.623	chloroplast	biological_process;single-organism process;carbon utilization;	molecular_function;carbon-oxygen lyase activity;hydro-lyase activity;catalytic activity;lyase activity;carbonate dehydratase activity;binding;cation binding;ion binding;transition metal ion binding;metal ion binding;zinc ion binding;		K01673	cynT:carbonic anhydrase [EC:4.2.1.1];	Nitrogen metabolism - Oryza sativa japonica (Japanese rice) (RefSeq) ;	IPR015892;IPR001765;	Carbonic anhydrase, prokaryotic-like, conserved site;Carbonic anhydrase;
Q7F2G3	>tr|Q7F2G3|Q7F2G3_ORYSJ Carbonic anhydrase OS=Oryza sativa subsp. japonica GN=P0004A09.36 PE=2 SV=1;>tr|Q0JKY8|Q0JKY8_ORYSJ Carbonic anhydrase (Fragment) OS=Oryza sativa subsp. japonica GN=Os01g0639900 PE=3 SV=1	1	0.00704582	_K(su)PELFEPLK_	K(1)PELFEPLK	93	1.4677	63.694	chloroplast	biological_process;single-organism process;carbon utilization;	molecular_function;carbon-oxygen lyase activity;hydro-lyase activity;catalytic activity;lyase activity;carbonate dehydratase activity;binding;cation binding;ion binding;transition metal ion binding;metal ion binding;zinc ion binding;		K01673	cynT:carbonic anhydrase [EC:4.2.1.1];	Nitrogen metabolism - Oryza sativa japonica (Japanese rice) (RefSeq) ;	IPR015892;IPR001765;	Carbonic anhydrase, prokaryotic-like, conserved site;Carbonic anhydrase;
Q7F2G3	>tr|Q7F2G3|Q7F2G3_ORYSJ Carbonic anhydrase OS=Oryza sativa subsp. japonica GN=P0004A09.36 PE=2 SV=1;>tr|Q0JKY8|Q0JKY8_ORYSJ Carbonic anhydrase (Fragment) OS=Oryza sativa subsp. japonica GN=Os01g0639900 PE=3 SV=1	1	6.99665e-05	_KPELFEPLK(su)AGQAPK_	KPELFEPLK(1)AGQAPK	101	1.2013	93.909	chloroplast	biological_process;single-organism process;carbon utilization;	molecular_function;carbon-oxygen lyase activity;hydro-lyase activity;catalytic activity;lyase activity;carbonate dehydratase activity;binding;cation binding;ion binding;transition metal ion binding;metal ion binding;zinc ion binding;		K01673	cynT:carbonic anhydrase [EC:4.2.1.1];	Nitrogen metabolism - Oryza sativa japonica (Japanese rice) (RefSeq) ;	IPR015892;IPR001765;	Carbonic anhydrase, prokaryotic-like, conserved site;Carbonic anhydrase;
Q7F2G3	>tr|Q7F2G3|Q7F2G3_ORYSJ Carbonic anhydrase OS=Oryza sativa subsp. japonica GN=P0004A09.36 PE=2 SV=1;>tr|Q0JKY8|Q0JKY8_ORYSJ Carbonic anhydrase (Fragment) OS=Oryza sativa subsp. japonica GN=Os01g0639900 PE=3 SV=1	1	4.30768e-05	_K(su)VQTEHASLPFDDQCAILEK_	K(1)VQTEHASLPFDDQCAILEK	209	1.0223	66.606	chloroplast	biological_process;single-organism process;carbon utilization;	molecular_function;carbon-oxygen lyase activity;hydro-lyase activity;catalytic activity;lyase activity;carbonate dehydratase activity;binding;cation binding;ion binding;transition metal ion binding;metal ion binding;zinc ion binding;		K01673	cynT:carbonic anhydrase [EC:4.2.1.1];	Nitrogen metabolism - Oryza sativa japonica (Japanese rice) (RefSeq) ;	IPR015892;IPR001765;	Carbonic anhydrase, prokaryotic-like, conserved site;Carbonic anhydrase;
Q7F2G3	>tr|Q7F2G3|Q7F2G3_ORYSJ Carbonic anhydrase OS=Oryza sativa subsp. japonica GN=P0004A09.36 PE=2 SV=1;>tr|Q0JKY8|Q0JKY8_ORYSJ Carbonic anhydrase (Fragment) OS=Oryza sativa subsp. japonica GN=Os01g0639900 PE=3 SV=1	1	0.0102437	_TYPFVK(su)EGIANGTLK_	TYPFVK(1)EGIANGTLK	245	-0.66712	44.252	chloroplast	biological_process;single-organism process;carbon utilization;	molecular_function;carbon-oxygen lyase activity;hydro-lyase activity;catalytic activity;lyase activity;carbonate dehydratase activity;binding;cation binding;ion binding;transition metal ion binding;metal ion binding;zinc ion binding;		K01673	cynT:carbonic anhydrase [EC:4.2.1.1];	Nitrogen metabolism - Oryza sativa japonica (Japanese rice) (RefSeq) ;	IPR015892;IPR001765;	Carbonic anhydrase, prokaryotic-like, conserved site;Carbonic anhydrase;
Q0JLH6	>tr|Q0JLH6|Q0JLH6_ORYSJ Os01g0600000 protein OS=Oryza sativa subsp. japonica GN=Os01g0600000 PE=2 SV=1	1	0.00400142	_AAQASELVSK(su)HGCAYYK_	AAQASELVSK(1)HGCAYYK	21	0.39145	59.673	chloroplast	nitrogen compound metabolic process;purine nucleoside triphosphate biosynthetic process;purine ribonucleoside biosynthetic process;ribonucleoside triphosphate biosynthetic process;purine nucleoside triphosphate metabolic process;nucleoside triphosphate biosynthetic process;phosphate-containing compound metabolic process;purine ribonucleoside triphosphate biosynthetic process;nucleoside triphospha…	molecular_function;transporter activity;ion transmembrane transporter activity;inorganic cation transmembrane transporter activity;substrate-specific transmembrane transporter activity;transmembrane transporter activity;substrate-specific transporter activity;cation transmembrane transporter activity;monovalent inorganic cation transmembrane transporter activity;hydrogen ion transmembrane transpo…	mitochondrial inner membrane;mitochondrial envelope;envelope;intracellular membrane-bounded organelle;intracellular;mitochondrion;cytoplasm;organelle;macromolecular complex;mitochondrial membrane part;membrane-bounded organelle;organelle membrane;organelle inner membrane;intracellular organelle;proton-transporting ATP synthase complex;organelle envelope;proton-transporting two-sector ATPase compl…	K02140	ATPeFG:F-type H+-transporting ATPase subunit g;ATPeFG:F-type H+-transporting ATPase subunit g;	Metabolic pathways - Oryza sativa japonica (Japanese rice) (RefSeq) ;Oxidative phosphorylation - Oryza sativa japonica (Japanese rice) (RefSeq) ;	IPR006808;	ATPase, F0 complex, subunit G, mitochondrial;
Q0JLH6	>tr|Q0JLH6|Q0JLH6_ORYSJ Os01g0600000 protein OS=Oryza sativa subsp. japonica GN=Os01g0600000 PE=2 SV=1	1	0.00482121	_HGCAYYK(su)EVMEK_	HGCAYYK(1)EVMEK	28	0.4293	51.286	chloroplast	nitrogen compound metabolic process;purine nucleoside triphosphate biosynthetic process;purine ribonucleoside biosynthetic process;ribonucleoside triphosphate biosynthetic process;purine nucleoside triphosphate metabolic process;nucleoside triphosphate biosynthetic process;phosphate-containing compound metabolic process;purine ribonucleoside triphosphate biosynthetic process;nucleoside triphospha…	molecular_function;transporter activity;ion transmembrane transporter activity;inorganic cation transmembrane transporter activity;substrate-specific transmembrane transporter activity;transmembrane transporter activity;substrate-specific transporter activity;cation transmembrane transporter activity;monovalent inorganic cation transmembrane transporter activity;hydrogen ion transmembrane transpo…	mitochondrial inner membrane;mitochondrial envelope;envelope;intracellular membrane-bounded organelle;intracellular;mitochondrion;cytoplasm;organelle;macromolecular complex;mitochondrial membrane part;membrane-bounded organelle;organelle membrane;organelle inner membrane;intracellular organelle;proton-transporting ATP synthase complex;organelle envelope;proton-transporting two-sector ATPase compl…	K02140	ATPeFG:F-type H+-transporting ATPase subunit g;ATPeFG:F-type H+-transporting ATPase subunit g;	Metabolic pathways - Oryza sativa japonica (Japanese rice) (RefSeq) ;Oxidative phosphorylation - Oryza sativa japonica (Japanese rice) (RefSeq) ;	IPR006808;	ATPase, F0 complex, subunit G, mitochondrial;
Q0JLH6	>tr|Q0JLH6|Q0JLH6_ORYSJ Os01g0600000 protein OS=Oryza sativa subsp. japonica GN=Os01g0600000 PE=2 SV=1	1	0.000159907	_NK(su)QHVVQPPTVEK_	NK(1)QHVVQPPTVEK	35	0.20515	76.357	chloroplast	nitrogen compound metabolic process;purine nucleoside triphosphate biosynthetic process;purine ribonucleoside biosynthetic process;ribonucleoside triphosphate biosynthetic process;purine nucleoside triphosphate metabolic process;nucleoside triphosphate biosynthetic process;phosphate-containing compound metabolic process;purine ribonucleoside triphosphate biosynthetic process;nucleoside triphospha…	molecular_function;transporter activity;ion transmembrane transporter activity;inorganic cation transmembrane transporter activity;substrate-specific transmembrane transporter activity;transmembrane transporter activity;substrate-specific transporter activity;cation transmembrane transporter activity;monovalent inorganic cation transmembrane transporter activity;hydrogen ion transmembrane transpo…	mitochondrial inner membrane;mitochondrial envelope;envelope;intracellular membrane-bounded organelle;intracellular;mitochondrion;cytoplasm;organelle;macromolecular complex;mitochondrial membrane part;membrane-bounded organelle;organelle membrane;organelle inner membrane;intracellular organelle;proton-transporting ATP synthase complex;organelle envelope;proton-transporting two-sector ATPase compl…	K02140	ATPeFG:F-type H+-transporting ATPase subunit g;ATPeFG:F-type H+-transporting ATPase subunit g;	Metabolic pathways - Oryza sativa japonica (Japanese rice) (RefSeq) ;Oxidative phosphorylation - Oryza sativa japonica (Japanese rice) (RefSeq) ;	IPR006808;	ATPase, F0 complex, subunit G, mitochondrial;
Q0JLH6	>tr|Q0JLH6|Q0JLH6_ORYSJ Os01g0600000 protein OS=Oryza sativa subsp. japonica GN=Os01g0600000 PE=2 SV=1	1	5.34277e-05	_QHVVQPPTVEK(su)CQELSK_	QHVVQPPTVEK(1)CQELSK	46	1.8569	75.911	chloroplast	nitrogen compound metabolic process;purine nucleoside triphosphate biosynthetic process;purine ribonucleoside biosynthetic process;ribonucleoside triphosphate biosynthetic process;purine nucleoside triphosphate metabolic process;nucleoside triphosphate biosynthetic process;phosphate-containing compound metabolic process;purine ribonucleoside triphosphate biosynthetic process;nucleoside triphospha…	molecular_function;transporter activity;ion transmembrane transporter activity;inorganic cation transmembrane transporter activity;substrate-specific transmembrane transporter activity;transmembrane transporter activity;substrate-specific transporter activity;cation transmembrane transporter activity;monovalent inorganic cation transmembrane transporter activity;hydrogen ion transmembrane transpo…	mitochondrial inner membrane;mitochondrial envelope;envelope;intracellular membrane-bounded organelle;intracellular;mitochondrion;cytoplasm;organelle;macromolecular complex;mitochondrial membrane part;membrane-bounded organelle;organelle membrane;organelle inner membrane;intracellular organelle;proton-transporting ATP synthase complex;organelle envelope;proton-transporting two-sector ATPase compl…	K02140	ATPeFG:F-type H+-transporting ATPase subunit g;ATPeFG:F-type H+-transporting ATPase subunit g;	Metabolic pathways - Oryza sativa japonica (Japanese rice) (RefSeq) ;Oxidative phosphorylation - Oryza sativa japonica (Japanese rice) (RefSeq) ;	IPR006808;	ATPase, F0 complex, subunit G, mitochondrial;
Q0JLH6	>tr|Q0JLH6|Q0JLH6_ORYSJ Os01g0600000 protein OS=Oryza sativa subsp. japonica GN=Os01g0600000 PE=2 SV=1	1	0.00539038	_SK(su)AAQASELVSK_	SK(1)AAQASELVSK	11	0.23565	57.034	chloroplast	nitrogen compound metabolic process;purine nucleoside triphosphate biosynthetic process;purine ribonucleoside biosynthetic process;ribonucleoside triphosphate biosynthetic process;purine nucleoside triphosphate metabolic process;nucleoside triphosphate biosynthetic process;phosphate-containing compound metabolic process;purine ribonucleoside triphosphate biosynthetic process;nucleoside triphospha…	molecular_function;transporter activity;ion transmembrane transporter activity;inorganic cation transmembrane transporter activity;substrate-specific transmembrane transporter activity;transmembrane transporter activity;substrate-specific transporter activity;cation transmembrane transporter activity;monovalent inorganic cation transmembrane transporter activity;hydrogen ion transmembrane transpo…	mitochondrial inner membrane;mitochondrial envelope;envelope;intracellular membrane-bounded organelle;intracellular;mitochondrion;cytoplasm;organelle;macromolecular complex;mitochondrial membrane part;membrane-bounded organelle;organelle membrane;organelle inner membrane;intracellular organelle;proton-transporting ATP synthase complex;organelle envelope;proton-transporting two-sector ATPase compl…	K02140	ATPeFG:F-type H+-transporting ATPase subunit g;ATPeFG:F-type H+-transporting ATPase subunit g;	Metabolic pathways - Oryza sativa japonica (Japanese rice) (RefSeq) ;Oxidative phosphorylation - Oryza sativa japonica (Japanese rice) (RefSeq) ;	IPR006808;	ATPase, F0 complex, subunit G, mitochondrial;
Q0JLL8	>tr|Q0JLL8|Q0JLL8_ORYSJ Os01g0589800 protein (Fragment) OS=Oryza sativa subsp. japonica GN=Os01g0589800 PE=4 SV=2;>tr|Q5ZC72|Q5ZC72_ORYSJ Light stress-responsive one-helix protein-like OS=Oryza sativa subsp. japonica GN=P0415C01.15 PE=4 SV=1	1	0.00838825	_DLQDYFK(su)QK_	DLQDYFK(1)QK	133	-0.21784	45.368	chloroplast	response to radiation;biological_process;response to abiotic stimulus;response to light stimulus;response to stimulus;response to light intensity;		plastid thylakoid;photosynthetic membrane;intracellular membrane-bounded organelle;intracellular;plastid;chloroplast part;cytoplasm;organelle;thylakoid part;plastid part;chloroplast thylakoid;membrane-bounded organelle;intracellular organelle;thylakoid;cell;thylakoid membrane;cellular_component;organelle subcompartment;cytoplasmic part;membrane;cell part;intracellular organelle part;intracellular…				IPR023329;	Chlorophyll a/b binding protein domain;
Q43007	>sp|Q43007|PLDA1_ORYSJ Phospholipase D alpha 1 OS=Oryza sativa subsp. japonica GN=PLD1 PE=1 SV=2;>tr|Q0JQB1|Q0JQB1_ORYSJ Phospholipase D OS=Oryza sativa subsp. japonica GN=Os01g0172400 PE=3 SV=1	1	0.00100824	_K(su)FVEGIEDTVGVGK_	K(1)FVEGIEDTVGVGK	36	-0.30538	61.409	chloroplast	biological_process;metabolic process;lipid metabolic process;nitrogen compound metabolic process;phosphate-containing compound metabolic process;small molecule metabolic process;phosphorus metabolic process;cellular nitrogen compound metabolic process;single-organism metabolic process;ethanolamine-containing compound metabolic process;glycerophospholipid metabolic process;glycerolipid metabolic p…	molecular_function;binding;protein binding;catalytic activity;phosphoric ester hydrolase activity;phosphoric diester hydrolase activity;hydrolase activity;hydrolase activity, acting on ester bonds;phospholipase activity;lipase activity;phospholipase D activity;cation binding;ion binding;metal ion binding;calcium ion binding;NAPE-specific phospholipase D activity;phospholipid binding;anion binding…	cellular_component;membrane;organelle envelope;plastid envelope;cell;envelope;intracellular membrane-bounded organelle;intracellular;plastid;cytoplasmic part;chloroplast part;cytoplasm;organelle;plastid part;intracellular organelle part;membrane-bounded organelle;cell part;intracellular organelle;intracellular part;organelle part;chloroplast;chloroplast envelope;coated vesicle;membrane-bounded ve…	K01115	PLD1_2:phospholipase D1/2 [EC:3.1.4.4];PLD1_2:phospholipase D1/2 [EC:3.1.4.4];PLD1_2:phospholipase D1/2 [EC:3.1.4.4];PLD1_2:phospholipase D1/2 [EC:3.1.4.4];	Metabolic pathways - Oryza sativa japonica (Japanese rice) (RefSeq) ;Endocytosis - Oryza sativa japonica (Japanese rice) (RefSeq) ;Glycerophospholipid metabolism - Oryza sativa japonica (Japanese rice) (RefSeq) ;Ether lipid metabolism - Oryza sativa japonica (Japanese rice) (RefSeq) ;	IPR001736;IPR011402;IPR000008;IPR024632;	Phospholipase D/Transphosphatidylase;Phospholipase D, plant;C2 domain;Phospholipase D, C-terminal;
Q0JQL0	>tr|Q0JQL0|Q0JQL0_ORYSJ Os01g0153400 protein (Fragment) OS=Oryza sativa subsp. japonica GN=Os01g0153400 PE=3 SV=1;>tr|Q5ZD71|Q5ZD71_ORYSJ Putative aspartyl-tRNA synthetase OS=Oryza sativa subsp. japonica GN=P0030H07.25 PE=3 SV=1	1	0.00128396	_EFSNTDLK(su)K_	EFSNTDLK(1)K	139	0.63679	84.615	cytosol	gene expression;nitrogen compound metabolic process;cellular aromatic compound metabolic process;organic substance biosynthetic process;nucleic acid metabolic process;cellular macromolecule metabolic process;small molecule metabolic process;oxoacid metabolic process;translation;cellular nitrogen compound metabolic process;single-organism metabolic process;cellular macromolecule biosynthetic proce…	molecular_function;ligase activity;ligase activity, forming carbon-oxygen bonds;catalytic activity;ligase activity, forming aminoacyl-tRNA and related compounds;aminoacyl-tRNA ligase activity;purine ribonucleotide binding;anion binding;ribonucleotide binding;small molecule binding;ion binding;ribonucleoside binding;purine ribonucleoside triphosphate binding;carbohydrate derivative binding;adenyl …	intracellular;cell part;cell;intracellular part;cellular_component;cytoplasm;cytoplasmic part;plastid;organelle;membrane-bounded organelle;intracellular organelle;intracellular membrane-bounded organelle;chloroplast;membrane;mitochondrion;	K01876	DARS:aspartyl-tRNA synthetase [EC:6.1.1.12];	Aminoacyl-tRNA biosynthesis - Oryza sativa japonica (Japanese rice) (RefSeq) ;	IPR004524;IPR029351;IPR006195;IPR004364;IPR004115;IPR002312;	Aspartate-tRNA ligase, class IIb, bacterial/mitochondrial-type;GAD domain;Aminoacyl-tRNA synthetase, class II;Aminoacyl-tRNA synthetase, class II (D/K/N);GAD-like domain;Aspartyl/Asparaginyl-tRNA synthetase, class IIb;
Q0JRH3	>tr|Q0JRH3|Q0JRH3_ORYSJ Os01g0101200 protein (Fragment) OS=Oryza sativa subsp. japonica GN=Os01g0101200 PE=4 SV=1	1	0.000282296	_VTALK(su)QLQGR_	VTALK(1)QLQGR	163	0.45507	87.806	chloroplast	sulfur compound metabolic process;nitrogen compound metabolic process;organic substance biosynthetic process;aspartate family amino acid biosynthetic process;small molecule biosynthetic process;methionine biosynthetic process;aspartate family amino acid metabolic process;oxoacid metabolic process;small molecule metabolic process;cellular metabolic compound salvage;organic acid biosynthetic proces…	molecular_function;binding;cation binding;ion binding;metal ion binding;magnesium ion binding;phosphoric ester hydrolase activity;phosphatase activity;hydrolase activity;hydrolase activity, acting on ester bonds;catalytic activity;acireductone synthase activity;		K09880	mtnC:enolase-phosphatase E1 [EC:3.1.3.77];mtnC:enolase-phosphatase E1 [EC:3.1.3.77];	Metabolic pathways - Oryza sativa japonica (Japanese rice) (RefSeq) ;Cysteine and methionine metabolism - Oryza sativa japonica (Japanese rice) (RefSeq) ;	IPR023214;IPR023943;	HAD-like domain;Enolase-phosphatase E1;
Q67G20	>sp|Q10AZ4|ACT3_ORYSJ Actin-3 OS=Oryza sativa subsp. japonica GN=ACT3 PE=2 SV=1;>sp|A3C6D7|ACT2_ORYSJ Actin-2 OS=Oryza sativa subsp. japonica GN=ACT2 PE=2 SV=1;>tr|Q67G20|Q67G20_ORYSJ Actin OS=Oryza sativa subsp. japonica GN=Act PE=2 SV=1;>sp|Q10DV7|ACT1_O	1	0.0077186	_IK(su)VVAPPER_	IK(1)VVAPPER	330	0.34964	51.445	cytoskeleton		purine ribonucleotide binding;anion binding;ribonucleotide binding;small molecule binding;ion binding;ribonucleoside binding;purine ribonucleoside triphosphate binding;carbohydrate derivative binding;adenyl ribonucleotide binding;nucleoside phosphate binding;molecular_function;nucleotide binding;nucleoside binding;adenyl nucleotide binding;heterocyclic compound binding;binding;purine nucleoside b…	intracellular;cell part;cell;intracellular part;cellular_component;cytoplasm;intracellular non-membrane-bounded organelle;organelle;non-membrane-bounded organelle;intracellular organelle;cytoskeleton;				IPR004001;IPR004000;IPR020902;	Actin, conserved site;Actin-related protein;Actin/actin-like conserved site;
Q850X1	>tr|Q850X1|Q850X1_ORYSJ Putative isomerase OS=Oryza sativa subsp. japonica GN=OSJNBb0027B08.34 PE=4 SV=1;>tr|Q10B63|Q10B63_ORYSJ Fumarylacetoacetate hydrolase domain containing protein 1, putative, expressed OS=Oryza sativa subsp. japonica GN=Os03g0829000	1	0.000308943	_ELQSAAK(su)SAGLPWTLGK_	ELQSAAK(1)SAGLPWTLGK	111	-0.5566	65.105	chloroplast	biological_process;metabolic process;	molecular_function;catalytic activity;binding;cation binding;ion binding;transition metal ion binding;metal ion binding;copper ion binding;isomerase activity;	intracellular;cytoplasmic part;cytoplasm;organelle;membrane-bounded organelle;cell part;cell;intracellular organelle;intracellular part;cellular_component;intracellular membrane-bounded organelle;mitochondrion;				IPR011234;IPR002529;	Fumarylacetoacetase, C-terminal-related;Fumarylacetoacetase, C-terminal;
Q10CE4	>sp|Q10CE4|GLO1_ORYSJ Peroxisomal (S)-2-hydroxy-acid oxidase GLO1 OS=Oryza sativa subsp. japonica GN=GLO1 PE=1 SV=1;>sp|Q6YT73|GLO5_ORYSJ Peroxisomal (S)-2-hydroxy-acid oxidase GLO5 OS=Oryza sativa subsp. japonica GN=GLO5 PE=2 SV=1;>sp|Q7FAS1|GLO3_ORYSJ Pe	1	3.3887e-05	_AGFK(su)AIALTVDTPR_	AGFK(1)AIALTVDTPR	151	-0.76364	73.834	cytosol	biological_process;single-organism metabolic process;metabolic process;oxidation-reduction process;biosynthetic process;cellular process;photorespiration;cellular metabolic compound salvage;cellular biosynthetic process;cellular metabolic process;oxidative photosynthetic carbon pathway;regulation of cellular metabolic process;photosynthesis;regulation of cellular process;regulation of biological …	molecular_function;catalytic activity;coenzyme binding;cofactor binding;anion binding;ribonucleotide binding;small molecule binding;ion binding;carbohydrate derivative binding;nucleoside phosphate binding;nucleotide binding;binding;heterocyclic compound binding;organic cyclic compound binding;FMN binding;oxidoreductase activity;oxidoreductase activity, acting on the CH-OH group of donors, = oxyge…	extracellular region;cellular_component;apoplast;cell;intracellular membrane-bounded organelle;intracellular;plastid;cytoplasmic part;chloroplast part;cytoplasm;organelle;plastid stroma;plastid part;intracellular organelle part;membrane-bounded organelle;cell part;intracellular organelle;intracellular part;organelle part;chloroplast;chloroplast stroma;cytosol;cytosolic part;intracellular non-memb…	K11517	HAO:(S)-2-hydroxy-acid oxidase [EC:1.1.3.15];HAO:(S)-2-hydroxy-acid oxidase [EC:1.1.3.15];HAO:(S)-2-hydroxy-acid oxidase [EC:1.1.3.15];HAO:(S)-2-hydroxy-acid oxidase [EC:1.1.3.15];	Metabolic pathways - Oryza sativa japonica (Japanese rice) (RefSeq) ;Biosynthesis of secondary metabolites - Oryza sativa japonica (Japanese rice) (RefSeq) ;Peroxisome - Oryza sativa japonica (Japanese rice) (RefSeq) ;Glyoxylate and dicarboxylate metabolism - Oryza sativa japonica (Japanese rice) (RefSeq) ;	IPR000262;IPR012133;IPR013785;IPR008259;	FMN-dependent dehydrogenase;Alpha-hydroxy acid dehydrogenase, FMN-dependent;Aldolase-type TIM barrel;FMN-dependent alpha-hydroxy acid dehydrogenase, active site;
Q10CE4	>sp|Q10CE4|GLO1_ORYSJ Peroxisomal (S)-2-hydroxy-acid oxidase GLO1 OS=Oryza sativa subsp. japonica GN=GLO1 PE=1 SV=1;>sp|Q6YT73|GLO5_ORYSJ Peroxisomal (S)-2-hydroxy-acid oxidase GLO5 OS=Oryza sativa subsp. japonica GN=GLO5 PE=2 SV=1	1	0.000894728	_ISMPIMIAPSAMQK(su)MAHPDGEYATAR_	ISMPIMIAPSAMQK(1)MAHPDGEYATAR	83	-0.47908	65.428	cytosol	biological_process;single-organism metabolic process;metabolic process;oxidation-reduction process;biosynthetic process;cellular process;photorespiration;cellular metabolic compound salvage;cellular biosynthetic process;cellular metabolic process;oxidative photosynthetic carbon pathway;regulation of cellular metabolic process;photosynthesis;regulation of cellular process;regulation of biological …	molecular_function;catalytic activity;coenzyme binding;cofactor binding;anion binding;ribonucleotide binding;small molecule binding;ion binding;carbohydrate derivative binding;nucleoside phosphate binding;nucleotide binding;binding;heterocyclic compound binding;organic cyclic compound binding;FMN binding;oxidoreductase activity;oxidoreductase activity, acting on the CH-OH group of donors, = oxyge…	extracellular region;cellular_component;apoplast;cell;intracellular membrane-bounded organelle;intracellular;plastid;cytoplasmic part;chloroplast part;cytoplasm;organelle;plastid stroma;plastid part;intracellular organelle part;membrane-bounded organelle;cell part;intracellular organelle;intracellular part;organelle part;chloroplast;chloroplast stroma;cytosol;cytosolic part;intracellular non-memb…	K11517	HAO:(S)-2-hydroxy-acid oxidase [EC:1.1.3.15];HAO:(S)-2-hydroxy-acid oxidase [EC:1.1.3.15];HAO:(S)-2-hydroxy-acid oxidase [EC:1.1.3.15];HAO:(S)-2-hydroxy-acid oxidase [EC:1.1.3.15];	Metabolic pathways - Oryza sativa japonica (Japanese rice) (RefSeq) ;Biosynthesis of secondary metabolites - Oryza sativa japonica (Japanese rice) (RefSeq) ;Peroxisome - Oryza sativa japonica (Japanese rice) (RefSeq) ;Glyoxylate and dicarboxylate metabolism - Oryza sativa japonica (Japanese rice) (RefSeq) ;	IPR000262;IPR012133;IPR013785;IPR008259;	FMN-dependent dehydrogenase;Alpha-hydroxy acid dehydrogenase, FMN-dependent;Aldolase-type TIM barrel;FMN-dependent alpha-hydroxy acid dehydrogenase, active site;
Q10D68	>tr|Q10D68|Q10D68_ORYSJ Serine hydroxymethyltransferase OS=Oryza sativa subsp. japonica GN=Os03g0738400 PE=1 SV=1;>tr|Q7Y1F0|Q7Y1F0_ORYSJ Serine hydroxymethyltransferase OS=Oryza sativa subsp. japonica GN=OSJNBa0057G07.17 PE=3 SV=1	1	0.00451896	_AAAGGTK(su)LK_	AAAGGTK(1)LK	467	0.22606	64.711	mitochondria	cellular amino acid metabolic process;organonitrogen compound metabolic process;nitrogen compound metabolic process;alpha-amino acid metabolic process;cellular process;serine family amino acid metabolic process;small molecule metabolic process;oxoacid metabolic process;organic acid metabolic process;biological_process;single-organism metabolic process;metabolic process;organic substance metabolic…	molecular_function;catalytic activity;hydroxymethyl-, formyl- and related transferase activity;transferase activity;transferase activity, transferring one-carbon groups;glycine hydroxymethyltransferase activity;cofactor binding;anion binding;binding;ion binding;pyridoxal phosphate binding;cation binding;transition metal ion binding;metal ion binding;cobalt ion binding;methyltransferase activity;s…	extracellular region;cellular_component;apoplast;intracellular;cytoplasmic part;plastid;cytoplasm;organelle;membrane-bounded organelle;cell part;cell;intracellular organelle;intracellular part;intracellular membrane-bounded organelle;chloroplast;cytosol;cytosolic part;intracellular non-membrane-bounded organelle;macromolecular complex;ribonucleoprotein complex;non-membrane-bounded organelle;ribos…	K00600	glyA:glycine hydroxymethyltransferase [EC:2.1.2.1];glyA:glycine hydroxymethyltransferase [EC:2.1.2.1];glyA:glycine hydroxymethyltransferase [EC:2.1.2.1];glyA:glycine hydroxymethyltransferase [EC:2.1.2.1];glyA:glycine hydroxymethyltransferase [EC:2.1.2.1];glyA:glycine hydroxymethyltransferase [EC:2.1.2.1];glyA:glycine hydroxymethyltransferase [EC:2.1.2.1];glyA:glycine hydroxymethyltransferase [EC:…	Metabolic pathways - Oryza sativa japonica (Japanese rice) (RefSeq) ;Biosynthesis of secondary metabolites - Oryza sativa japonica (Japanese rice) (RefSeq) ;Carbon metabolism - Oryza sativa japonica (Japanese rice) (RefSeq) ;Biosynthesis of amino acids - Oryza sativa japonica (Japanese rice) (RefSeq) ;Glyoxylate and dicarboxylate metabolism - Oryza sativa japonica (Japanese rice) (RefSeq) ;Glycin…	IPR019798;IPR015424;IPR015422;IPR015421;IPR001085;	Serine hydroxymethyltransferase, pyridoxal phosphate binding site;Pyridoxal phosphate-dependent transferase;Pyridoxal phosphate-dependent transferase, major region, subdomain 2;Pyridoxal phosphate-dependent transferase, major region, subdomain 1;Serine hydroxymethyltransferase;
Q10D68	>tr|Q10D68|Q10D68_ORYSJ Serine hydroxymethyltransferase OS=Oryza sativa subsp. japonica GN=Os03g0738400 PE=1 SV=1;>tr|Q7Y1F0|Q7Y1F0_ORYSJ Serine hydroxymethyltransferase OS=Oryza sativa subsp. japonica GN=OSJNBa0057G07.17 PE=3 SV=1	1	0.000700061	_LK(su)DFVATLQSDSNIQSEIAK_	LK(1)DFVATLQSDSNIQSEIAK	469	-1.5628	67.227	mitochondria	cellular amino acid metabolic process;organonitrogen compound metabolic process;nitrogen compound metabolic process;alpha-amino acid metabolic process;cellular process;serine family amino acid metabolic process;small molecule metabolic process;oxoacid metabolic process;organic acid metabolic process;biological_process;single-organism metabolic process;metabolic process;organic substance metabolic…	molecular_function;catalytic activity;hydroxymethyl-, formyl- and related transferase activity;transferase activity;transferase activity, transferring one-carbon groups;glycine hydroxymethyltransferase activity;cofactor binding;anion binding;binding;ion binding;pyridoxal phosphate binding;cation binding;transition metal ion binding;metal ion binding;cobalt ion binding;methyltransferase activity;s…	extracellular region;cellular_component;apoplast;intracellular;cytoplasmic part;plastid;cytoplasm;organelle;membrane-bounded organelle;cell part;cell;intracellular organelle;intracellular part;intracellular membrane-bounded organelle;chloroplast;cytosol;cytosolic part;intracellular non-membrane-bounded organelle;macromolecular complex;ribonucleoprotein complex;non-membrane-bounded organelle;ribos…	K00600	glyA:glycine hydroxymethyltransferase [EC:2.1.2.1];glyA:glycine hydroxymethyltransferase [EC:2.1.2.1];glyA:glycine hydroxymethyltransferase [EC:2.1.2.1];glyA:glycine hydroxymethyltransferase [EC:2.1.2.1];glyA:glycine hydroxymethyltransferase [EC:2.1.2.1];glyA:glycine hydroxymethyltransferase [EC:2.1.2.1];glyA:glycine hydroxymethyltransferase [EC:2.1.2.1];glyA:glycine hydroxymethyltransferase [EC:…	Metabolic pathways - Oryza sativa japonica (Japanese rice) (RefSeq) ;Biosynthesis of secondary metabolites - Oryza sativa japonica (Japanese rice) (RefSeq) ;Carbon metabolism - Oryza sativa japonica (Japanese rice) (RefSeq) ;Biosynthesis of amino acids - Oryza sativa japonica (Japanese rice) (RefSeq) ;Glyoxylate and dicarboxylate metabolism - Oryza sativa japonica (Japanese rice) (RefSeq) ;Glycin…	IPR019798;IPR015424;IPR015422;IPR015421;IPR001085;	Serine hydroxymethyltransferase, pyridoxal phosphate binding site;Pyridoxal phosphate-dependent transferase;Pyridoxal phosphate-dependent transferase, major region, subdomain 2;Pyridoxal phosphate-dependent transferase, major region, subdomain 1;Serine hydroxymethyltransferase;
Q10D68	>tr|Q10D68|Q10D68_ORYSJ Serine hydroxymethyltransferase OS=Oryza sativa subsp. japonica GN=Os03g0738400 PE=1 SV=1;>tr|Q7Y1F0|Q7Y1F0_ORYSJ Serine hydroxymethyltransferase OS=Oryza sativa subsp. japonica GN=OSJNBa0057G07.17 PE=3 SV=1	1	0.00568292	_GVK(su)GVNK_	GVK(1)GVNK	299	-0.30389	98.629	mitochondria	cellular amino acid metabolic process;organonitrogen compound metabolic process;nitrogen compound metabolic process;alpha-amino acid metabolic process;cellular process;serine family amino acid metabolic process;small molecule metabolic process;oxoacid metabolic process;organic acid metabolic process;biological_process;single-organism metabolic process;metabolic process;organic substance metabolic…	molecular_function;catalytic activity;hydroxymethyl-, formyl- and related transferase activity;transferase activity;transferase activity, transferring one-carbon groups;glycine hydroxymethyltransferase activity;cofactor binding;anion binding;binding;ion binding;pyridoxal phosphate binding;cation binding;transition metal ion binding;metal ion binding;cobalt ion binding;methyltransferase activity;s…	extracellular region;cellular_component;apoplast;intracellular;cytoplasmic part;plastid;cytoplasm;organelle;membrane-bounded organelle;cell part;cell;intracellular organelle;intracellular part;intracellular membrane-bounded organelle;chloroplast;cytosol;cytosolic part;intracellular non-membrane-bounded organelle;macromolecular complex;ribonucleoprotein complex;non-membrane-bounded organelle;ribos…	K00600	glyA:glycine hydroxymethyltransferase [EC:2.1.2.1];glyA:glycine hydroxymethyltransferase [EC:2.1.2.1];glyA:glycine hydroxymethyltransferase [EC:2.1.2.1];glyA:glycine hydroxymethyltransferase [EC:2.1.2.1];glyA:glycine hydroxymethyltransferase [EC:2.1.2.1];glyA:glycine hydroxymethyltransferase [EC:2.1.2.1];glyA:glycine hydroxymethyltransferase [EC:2.1.2.1];glyA:glycine hydroxymethyltransferase [EC:…	Metabolic pathways - Oryza sativa japonica (Japanese rice) (RefSeq) ;Biosynthesis of secondary metabolites - Oryza sativa japonica (Japanese rice) (RefSeq) ;Carbon metabolism - Oryza sativa japonica (Japanese rice) (RefSeq) ;Biosynthesis of amino acids - Oryza sativa japonica (Japanese rice) (RefSeq) ;Glyoxylate and dicarboxylate metabolism - Oryza sativa japonica (Japanese rice) (RefSeq) ;Glycin…	IPR019798;IPR015424;IPR015422;IPR015421;IPR001085;	Serine hydroxymethyltransferase, pyridoxal phosphate binding site;Pyridoxal phosphate-dependent transferase;Pyridoxal phosphate-dependent transferase, major region, subdomain 2;Pyridoxal phosphate-dependent transferase, major region, subdomain 1;Serine hydroxymethyltransferase;
Q10D68	>tr|Q10D68|Q10D68_ORYSJ Serine hydroxymethyltransferase OS=Oryza sativa subsp. japonica GN=Os03g0738400 PE=1 SV=1;>tr|Q7Y1F0|Q7Y1F0_ORYSJ Serine hydroxymethyltransferase OS=Oryza sativa subsp. japonica GN=OSJNBa0057G07.17 PE=3 SV=1	1	0.0153377	_GYELVSGGTDNHLVLVNLK(su)SK_	GYELVSGGTDNHLVLVNLK(1)SK	388	-1.2611	56.081	mitochondria	cellular amino acid metabolic process;organonitrogen compound metabolic process;nitrogen compound metabolic process;alpha-amino acid metabolic process;cellular process;serine family amino acid metabolic process;small molecule metabolic process;oxoacid metabolic process;organic acid metabolic process;biological_process;single-organism metabolic process;metabolic process;organic substance metabolic…	molecular_function;catalytic activity;hydroxymethyl-, formyl- and related transferase activity;transferase activity;transferase activity, transferring one-carbon groups;glycine hydroxymethyltransferase activity;cofactor binding;anion binding;binding;ion binding;pyridoxal phosphate binding;cation binding;transition metal ion binding;metal ion binding;cobalt ion binding;methyltransferase activity;s…	extracellular region;cellular_component;apoplast;intracellular;cytoplasmic part;plastid;cytoplasm;organelle;membrane-bounded organelle;cell part;cell;intracellular organelle;intracellular part;intracellular membrane-bounded organelle;chloroplast;cytosol;cytosolic part;intracellular non-membrane-bounded organelle;macromolecular complex;ribonucleoprotein complex;non-membrane-bounded organelle;ribos…	K00600	glyA:glycine hydroxymethyltransferase [EC:2.1.2.1];glyA:glycine hydroxymethyltransferase [EC:2.1.2.1];glyA:glycine hydroxymethyltransferase [EC:2.1.2.1];glyA:glycine hydroxymethyltransferase [EC:2.1.2.1];glyA:glycine hydroxymethyltransferase [EC:2.1.2.1];glyA:glycine hydroxymethyltransferase [EC:2.1.2.1];glyA:glycine hydroxymethyltransferase [EC:2.1.2.1];glyA:glycine hydroxymethyltransferase [EC:…	Metabolic pathways - Oryza sativa japonica (Japanese rice) (RefSeq) ;Biosynthesis of secondary metabolites - Oryza sativa japonica (Japanese rice) (RefSeq) ;Carbon metabolism - Oryza sativa japonica (Japanese rice) (RefSeq) ;Biosynthesis of amino acids - Oryza sativa japonica (Japanese rice) (RefSeq) ;Glyoxylate and dicarboxylate metabolism - Oryza sativa japonica (Japanese rice) (RefSeq) ;Glycin…	IPR019798;IPR015424;IPR015422;IPR015421;IPR001085;	Serine hydroxymethyltransferase, pyridoxal phosphate binding site;Pyridoxal phosphate-dependent transferase;Pyridoxal phosphate-dependent transferase, major region, subdomain 2;Pyridoxal phosphate-dependent transferase, major region, subdomain 1;Serine hydroxymethyltransferase;
Q10D68	>tr|Q10D68|Q10D68_ORYSJ Serine hydroxymethyltransferase OS=Oryza sativa subsp. japonica GN=Os03g0738400 PE=1 SV=1;>tr|Q7Y1F0|Q7Y1F0_ORYSJ Serine hydroxymethyltransferase OS=Oryza sativa subsp. japonica GN=OSJNBa0057G07.17 PE=3 SV=1	1	1.08503e-12	_IM(ox)ALDLPHGGHLSHGYQTDTK(su)K_	IMALDLPHGGHLSHGYQTDTK(1)K	183	-0.041091	90.464	mitochondria	cellular amino acid metabolic process;organonitrogen compound metabolic process;nitrogen compound metabolic process;alpha-amino acid metabolic process;cellular process;serine family amino acid metabolic process;small molecule metabolic process;oxoacid metabolic process;organic acid metabolic process;biological_process;single-organism metabolic process;metabolic process;organic substance metabolic…	molecular_function;catalytic activity;hydroxymethyl-, formyl- and related transferase activity;transferase activity;transferase activity, transferring one-carbon groups;glycine hydroxymethyltransferase activity;cofactor binding;anion binding;binding;ion binding;pyridoxal phosphate binding;cation binding;transition metal ion binding;metal ion binding;cobalt ion binding;methyltransferase activity;s…	extracellular region;cellular_component;apoplast;intracellular;cytoplasmic part;plastid;cytoplasm;organelle;membrane-bounded organelle;cell part;cell;intracellular organelle;intracellular part;intracellular membrane-bounded organelle;chloroplast;cytosol;cytosolic part;intracellular non-membrane-bounded organelle;macromolecular complex;ribonucleoprotein complex;non-membrane-bounded organelle;ribos…	K00600	glyA:glycine hydroxymethyltransferase [EC:2.1.2.1];glyA:glycine hydroxymethyltransferase [EC:2.1.2.1];glyA:glycine hydroxymethyltransferase [EC:2.1.2.1];glyA:glycine hydroxymethyltransferase [EC:2.1.2.1];glyA:glycine hydroxymethyltransferase [EC:2.1.2.1];glyA:glycine hydroxymethyltransferase [EC:2.1.2.1];glyA:glycine hydroxymethyltransferase [EC:2.1.2.1];glyA:glycine hydroxymethyltransferase [EC:…	Metabolic pathways - Oryza sativa japonica (Japanese rice) (RefSeq) ;Biosynthesis of secondary metabolites - Oryza sativa japonica (Japanese rice) (RefSeq) ;Carbon metabolism - Oryza sativa japonica (Japanese rice) (RefSeq) ;Biosynthesis of amino acids - Oryza sativa japonica (Japanese rice) (RefSeq) ;Glyoxylate and dicarboxylate metabolism - Oryza sativa japonica (Japanese rice) (RefSeq) ;Glycin…	IPR019798;IPR015424;IPR015422;IPR015421;IPR001085;	Serine hydroxymethyltransferase, pyridoxal phosphate binding site;Pyridoxal phosphate-dependent transferase;Pyridoxal phosphate-dependent transferase, major region, subdomain 2;Pyridoxal phosphate-dependent transferase, major region, subdomain 1;Serine hydroxymethyltransferase;
Q10D68	>tr|Q10D68|Q10D68_ORYSJ Serine hydroxymethyltransferase OS=Oryza sativa subsp. japonica GN=Os03g0738400 PE=1 SV=1;>tr|Q7Y1F0|Q7Y1F0_ORYSJ Serine hydroxymethyltransferase OS=Oryza sativa subsp. japonica GN=OSJNBa0057G07.17 PE=3 SV=1	1	0.00514544	_PK(su)LIVAGASAYAR_	PK(1)LIVAGASAYAR	221	-0.088463	57.434	mitochondria	cellular amino acid metabolic process;organonitrogen compound metabolic process;nitrogen compound metabolic process;alpha-amino acid metabolic process;cellular process;serine family amino acid metabolic process;small molecule metabolic process;oxoacid metabolic process;organic acid metabolic process;biological_process;single-organism metabolic process;metabolic process;organic substance metabolic…	molecular_function;catalytic activity;hydroxymethyl-, formyl- and related transferase activity;transferase activity;transferase activity, transferring one-carbon groups;glycine hydroxymethyltransferase activity;cofactor binding;anion binding;binding;ion binding;pyridoxal phosphate binding;cation binding;transition metal ion binding;metal ion binding;cobalt ion binding;methyltransferase activity;s…	extracellular region;cellular_component;apoplast;intracellular;cytoplasmic part;plastid;cytoplasm;organelle;membrane-bounded organelle;cell part;cell;intracellular organelle;intracellular part;intracellular membrane-bounded organelle;chloroplast;cytosol;cytosolic part;intracellular non-membrane-bounded organelle;macromolecular complex;ribonucleoprotein complex;non-membrane-bounded organelle;ribos…	K00600	glyA:glycine hydroxymethyltransferase [EC:2.1.2.1];glyA:glycine hydroxymethyltransferase [EC:2.1.2.1];glyA:glycine hydroxymethyltransferase [EC:2.1.2.1];glyA:glycine hydroxymethyltransferase [EC:2.1.2.1];glyA:glycine hydroxymethyltransferase [EC:2.1.2.1];glyA:glycine hydroxymethyltransferase [EC:2.1.2.1];glyA:glycine hydroxymethyltransferase [EC:2.1.2.1];glyA:glycine hydroxymethyltransferase [EC:…	Metabolic pathways - Oryza sativa japonica (Japanese rice) (RefSeq) ;Biosynthesis of secondary metabolites - Oryza sativa japonica (Japanese rice) (RefSeq) ;Carbon metabolism - Oryza sativa japonica (Japanese rice) (RefSeq) ;Biosynthesis of amino acids - Oryza sativa japonica (Japanese rice) (RefSeq) ;Glyoxylate and dicarboxylate metabolism - Oryza sativa japonica (Japanese rice) (RefSeq) ;Glycin…	IPR019798;IPR015424;IPR015422;IPR015421;IPR001085;	Serine hydroxymethyltransferase, pyridoxal phosphate binding site;Pyridoxal phosphate-dependent transferase;Pyridoxal phosphate-dependent transferase, major region, subdomain 2;Pyridoxal phosphate-dependent transferase, major region, subdomain 1;Serine hydroxymethyltransferase;
Q10D68	>tr|Q10D68|Q10D68_ORYSJ Serine hydroxymethyltransferase OS=Oryza sativa subsp. japonica GN=Os03g0738400 PE=1 SV=1;>tr|Q7Y1F0|Q7Y1F0_ORYSJ Serine hydroxymethyltransferase OS=Oryza sativa subsp. japonica GN=OSJNBa0057G07.17 PE=3 SV=1	1	0.000217604	_QFPTIGFEK(su)ETMK_	QFPTIGFEK(1)ETMK	506	1.2022	71.513	mitochondria	cellular amino acid metabolic process;organonitrogen compound metabolic process;nitrogen compound metabolic process;alpha-amino acid metabolic process;cellular process;serine family amino acid metabolic process;small molecule metabolic process;oxoacid metabolic process;organic acid metabolic process;biological_process;single-organism metabolic process;metabolic process;organic substance metabolic…	molecular_function;catalytic activity;hydroxymethyl-, formyl- and related transferase activity;transferase activity;transferase activity, transferring one-carbon groups;glycine hydroxymethyltransferase activity;cofactor binding;anion binding;binding;ion binding;pyridoxal phosphate binding;cation binding;transition metal ion binding;metal ion binding;cobalt ion binding;methyltransferase activity;s…	extracellular region;cellular_component;apoplast;intracellular;cytoplasmic part;plastid;cytoplasm;organelle;membrane-bounded organelle;cell part;cell;intracellular organelle;intracellular part;intracellular membrane-bounded organelle;chloroplast;cytosol;cytosolic part;intracellular non-membrane-bounded organelle;macromolecular complex;ribonucleoprotein complex;non-membrane-bounded organelle;ribos…	K00600	glyA:glycine hydroxymethyltransferase [EC:2.1.2.1];glyA:glycine hydroxymethyltransferase [EC:2.1.2.1];glyA:glycine hydroxymethyltransferase [EC:2.1.2.1];glyA:glycine hydroxymethyltransferase [EC:2.1.2.1];glyA:glycine hydroxymethyltransferase [EC:2.1.2.1];glyA:glycine hydroxymethyltransferase [EC:2.1.2.1];glyA:glycine hydroxymethyltransferase [EC:2.1.2.1];glyA:glycine hydroxymethyltransferase [EC:…	Metabolic pathways - Oryza sativa japonica (Japanese rice) (RefSeq) ;Biosynthesis of secondary metabolites - Oryza sativa japonica (Japanese rice) (RefSeq) ;Carbon metabolism - Oryza sativa japonica (Japanese rice) (RefSeq) ;Biosynthesis of amino acids - Oryza sativa japonica (Japanese rice) (RefSeq) ;Glyoxylate and dicarboxylate metabolism - Oryza sativa japonica (Japanese rice) (RefSeq) ;Glycin…	IPR019798;IPR015424;IPR015422;IPR015421;IPR001085;	Serine hydroxymethyltransferase, pyridoxal phosphate binding site;Pyridoxal phosphate-dependent transferase;Pyridoxal phosphate-dependent transferase, major region, subdomain 2;Pyridoxal phosphate-dependent transferase, major region, subdomain 1;Serine hydroxymethyltransferase;
[truncated: 480 more rows]
