# Supplementary material for: Global Proteomic Analysis Reveals Widespread Lysine Succinylation in Rice Seedlings
Source: Int J Mol Sci. 2019 Nov 25;20(23):5911. doi: 10.3390/ijms20235911 (PMC6929033; doi:10.3390/ijms20235911)
Supplement: Supplementary file 1 [file ijms-20-05911-s001.zip › Supplementary Table 2.xlsx]

## Sheet: Table S-2
Table S2 GO classification of succinylated proteins by the terms of level 2
GO Terms Level 1	GO Terms Level 2	No. of Protein
biological_process	localization	33
	metabolic process	263
	cellular component organization or biogenesis	23
	immune system process	7
	response to stimulus	135
	multi-organism process	31
	rhythmic process	1
	reproduction	13
	multicellular organismal process	27
	single-organism process	77
	signaling	3
	developmental process	28
	cellular process	221
	biological regulation	25
	growth	2
molecular_function	antioxidant activity	10
	nutrient reservoir activity	1
	electron carrier activity	13
	transporter activity	25
	binding	212
	nucleic acid binding transcription factor activity	1
	structural molecule activity	13
	catalytic activity	216
cellular_component	virion	1
	membrane-enclosed lumen	40
	membrane	157
	organelle	255
	cell	276
	nucleoid	2
	extracellular region	54
	macromolecular complex	89
