# Supplementary material for: Global Proteomic Analysis Reveals Widespread Lysine Succinylation in Rice Seedlings
Source: Int J Mol Sci. 2019 Nov 25;20(23):5911. doi: 10.3390/ijms20235911 (PMC6929033; doi:10.3390/ijms20235911)
Supplement: Supplementary file 1 [file ijms-20-05911-s001.zip › Supplementary Table 3.xlsx]

## Sheet: Table S-3
Table S3 Pathway enrichment of succinylated proteins in rice seedlings
KEGG Pathway	Mapping	Background	All Mapping	All Background	Fold enrichment	Fisher' exact Test P value	Benjamini	Protein IDs
Metabolic pathways - Oryza sativa japonica (Japanese rice) (RefSeq)	139	1846	192	4494	1.76244	2.2e-16	5.61e-15	Q6Z8F4;P12085;Q0DG48;Q8H2T7;Q5VNT9;Q0JDN5;Q7F8R1;Q94CN1;Q8HCN3;Q0DF89;Q6Z9G0;Q9AUV6;Q8HCQ9;Q9AUQ4;Q8HCP6;Q5N725;B7EA73;Q10CE4;Q6K6A4;Q0D5P8;P0C522;P0C512;Q6H7I3;Q5TKF4;Q0JRH3;Q7XS58;Q7XRT0;Q2QWT8;Q0J2G2;Q9ASP4;Q9SNK3;Q9ASE0;Q6YZ75;Q7XAL3;Q6ZI55;Q8W317;Q6H4M9;Q654L9;Q2QLY5;Q7XPR2;Q84LK3;Q5VS74;Q6F361;Q6V9T1;Q8S6G5;Q8S6F4;Q8H631;Q8GTK4;B9F3B6;Q2QMG2;Q6K9N6;Q5JMS4;Q0DIB5;Q69K00;Q6H6C7;Q655Q2;Q943K1;…
Carbon metabolism - Oryza sativa japonica (Japanese rice) (RefSeq)	53	266	192	4494	4.66365	2.2e-16	5.61e-15	Q6Z8F4;Q5VNT9;Q0JDN5;Q7F8R1;Q6Z9G0;Q5N725;P0C512;Q7XS58;Q7XRT0;Q9ASP4;Q9SNK3;Q7XAL3;Q6ZI55;Q654L9;Q7XPR2;Q5VS74;Q6F361;Q6V9T1;Q6K9N6;Q0DIB5;Q69K00;Q6H6C7;Q655W2;Q40677;Q7XMA0;Q69V57;Q69UU3;Q6EUS6;Q7FAH2;Q0J8A4;Q6EUF8;Q7X8A1;Q7F190;Q0DS22;Q7XZW5;Q9SDG5;Q10NK0;Q69X42;Q9ZTP5;Q6YPG2;Q6Z4E4;Q2QTJ7;Q9SXP2;Q6AVA8;Q6ZDY8;Q42971;Q6Z3X5;Q6ZEZ1;Q10S34;Q6ZFI6;Q10D68;Q7XVM2;Q6Z5N4
Citrate cycle (TCA cycle) - Oryza sativa japonica (Japanese rice) (RefSeq)	20	59	192	4494	7.93432	1.127e-12	1.6575e-11	Q0JDN5;Q7F8R1;Q9ASP4;Q7XAL3;Q6ZI55;Q654L9;Q5VS74;Q6F361;Q6K9N6;Q7XMA0;Q6EUF8;Q0DS22;Q7XZW5;Q9SDG5;Q6YPG2;Q6ZDY8;Q6Z3X5;Q10S34;Q7XVM2;Q6Z5N4
Carbon fixation in photosynthetic organisms - Oryza sativa japonica (Japanese rice) (RefSeq)	24	91	192	4494	6.17308	1.3e-12	1.6575e-11	Q6Z8F4;Q5N725;P0C512;Q7XRT0;Q9SNK3;Q6F361;Q0DIB5;Q69K00;Q6H6C7;Q655W2;Q40677;Q69V57;Q69UU3;Q6EUS6;Q7FAH2;Q0J8A4;Q7X8A1;Q7F190;Q7XZW5;Q10NK0;Q9ZTP5;Q2QTJ7;Q6AVA8;Q6ZEZ1
Glyoxylate and dicarboxylate metabolism - Oryza sativa japonica (Japanese rice) (RefSeq)	19	71	192	4494	6.26364	3.967e-10	4.04634e-09	Q7F8R1;Q10CE4;P0C512;Q6F361;Q69UU3;Q6EUF8;Q7XZW5;A3C6G9;Q2QTJ7;Q9SXP2;Q6YT73;Q69RJ0;Q10S34;Q6ZFI6;Q10D68;Q10S82;Q7X7H3;Q10T42;Q6YU90
Oxidative phosphorylation - Oryza sativa japonica (Japanese rice) (RefSeq)	25	178	192	4494	3.28739	3.126e-07	2.6571e-06	P12085;Q0DG48;Q8H2T7;Q8HCN3;Q8HCQ9;Q8HCP6;Q6K6A4;P0C522;Q9ASE0;Q8W317;Q6H4M9;Q8S6F4;Q0JLH6;Q10MD5;B7E914;Q84NW1;Q8GVH7;Q651T8;Q7DNB0;Q7G3Y4;Q6I5G9;Q7XXS0;Q6ZDY8;Q6L4W7;Q0JEM8
Photosynthesis - Oryza sativa japonica (Japanese rice) (RefSeq)	20	126	192	4494	3.71528	1.041e-06	7.58443e-06	P12085;Q0DF89;Q8HCQ9;Q0D5P8;Q8S6G5;Q8S6F4;Q8GTK4;Q943K1;Q943W1;Q84PB4;Q84PB5;Q69VC8;Q84NW1;Q7DNB0;Q6ZBV1;Q8S7T4;Q8S7T3;Q69S39;Q0JEM8;Q2QSR5
Glycolysis / Gluconeogenesis - Oryza sativa japonica (Japanese rice) (RefSeq)	21	141	192	4494	3.48604	1.448e-06	9.231e-06	Q5VNT9;Q6Z9G0;Q9AUQ4;Q5N725;Q9ASP4;Q7XAL3;Q654L9;Q5VS74;Q0DIB5;Q69K00;Q6H6C7;Q655W2;Q40677;Q69V57;Q9FRX7;Q7FAH2;Q0J8A4;Q10NK0;Q6YPG2;Q42971;Q6Z5N4
Biosynthesis of secondary metabolites - Oryza sativa japonica (Japanese rice) (RefSeq)	66	902	192	4494	1.71265	2.716e-06	1.53907e-05	Q5VNT9;Q0JDN5;Q7F8R1;Q9AUV6;Q9AUQ4;Q5N725;Q10CE4;O04138;Q5TKF4;Q2QWT8;Q9ASP4;Q7XAL3;Q6ZI55;Q7Y1Z0;Q654L9;Q2QLY5;Q5VS74;Q6F361;Q5VR12;Q6K9N6;Q5JMS4;Q0DIB5;Q69K00;Q6H6C7;Q655Q2;Q655W2;Q0IMS5;Q40677;Q7XMA0;Q69V57;Q69UU3;Q9FRX7;Q6EUS6;Q7FAH2;Q0J8A4;Q6EUF8;Q9SDJ2;Q0DS22;Q7XZW5;Q9SDG5;Q10NK0;Q8GVZ0;Q93X08;Q9ZTP5;Q6YPG2;A3C6G9;Q0DKY4;Q0IT43;Q6YT73;Q94LR9;Q6ZDY8;Q0DLY4;Q10G56;Q42971;Q6Z3X5;Q6ZEZ1;Q10S34;…
Biosynthesis of amino acids - Oryza sativa japonica (Japanese rice) (RefSeq)	26	249	192	4494	2.44403	3.995e-05	0.000203745	Q5VNT9;Q7F8R1;Q5N725;Q7XS58;Q6ZI55;Q2QLY5;Q0DIB5;Q69K00;Q6H6C7;Q655W2;Q40677;Q7XMA0;Q69V57;Q69UU3;Q6EUS6;Q7FAH2;Q0J8A4;Q6EUF8;Q9SDG5;Q9ZTP5;Q0DKY4;Q42971;Q6ZEZ1;Q10S34;Q10D68;Q7X7N2
Valine, leucine and isoleucine degradation - Oryza sativa japonica (Japanese rice) (RefSeq)	10	43	192	4494	5.44331	6.022e-05	0.000279202	Q6H7I3;Q2QWT8;Q9ASP4;Q6YZ75;Q2QMG2;Q655Q2;Q9FRX7;Q6Z4E4;Q94LR9;Q75IM9
Pyruvate metabolism - Oryza sativa japonica (Japanese rice) (RefSeq)	13	84	192	4494	3.6224	0.0001883	0.000800275	Q9ASP4;Q7XAL3;Q654L9;Q5VS74;Q6F361;Q9FRX7;Q7F190;Q0DS22;Q7XZW5;Q948T6;Q6YPG2;Q6AVA8;Q6Z5N4
Glycine, serine and threonine metabolism - Oryza sativa japonica (Japanese rice) (RefSeq)	11	67	192	4494	3.84282	0.0004542	0.00178186	Q9ASP4;Q7XPR2;Q84LK3;Q6V9T1;Q69UU3;Q69X42;A3C6G9;Q10R45;Q6ZFI6;Q10D68;Q6YU90
Photosynthesis - antenna proteins - Oryza sativa japonica (Japanese rice) (RefSeq)	6	18	192	4494	7.80208	0.0007171	0.00261229	Q5ZA98;Q0J2G2;Q0JLH1;Q10HD0;Q6Z411;Q7XV11
Pentose phosphate pathway - Oryza sativa japonica (Japanese rice) (RefSeq)	9	57	192	4494	3.69572	0.002534	0.0086156	Q6Z9G0;Q9AUQ4;Q5N725;Q0DIB5;Q40677;Q69V57;Q10NK0;Q9ZTP5;Q6ZEZ1
2-Oxocarboxylic acid metabolism - Oryza sativa japonica (Japanese rice) (RefSeq)	8	59	192	4494	3.17373	0.01176	0.037485	Q7F8R1;Q6ZI55;Q7XMA0;Q69UU3;Q6EUS6;Q6EUF8;Q9SDG5;Q10S34
Fructose and mannose metabolism - Oryza sativa japonica (Japanese rice) (RefSeq)	8	70	192	4494	2.675	0.02799	0.08397	Q0DEX6;Q5N725;Q0DIB5;Q69K00;Q40677;Q69V57;Q0J8G4;Q10NK0
Alanine, aspartate and glutamate metabolism - Oryza sativa japonica (Japanese rice) (RefSeq)	6	48	192	4494	2.92578	0.05138	0.145577	B9F3B6;Q69UU3;Q6EUS6;Q852M0;Q10R45;Q6ZFI6
Peroxisome - Oryza sativa japonica (Japanese rice) (RefSeq)	8	86	192	4494	2.17733	0.07162	0.192243	Q10CE4;Q8H631;Q7XMA0;Q6YT73;Q94LR9;Q43008;Q6ZFI6;Q10S82
Aminoacyl-tRNA biosynthesis - Oryza sativa japonica (Japanese rice) (RefSeq)	7	72	192	4494	2.27561	0.08401	0.212694	Q0JDK3;Q0JQL0;Q943W5;Q0D8F6;Q6Z0N5;Q6K1T2;Q6Z695
Tryptophan metabolism - Oryza sativa japonica (Japanese rice) (RefSeq)	4	25	192	4494	3.745	0.08758	0.212694	Q0JDN5;Q9FRX7;Q6Z3X5;Q10S82
Lysine degradation - Oryza sativa japonica (Japanese rice) (RefSeq)	4	29	192	4494	3.22845	0.1233	0.285832	Q0JDN5;Q9FRX7;Q6Z3X5;Q7XVM2
Ascorbate and aldarate metabolism - Oryza sativa japonica (Japanese rice) (RefSeq)	5	46	192	4494	2.54416	0.1298	0.287817	Q9AUV6;P0C0L1;Q9FRX7;Q10N21;Q84PW3
Cysteine and methionine metabolism - Oryza sativa japonica (Japanese rice) (RefSeq)	8	101	192	4494	1.85396	0.1365	0.290063	Q0JRH3;Q7XS58;Q2QLY5;Q6F361;Q6EUS6;Q7XZW5;Q0DKY4;Q0ISV7
One carbon pool by folate - Oryza sativa japonica (Japanese rice) (RefSeq)	3	21	192	4494	3.34375	0.2237	0.456348	Q7XPR2;Q10D68;Q10T42
RNA degradation - Oryza sativa japonica (Japanese rice) (RefSeq)	7	105	192	4494	1.56042	0.2875	0.563942	Q5VNT9;Q5TKQ5;Q8GTB0;Q9LWT6;Q8H903;Q42971;Q10RW9
Pentose and glucuronate interconversions - Oryza sativa japonica (Japanese rice) (RefSeq)	4	46	192	4494	2.03533	0.3107	0.586878	Q9AUV6;Q9FRX7;Q93X08;Q9ZTP5
Fatty acid degradation - Oryza sativa japonica (Japanese rice) (RefSeq)	4	47	192	4494	1.99202	0.3225	0.587411	Q94CN1;Q8H631;Q9FRX7;Q94LR9
Nitrogen metabolism - Oryza sativa japonica (Japanese rice) (RefSeq)	3	34	192	4494	2.06526	0.4274	0.73593	Q852M0;Q7F2G3;Q69RJ0
Amino sugar and nucleotide sugar metabolism - Oryza sativa japonica (Japanese rice) (RefSeq)	7	124	192	4494	1.32132	0.4329	0.73593	Q9AUV6;Q9AUQ4;O04138;Q7Y1Z0;Q5VR12;Q0J8G4;Q93X08
Arginine and proline metabolism - Oryza sativa japonica (Japanese rice) (RefSeq)	5	81	192	4494	1.44483	0.4538	0.746574	Q9FRX7;Q6EUS6;Q852M0;Q10G56;Q7X7N2
alpha-Linolenic acid metabolism - Oryza sativa japonica (Japanese rice) (RefSeq)	3	40	192	4494	1.75547	0.5124	0.807809	Q94CN1;Q8H631;Q94LR9
Propanoate metabolism - Oryza sativa japonica (Japanese rice) (RefSeq)	2	17	192	4494	2.75368	0.5227	0.807809	Q6K9N6;Q6Z4E4
Glutathione metabolism - Oryza sativa japonica (Japanese rice) (RefSeq)	5	94	192	4494	1.24501	0.5718	0.8577	B7EA73;P0C0L1;Q8S5T1;Q7XMA0;Q10N21
Fatty acid metabolism - Oryza sativa japonica (Japanese rice) (RefSeq)	4	81	192	4494	1.15586	0.6768	0.986194	Q94CN1;Q8H631;Q10MS3;Q94LR9
Cyanoamino acid metabolism - Oryza sativa japonica (Japanese rice) (RefSeq)	2	38	192	4494	1.23191	0.8094	0.9981	Q7XS58;Q10D68
Sulfur metabolism - Oryza sativa japonica (Japanese rice) (RefSeq)	2	38	192	4494	1.23191	0.8094	0.9981	Q7XS58;Q5QLQ5
beta-Alanine metabolism - Oryza sativa japonica (Japanese rice) (RefSeq)	2	40	192	4494	1.17031	0.8254	0.9981	Q9FRX7;Q6Z4E4
Biosynthesis of unsaturated fatty acids - Oryza sativa japonica (Japanese rice) (RefSeq)	2	42	192	4494	1.11458	0.84	0.9981	Q8H631;Q94LR9
