# Supplementary material for: Global Proteomic Analysis Reveals Widespread Lysine Succinylation in Rice Seedlings
Source: Int J Mol Sci. 2019 Nov 25;20(23):5911. doi: 10.3390/ijms20235911 (PMC6929033; doi:10.3390/ijms20235911)
Supplement: Supplementary file 1 [file ijms-20-05911-s001.zip › Supplementary Table 4.xlsx]

## Sheet: Table S-4
Table S4 lysine succinylated and acetylated proteins in rice embryo and seedlings stage.
√ means protein contains PTM sites
X means protein does not contain PTM sites
Protein ID	Kac protein (embryo)	Ksu protein (embryo)	Kac protein (seedling)	Ksu protein (seedling)
A3AHG5	√	√	X	X
B7EM60	√	X	X	X
B7F7K7	√	X	X	X
B9F3B6	√	√	X	√
B9FK36	√	X	X	X
B9G2A8	√	X	X	X
C7IZ16	√	X	X	X
C7J2U9	√	X	X	X
P09229	√	X	X	X
P0C512	√	√	√	√
P0C5A4	√	√	X	X
P0C5C9	√	√	X	X
P30298	√	X	√	X
P31924	√	X	√	X
P35683	√	√	√	X
P37833	√	√	X	X
P93438	√	X	√	X
Q07661	√	X	√	X
Q0D4I9	√	X	X	X
Q0D5Z2	√	√	X	X
Q0D840	√	√	√	X
Q0D9C4	√	X	√	X
Q0D9G9	√	√	X	X
Q0DA75	√	X	√	X
Q0DAX8	√	X	X	X
Q0DBY0	√	X	X	X
Q0DFB8	√	X	√	X
Q0DFU5	√	X	X	X
Q0DHN6	√	X	X	X
Q0DIB5	√	√	√	√
Q0DJC0	√	√	X	√
Q0DJU1	√	X	X	X
Q0DKF0	√	X	X	X
Q0DKP0	√	X	X	X
Q0DLC5	√	X	√	X
Q0DMD3	√	X	X	X
Q0DR25	√	X	√	X
Q0DT04	√	√	X	X
Q0DUA3	√	√	X	X
Q0DY33	√	X	√	√
Q0DZP9	√	X	X	X
Q0E0Q3	√	√	X	X
Q0E2I8	√	X	X	X
Q0E2Q7	√	X	X	X
Q0E2S4	√	X	X	X
Q0E2W7	√	X	X	X
Q0E466	√	√	√	√
Q0E4Q0	√	X	X	X
Q0INA3	√	X	X	X
Q0INF6	√	X	X	X
Q0IP84 (Q08479)	√	X	X	X
Q0IQF7	√	X	√	X
Q0IR97	√	X	√	√
Q0ISV6	√	X	√	X
Q0ISV7	√	√	√	√
Q0ITS8	√	X	X	X
Q0IUB6	√	X	X	X
Q0IXR7	√	√	√	√
Q0J0I3	√	√	√	X
Q0J1Q2	√	√	X	X
Q0J4L7	√	X	X	X
Q0J4P2	√	X	√	X
Q0J528	√	X	X	X
Q0J5V5	√	X	X	X
Q0J709	√	X	√	√
Q0J771	√	X	√	X
Q0J8A4	√	√	√	√
Q0J962	√	X	√	X
Q0JEI2	√	X	X	X
Q0JI56	√	X	X	X
Q0JJ25	√	√	√	X
Q0JMH0	√	X	√	X
Q0JQP8	√	√	√	X
Q0JR25	√	√	X	X
Q10CW4	√	X	X	X
Q10DK3	√	√	X	X
Q10E23	√	√	√	√
Q10FQ7	√	√	X	√
Q10KT9	√	X	X	X
Q10L32	√	X	X	X
Q10LP5	√	√	√	X
Q10LW8	√	X	X	X
Q10M12	√	√	√	X
Q10MD1	√	X	√	X
Q10MS5	√	X	√	X
Q10MT2	√	X	X	X
Q10MW3	√	√	√	X
Q10NC7	√	X	X	X
Q10P60	√	√	X	X
Q10PB0	√	X	X	X
Q10PW8	√	X	X	X
Q10QD8	√	X	X	X
Q10QU9	√	X	√	X
Q10QZ6	√	√	X	√
Q10RP0	√	X	√	X
Q10RZ3	√	X	X	X
Q10S34	√	√	√	√
Q10ST8	√	√	X	X
Q2QLY4	√	√	√	X
Q2QM55	√	X	√	X
Q2QNS7	√	√	X	X
Q2QWZ1	√	X	X	X
Q2QX07	√	X	X	X
Q2QX46	√	X	X	X
Q2R1J8	√	√	√	X
Q2R1M8	√	X	X	X
Q2R223	√	√	X	X
Q2R2W2	√	√	X	X
Q2R2X2	√	X	X	X
Q2R8Z5	√	√	X	X
Q2RAK2	√	√	X	X
Q2RBN7	√	X	X	X
Q338N8	√	√	X	X
Q33AI7	√	X	X	X
Q42971	√	√	√	√
Q42980	√	√	X	X
Q43008	√	√	√	√
Q53JG0	√	√	√	X
Q53L24	√	X	X	X
Q53LQ0	√	√	√	√
Q53NL5	√	X	X	X
Q53Q78	√	X	X	X
Q53WK4	√	X	X	X
Q5JKW5	√	√	X	X
Q5JKZ9	√	X	X	X
Q5JLP6	√	X	√	X
Q5N725	√	√	√	√
Q5N7Q5	√	X	X	X
Q5N7W3	√	X	X	X
Q5NAF6	√	X	X	X
Q5NBS3	√	X	X	X
Q5QM99	√	X	X	X
Q5QMK7	√	X	√	X
Q5QNG0	√	X	X	X
Q5SN81	√	X	X	X
Q5TKF4	√	√	√	√
Q5VME5	√	X	X	X
Q5VNW1	√	X	√	√
Q5VQ78	√	X	X	X
Q5VR12	√	√	√	√
Q5VRG3	√	√	X	X
Q5VRM0	√	X	√	X
Q5VRY1	√	√	X	X
Q5W6C3	√	X	X	X
Q5W6H0	√	√	X	X
Q5W6H1	√	X	√	X
Q5WMY3	√	X	√	X
Q5Z7R2	√	X	X	X
Q5Z8Y4	√	X	X	X
Q5Z9H9	√	√	X	√
Q5ZDJ3	√	X	X	X
Q5ZDX6	√	X	X	X
Q5ZE11	√	X	X	X
Q5ZEN1	√	X	X	X
Q654U8	√	X	√	X
Q654V6	√	√	X	X
Q655T1	√	√	X	X
Q656J2	√	X	X	X
Q65WW3	√	√	X	X
Q65X97	√	X	X	X
Q65XA0	√	√	√	X
Q67G20	√	X	√	√
Q67IU3	√	X	X	√
Q67IU5	√	X	√	X
Q67UE5	√	X	X	X
Q67VM2	√	X	√	X
Q67VZ1	√	√	X	X
Q688J1	√	X	√	X
Q688Q9	√	X	X	X
Q688X1	√	X	X	X
Q69IL7	√	X	X	X
Q69IU4	√	X	X	X
Q69JW2	√	X	X	X
Q69NG5	√	X	X	X
Q69P84	√	X	X	X
Q69UI8	√	X	√	√
Q69UJ0	√	X	X	X
Q69VQ7	√	X	X	X
Q6ASR1	√	√	X	X
Q6ATD9	√	X	X	X
Q6AUF5	√	X	√	X
Q6AV23	√	X	X	X
Q6ESJ0	√	√	X	X
Q6ETD9	√	X	X	X
Q6EUD7	√	X	√	X
Q6EUP4	√	X	X	X
Q6F2Y7	√	X	X	X
Q6F331	√	X	X	X
Q6F332	√	√	√	X
Q6F361	√	√	√	√
Q6H4L2	√	√	√	X
Q6H4V4	√	X	X	X
Q6H5J0	√	X	√	X
Q6H660	√	X	X	X
Q6H6C7	√	√	√	√
Q6H713	√	√	√	X
Q6H7M0	√	X	X	X
Q6H7M1	√	X	X	X
Q6H7T1	√	√	X	X
Q6H7U2	√	X	√	X
Q6H852	√	√	√	X
Q6I572	√	X	X	X
Q6K1Q5	√	X	X	X
Q6K1R5	√	X	√	X
Q6K2Y3	√	X	X	X
Q6K3Z3	√	X	√	X
Q6K5G8	√	√	X	X
Q6K680	√	√	X	X
Q6K705	√	X	√	X
Q6K7E9	√	X	X	X
Q6K7R5	√	X	X	X
Q6K9G4	√	X	X	X
Q6K9N6	√	√	X	√
Q6L507	√	X	X	X
Q6L509	√	√	√	X
Q6L5F8	√	X	X	X
Q6YPF2	√	X	X	X
Q6YS11	√	X	X	X
Q6YS69	√	X	√	X
Q6YVX8	√	X	X	X
Q6YXW6	√	√	X	X
Q6YY64	√	X	√	X
Q6YYV1	√	X	X	X
Q6YZB2	√	X	X	X
Q6YZH8	√	X	√	X
Q6YZI2	√	√	X	X
Q6YZX5	√	X	X	X
Q6YZX6	√	√	√	√
Q6Z0F1	√	X	√	X
Q6Z0G0	√	√	X	X
Q6Z0I4	√	X	√	X
Q6Z0N5	√	X	X	√
Q6Z1G7	√	√	X	X
Q6Z382	√	X	√	X
Q6Z3X5	√	√	X	√
Q6Z4E4	√	√	√	√
Q6Z6A7	√	√	X	X
Q6Z6E6	√	X	X	X
Q6Z6L4	√	√	√	X
Q6Z720	√	X	X	X
Q6Z7B0	√	√	X	√
Q6Z7F5	√	X	X	X
Q6Z875	√	X	X	X
Q6Z8Y5	√	X	X	X
Q6ZBH2	√	X	X	X
Q6ZG90	√	√	√	√
Q6ZGS9	√	X	X	X
Q6ZH98	√	√	√	√
Q6ZIR2	√	X	X	X
Q6ZKC0	√	√	√	√
Q6ZLB8	√	√	X	X
Q75G91	√	X	X	X
Q75GT3	√	X	X	X
Q75GX9	√	√	X	X
Q75H81	√	X	X	X
Q75HJ3	√	X	X	X
Q75IZ8	√	X	X	X
Q75J15	√	X	X	X
Q75KH3	√	√	X	X
Q75LR5	√	√	√	X
Q75M08	√	√	√	X
Q75M32	√	X	√	√
Q762A6	√	X	X	X
Q7EZJ0	√	X	X	X
Q7F280	√	X	√	X
Q7F5L2	√	X	X	X
Q7F8R0	√	X	X	X
Q7FAT6	√	X	X	X
Q7G3Y4	√	√	X	√
Q7GCH3	√	√	X	X
Q7GD79	√	√	√	X
Q7X752	√	√	X	X
Q7X7V8	√	√	X	X
Q7XAL3	√	√	X	√
Q7XB58	√	X	X	X
Q7XC31	√	√	X	X
Q7XC37	√	√	√	X
Q7XIK5	√	X	X	X
Q7XKB5	√	X	√	X
Q7XLG5	√	√	X	X
Q7XLP6	√	X	X	X
Q7XM29	√	X	X	X
Q7XM93	√	X	X	X
Q7XMP6	√	X	X	X
Q7XPE9	√	X	X	X
Q7XPI5	√	X	X	X
Q7XPL2	√	X	√	X
Q7XQ03	√	X	X	X
Q7XTE8	√	X	√	X
Q7XTJ3	√	X	X	X
Q7XTK1	√	√	√	X
Q7XTL6	√	X	X	X
Q7XTT0	√	X	X	X
Q7XUC9	√	X	√	√
Q7XUW6	√	√	√	X
Q7XV86	√	√	√	X
Q7XXS0	√	√	√	√
Q7XZX4	√	X	√	X
Q7Y152	√	X	X	X
Q84LK3	√	X	X	√
Q84M35	√	X	X	X
Q84M87	√	X	X	X
Q84MP7	√	X	√	X
Q84MQ4	√	X	X	X
Q84NX8	√	X	√	X
Q84P97	√	X	X	√
Q84Q77	√	√	X	X
Q84QT9	√	X	X	X
Q84QW3	√	X	√	X
Q84SC3	√	X	√	X
Q84SZ4	√	X	√	X
Q84T92	√	X	X	X
Q84TX6	√	X	X	X
Q84ZL6	√	X	√	X
Q851Y8	√	√	X	√
Q852L2	√	√	X	X
Q8GSE9	√	X	√	X
Q8GTB0	√	√	X	√
Q8GVY2	√	X	X	X
Q8H2J8	√	√	√	X
Q8H2T7	√	X	X	√
Q8H3Q7	√	√	X	X
Q8H4B9	√	√	X	√
Q8H4V1	√	X	X	X
Q8H590	√	X	X	X
Q8H7Q6	√	X	X	X
Q8H8J4	√	X	X	X
Q8H8T0	√	√	X	X
Q8L4L4	√	√	√	X
Q8L5X0	√	X	X	X
Q8LHD1	√	X	X	X
Q8LHG8	√	X	X	X
Q8LI89	√	X	X	X
Q8LJG8	√	X	X	X
Q8LJU5	√	X	X	X
Q8LMR0	√	X	√	X
Q8LNU2	√	X	X	X
Q8LQ33	√	√	X	X
Q8LQ41	√	X	X	X
Q8RUI4	√	X	X	X
Q8S059	√	X	X	X
Q8S2K0	√	√	X	X
Q8S7Q0	√	X	X	X
Q8S7U3	√	√	X	X
Q8W0I1	√	X	√	√
Q8W1L6	√	X	X	X
Q93VT8	√	X	X	X
Q93X08	√	√	√	√
Q943E6	√	X	X	X
Q943K7	√	√	X	X
Q943L0	√	X	√	X
Q948T6	√	√	√	√
Q94DM0	√	√	X	X
Q94ED6	√	X	X	X
Q94HA1	√	X	X	X
Q94J20	√	√	X	X
Q94JJ0	√	X	X	X
Q9AQZ5	√	X	X	X
Q9ASP4	√	√	√	√
Q9AUQ4	√	√	√	√
Q9AUR8	√	X	X	X
Q9AUW0	√	X	X	X
Q9AUW3	√	√	X	X
Q9AX20	√	√	X	X
Q9FP64	√	√	X	X
Q9FR35	√	√	√	X
Q9FRX7	√	√	X	√
Q9FU80	√	√	√	√
Q9FW37	√	X	X	X
Q9FXT8	√	X	X	X
Q9FXT9	√	X	X	X
Q9LDC9	√	X	√	X
Q9LDN2	√	√	X	X
Q9LE07	√	X	X	X
Q9LGQ6	√	X	√	X
Q9LST4	√	X	X	X
Q9LST9	√	X	X	X
Q9LSU0	√	X	X	X
Q9LSU3	√	X	X	√
Q9LWN1	√	√	X	X
Q9LWS2	√	√	√	X
Q9LWT2	√	X	X	X
Q9LWT6	√	X	√	√
Q9SDG6	√	X	X	X
Q9SDK4	√	X	X	X
Q9SLY8	√	√	√	√
Q9SMB1	√	X	X	X
Q9SXP2	√	√	√	√
Q9SXV0	√	X	√	X
C7J3B8	X	√	X	X
P0C522	X	√	√	√
P27777	X	√	X	X
P55142	X	√	X	X
Q0D3W6	X	√	X	X
Q0D852	X	√	X	X
Q0DBK8	X	√	X	X
Q0DEU6	X	√	X	X
Q0DG48	X	√	X	√
Q0DIY6	X	√	X	X
Q0DLY4	X	√	X	√
Q0DT05	X	√	X	X
Q0DWC5	X	√	X	X
Q0DXS9	X	√	√	X
Q0E3C8	X	√	X	X
Q0IPW3	X	√	X	X
Q0IQK9	X	√	X	X
Q0JAT1	X	√	X	√
Q0JGZ6	X	√	X	X
Q0JKR6	X	√	X	X
Q10D68	X	√	√	√
Q10EK7	X	√	X	X
Q10MK4	X	√	X	X
Q10NS6	X	√	X	X
Q2QNF3	X	√	X	X
Q2QVC1	X	√	√	X
Q2R4Z4	X	√	X	X
Q2R8P2	X	√	X	X
Q40680	X	√	X	X
Q43007	X	√	X	√
Q53K18	X	√	X	X
Q53L10	X	√	X	X
Q5JK10	X	√	√	X
Q5JMG5	X	√	X	√
Q5NBN5	X	√	X	X
Q5TKQ5	X	√	X	√
Q5VMT5	X	√	X	X
Q5VNV1	X	√	X	X
Q5VS73	X	√	X	X
Q5Z627	X	√	X	X
Q5Z771	X	√	X	X
Q5Z8V9	X	√	X	X
Q5ZCA9	X	√	X	X
Q60EY9	X	√	X	X
Q655Q2	X	√	X	√
Q65XG4	X	√	X	√
Q67W57	X	√	√	√
Q69QQ6	X	√	X	√
Q69RN2	X	√	√	X
Q69S66	X	√	X	√
Q69TW4	X	√	X	X
Q69TY4	X	√	X	X
Q69UF2	X	√	X	√
Q6EPN3	X	√	X	X
Q6ERL4	X	√	X	√
Q6EUS6	X	√	X	√
Q6H4P7	X	√	X	X
Q6I5R5	X	√	X	X
Q6K2D2	X	√	X	X
Q6K3G5	X	√	X	X
Q6K5H9	X	√	X	X
Q6K669	X	√	X	X
Q6K8D4	X	√	√	X
Q6K8R1	X	√	X	X
Q6KA29	X	√	X	X
Q6L4X5	X	√	√	X
Q6YU81	X	√	X	X
Q6YUA1	X	√	X	X
Q6YVI0	X	√	X	X
Q6YWA6	X	√	X	X
Q6YYR2	X	√	X	X
Q6YZA9	X	√	X	X
Q6Z0I0	X	√	X	X
Q6Z7L1	X	√	√	√
Q6Z7T0	X	√	X	X
Q6Z7V2	X	√	X	X
Q6ZC70	X	√	X	√
Q6ZDX1	X	√	X	X
Q6ZDY8	X	√	X	√
Q6ZFJ5	X	√	X	√
Q6ZHC0	X	√	X	√
Q6ZJS7	X	√	X	√
Q75GI3	X	√	X	X
Q75J18	X	√	√	X
Q75LL0	X	√	X	X
Q7F8R1	X	√	X	√
Q7FAH2	X	√	√	√
Q7X8U6	X	√	X	√
Q7XBA6	X	√	X	X
Q7XDC8	X	√	X	X
Q7XEM9	X	√	X	X
Q7XEQ3	X	√	X	√
Q7XHN4	X	√	X	X
Q7XIH2	X	√	X	X
Q7XIQ1	X	√	√	√
Q7XJB4	X	√	√	X
Q7XMA0	X	√	X	√
Q7XMJ1	X	√	X	X
Q7XPL4	X	√	X	X
Q7XPR2	X	√	√	√
Q7XR98	X	√	X	X
Q7XUW5	X	√	X	X
Q7XV33	X	√	X	X
Q7XVM2	X	√	√	√
Q7XXR8	X	√	X	X
Q7Y0Y8	X	√	X	X
Q84J50	X	√	X	X
Q84R32	X	√	X	√
Q84UR8	X	√	√	X
Q8GRK1	X	√	X	√
Q8H3I7	X	√	√	√
Q8H8B0	X	√	X	X
Q8H8U2	X	√	X	X
Q8H903	X	√	√	√
Q8L4F2	X	√	X	X
Q94CM9	X	√	X	X
Q94JA2	X	√	X	X
Q94JF2	X	√	X	X
Q9ARZ9	X	√	√	X
Q9AUV6	X	√	√	√
Q9AV77	X	√	X	X
Q9AWZ8	X	√	X	√
Q9AYI7	X	√	X	X
Q9FUE3	X	√	X	X
Q9S827	X	√	X	X
Q9SDG5	X	√	X	√
Q9SXG0	X	√	X	X
C7IWD0	X	X	√	√
Q10N21	X	X	√	√
Q40677	X	X	√	√
Q0DKY4	X	X	√	√
Q69V57	X	X	√	√
Q7XZW5	X	X	√	√
Q2QSR7	X	X	√	√
Q7X8A1	X	X	√	√
Q2QU06	X	X	√	√
Q7XV11	X	X	√	√
Q5ZA98	X	X	√	√
Q5Z974	X	X	√	√
Q2RAD9	X	X	√	√
Q5Z6P4	X	X	√	√
Q0DF89	X	X	√	√
Q7F2G3	X	X	√	√
Q75K90	X	X	√	√
Q6ER94	X	X	√	√
Q7F8S5	X	X	√	√
Q69K00	X	X	√	√
Q0DTF5	X	X	√	√
Q5JMR9	X	X	√	√
P93431	X	X	√	√
Q852M0	X	X	√	√
Q0J8G4	X	X	√	√
Q8S6F4	X	X	√	√
Q7X7H3	X	X	√	√
Q943W1	X	X	√	√
Q84PB4	X	X	√	√
Q6ZI53	X	X	√	√
Q5SNJ4	X	X	√	√
A3C6G9	X	X	√	√
Q0D5P8	X	X	√	√
Q8GTK4	X	X	√	√
Q7XRT0	X	X	√	√
A3BLC3	X	X	√	√
Q10HD0	X	X	√	√
Q7EYM8	X	X	√	√
Q7DNB0	X	X	√	√
Q69RJ0	X	X	√	√
Q6YU90	X	X	√	√
Q10S82	X	X	√	√
A0EQG6	X	X	√	X
A1YQJ3	X	X	√	X
A2ZPY0	X	X	√	X
A2ZQ33	X	X	√	X
A2ZQE5	X	X	√	X
A2ZVA8	X	X	√	X
A2ZVC0	X	X	√	X
A2ZX46	X	X	√	X
A2ZZ01	X	X	√	X
A3A0I1	X	X	√	X
A3A1E1	X	X	√	X
A3A3K9	X	X	√	X
A3A7Y3	X	X	√	X
A3A908	X	X	√	X
A3A9C6	X	X	√	X
A3A9Z4	X	X	√	X
A3ABR0	X	X	√	X
A3ABR1	X	X	√	X
A3AC84	X	X	√	X
A3AES9	X	X	√	X
A3AGM3	X	X	√	X
A3AHB5	X	X	√	X
A3ALU8	X	X	√	X
A3ATE4	X	X	√	X
A3AV14	X	X	√	X
A3AWX6	X	X	√	X
A3BDI4	X	X	√	X
A3BDS5	X	X	√	X
A3BF94	X	X	√	X
A3BFA0	X	X	√	X
A3BKF2	X	X	√	X
A3BKU8	X	X	√	X
A3BL40	X	X	√	X
A3BM51	X	X	√	X
A3C0Z2	X	X	√	X
A3C462	X	X	√	X
A3C4P3	X	X	√	X
A3C4S4	X	X	√	X
A3C6D7	X	X	√	X
A3C776	X	X	√	X
A3C8H1	X	X	√	X
A3CB05	X	X	√	X
A3CJH1	X	X	√	X
B0FFP0	X	X	√	X
B1NEV7	X	X	√	X
B5BQV2	X	X	√	X
B7E2W9	X	X	√	X
B7E390	X	X	√	X
B7E3A0	X	X	√	X
B7E588	X	X	√	X
B7E5F1	X	X	√	X
B7E6P6	X	X	√	X
B7E6Z4	X	X	√	X
B7E7X1	X	X	√	X
B7EA73	X	X	√	√
B7EAG8	X	X	√	X
B7EHG8	X	X	√	X
B7EK56	X	X	√	X
B7ENR4	X	X	√	X
B7ERR5	X	X	√	X
B7ERZ5	X	X	√	X
B7ETL1	X	X	√	X
B7EX80	X	X	√	X
B7F5J5	X	X	√	X
B7FA07	X	X	√	X
B7FAE9	X	X	√	X
B9A1G6	X	X	√	X
B9A1G8	X	X	√	X
B9EUL1	X	X	√	X
B9EW51	X	X	√	X
B9EXG6	X	X	√	X
B9EYN3	X	X	√	X
B9F1I6	X	X	√	X
B9F342	X	X	√	X
B9F3C2	X	X	√	X
B9F4H0	X	X	√	X
B9F4R1	X	X	√	X
B9F5S9	X	X	√	X
B9F6I7	X	X	√	X
B9F7C4	X	X	√	X
B9F7T1	X	X	√	X
B9F813	X	X	√	X
B9FAY8	X	X	√	X
B9FBW1	X	X	√	X
B9FCF5	X	X	√	X
B9FCM4	X	X	√	X
B9FFT3	X	X	√	X
B9FI18	X	X	√	X
B9FK56	X	X	√	X
B9FKA7	X	X	√	X
B9FM57	X	X	√	X
B9FPJ4	X	X	√	X
B9FPV8	X	X	√	X
B9FQV4	X	X	√	X
B9FSC5	X	X	√	X
B9FUN5	X	X	√	X
B9FWE4	X	X	√	X
B9FY06	X	X	√	X
B9FZG6	X	X	√	X
B9FZT1	X	X	√	X
B9FZZ5	X	X	√	X
B9G0B4	X	X	√	X
B9G2N4	X	X	√	X
B9G3A0	X	X	√	X
B9GCG4	X	X	√	X
C6F1P3	X	X	√	X
C7IWI9	X	X	√	X
C7J3N7	X	X	√	X
C7J8J3	X	X	√	X
D0TZK6	X	X	√	X
E0X6U7	X	X	√	X
E0X6V4	X	X	√	X
E9KIN7	X	X	√	X
F4MG95	X	X	√	X
H2KW47	X	X	√	X
H2KW82	X	X	√	X
H2KW98	X	X	√	X
H2KWJ3	X	X	√	X
H2KWU8	X	X	√	X
H2KX45	X	X	√	X
H2KX53	X	X	√	X
H2KX66	X	X	√	X
I3RVL9	X	X	√	X
O22386	X	X	√	X
O64422	X	X	√	X
O64937	X	X	√	X
O82451	X	X	√	X
P0C030	X	X	√	X
P0C1G8	X	X	√	X
P0C2Z0	X	X	√	X
P0C2Z3	X	X	√	X
P0C2Z6	X	X	√	X
P0C319	X	X	√	X
P0C358	X	X	√	X
P0C361	X	X	√	X
P0C367	X	X	√	X
P0C389	X	X	√	X
P0C422	X	X	√	X
P0C446	X	X	√	X
P0C451	X	X	√	X
P0C5D5	X	X	√	√
P12085	X	X	√	√
P14655	X	X	√	X
P14656	X	X	√	X
P14717	X	X	√	X
P17784	X	X	√	X
P25776	X	X	√	X
P25777	X	X	√	X
P35681	X	X	√	X
P35684	X	X	√	X
P35685	X	X	√	X
P40392	X	X	√	X
P40978	X	X	√	X
P41344	X	X	√	X
P41345	X	X	√	X
P42862	X	X	√	X
P48494	X	X	√	X
P48642	X	X	√	X
P49027	X	X	√	X
P49100	X	X	√	X
P49397	X	X	√	X
P52428	X	X	√	X
Q01859	X	X	√	X
Q06396	X	X	√	X
Q06967	X	X	√	X
Q0D3Z9	X	X	√	X
Q0D5J7	X	X	√	X
Q0D6L9	X	X	√	X
Q0D7H6	X	X	√	X
Q0D8H0	X	X	√	X
Q0D8L0	X	X	√	X
Q0DC43	X	X	√	X
Q0DD43	X	X	√	X
Q0DD57	X	X	√	X
Q0DE92	X	X	√	X
Q0DEU8	X	X	√	X
Q0DFC9	X	X	√	X
Q0DG05	X	X	√	X
Q0DH04	X	X	√	X
Q0DH67	X	X	√	X
Q0DK10	X	X	√	X
Q0DPW7	X	X	√	X
Q0DQN8	X	X	√	X
Q0DWI9	X	X	√	X
Q0DX85	X	X	√	X
Q0DXV3	X	X	√	X
Q0DYW1	X	X	√	X
Q0DZE3	X	X	√	X
Q0DZE5	X	X	√	X
Q0E032	X	X	√	X
Q0E040	X	X	√	X
Q0E0G3	X	X	√	X
Q0E2Q6	X	X	√	X
Q0E3P3	X	X	√	X
Q0E4K1	X	X	√	X
Q0ILV0	X	X	√	X
Q0IMS5	X	X	√	√
Q0IMZ6	X	X	√	X
Q0INR5	X	X	√	X
Q0INY7	X	X	√	X
Q0IPF7	X	X	√	X
Q0IPU6	X	X	√	X
Q0IRV4	X	X	√	X
Q0IRW9	X	X	√	X
Q0ITK1	X	X	√	X
Q0J0R0	X	X	√	X
Q0J0Z5	X	X	√	X
Q0J3W2	X	X	√	X
Q0J5J5	X	X	√	X
Q0J6U8	X	X	√	X
Q0J7H9	X	X	√	X
Q0J8M2	X	X	√	X
Q0J8V1	X	X	√	X
Q0J9E0	X	X	√	X
Q0J9F5	X	X	√	X
Q0JA68	X	X	√	X
Q0JAA9	X	X	√	X
Q0JAF4	X	X	√	X
Q0JB49	X	X	√	X
Q0JBB6	X	X	√	X
Q0JBV4	X	X	√	X
Q0JCD0	X	X	√	X
Q0JCT1	X	X	√	X
Q0JCX3	X	X	√	X
Q0JD29	X	X	√	X
Q0JDN5	X	X	√	√
Q0JE83	X	X	√	X
Q0JGY1	X	X	√	X
Q0JGZ1	X	X	√	X
Q0JK76	X	X	√	X
Q0JKY8	X	X	√	X
Q0JLX8	X	X	√	X
Q0JM17	X	X	√	X
Q0JM76	X	X	√	X
Q0JNL7	X	X	√	X
Q0JNS6	X	X	√	X
Q0JPA6	X	X	√	X
Q0JQ96	X	X	√	X
Q0PVB0	X	X	√	X
Q108V3	X	X	√	X
Q10BJ6	X	X	√	X
Q10CF4	X	X	√	X
Q10CF5	X	X	√	X
Q10CJ2	X	X	√	X
Q10D30	X	X	√	X
Q10DN0	X	X	√	X
Q10DV7	X	X	√	X
Q10EJ0	X	X	√	X
Q10I42	X	X	√	√
Q10IJ6	X	X	√	X
Q10KF0	X	X	√	X
Q10LR6	X	X	√	X
Q10LV7	X	X	√	X
Q10LX5	X	X	√	X
Q10LX6	X	X	√	X
Q10LY7	X	X	√	X
Q10MS4	X	X	√	X
Q10MT7	X	X	√	X
Q10MT8	X	X	√	X
Q10NK0	X	X	√	√
Q10NT4	X	X	√	X
Q10Q43	X	X	√	X
Q10QU8	X	X	√	X
Q10QZ4	X	X	√	X
Q10QZ5	X	X	√	X
Q10R45	X	X	√	√
Q10SA2	X	X	√	X
Q10SM7	X	X	√	X
Q10T66	X	X	√	X
Q2QLI3	X	X	√	X
Q2QLX5	X	X	√	X
Q2QLY5	X	X	√	√
Q2QM23	X	X	√	X
Q2QND5	X	X	√	X
Q2QPR0	X	X	√	X
Q2QQ48	X	X	√	X
Q2QQF7	X	X	√	X
Q2QS13	X	X	√	X
Q2QTK0	X	X	√	X
Q2QU60	X	X	√	X
Q2QV45	X	X	√	X
Q2QVG9	X	X	√	X
Q2QWN3	X	X	√	X
Q2QX01	X	X	√	X
Q2QYL0	X	X	√	X
Q2QYL3	X	X	√	X
Q2QZ41	X	X	√	X
Q2R1J7	X	X	√	X
Q2R1S1	X	X	√	X
Q2R1U2	X	X	√	X
Q2R3A1	X	X	√	X
Q2R3B6	X	X	√	X
Q2R3E0	X	X	√	X
Q2R3H6	X	X	√	X
Q2R3H7	X	X	√	X
Q2R4Y1	X	X	√	X
Q2R4Y7	X	X	√	X
Q2R4Y8	X	X	√	X
Q2RA00	X	X	√	X
Q2RBD1	X	X	√	X
Q2RBM2	X	X	√	X
Q336T5	X	X	√	X
Q339G9	X	X	√	X
Q40648	X	X	√	√
Q40665	X	X	√	X
Q53JF7	X	X	√	X
Q53JL8	X	X	√	X
Q53LU9	X	X	√	X
Q53M52	X	X	√	X
Q53MR5	X	X	√	X
Q53N81	X	X	√	X
Q53N82	X	X	√	X
Q53NM9	X	X	√	√
Q53QG2	X	X	√	X
Q56US1	X	X	√	X
Q5JJU6	X	X	√	X
Q5JK84	X	X	√	X
Q5JKU5	X	X	√	X
Q5JMS4	X	X	√	√
Q5JNA0	X	X	√	√
Q5JNC1	X	X	√	X
Q5KQH5	X	X	√	X
Q5N8C7	X	X	√	X
Q5N9A0	X	X	√	X
Q5NAI9	X	X	√	X
Q5NAM3	X	X	√	X
Q5NAY1	X	X	√	X
Q5QLH2	X	X	√	X
Q5QLP0	X	X	√	X
Q5SMW6	X	X	√	X
Q5TKJ2	X	X	√	X
Q5TKP2	X	X	√	X
Q5U1S3	X	X	√	X
Q5U1S8	X	X	√	X
Q5VMA1	X	X	√	X
Q5VND6	X	X	√	X
Q5VR00	X	X	√	X
Q5VRP6	X	X	√	X
Q5VRT7	X	X	√	X
Q5W707	X	X	√	X
Q5W730	X	X	√	X
Q5Z4C1	X	X	√	X
Q5Z7F8	X	X	√	X
Q5Z9H8	X	X	√	X
Q5ZDX8	X	X	√	X
Q60E66	X	X	√	X
Q650W6	X	X	√	X
Q651F0	X	X	√	X
Q651T8	X	X	√	√
Q652U8	X	X	√	X
Q653Z1	X	X	√	X
Q654R2	X	X	√	X
Q655T6	X	X	√	X
Q65XK3	X	X	√	X
Q65XW4	X	X	√	√
Q67TM4	X	X	√	X
Q67UK9	X	X	√	X
Q67VM1	X	X	√	X
Q69IN8	X	X	√	X
Q69K73	X	X	√	X
Q69LC0	X	X	√	X
Q69NF7	X	X	√	X
Q69QD5	X	X	√	X
Q69QR6	X	X	√	X
Q69S39	X	X	√	√
Q69SV0	X	X	√	X
Q69WE3	X	X	√	X
Q69XM3	X	X	√	X
Q69Y99	X	X	√	√
Q6AUZ6	X	X	√	X
Q6AVA8	X	X	√	√
Q6ERW7	X	X	√	X
Q6ERW9	X	X	√	X
Q6ESI7	X	X	√	X
Q6ESR4	X	X	√	X
Q6F362	X	X	√	X
Q6F3B6	X	X	√	X
Q6H443	X	X	√	X
Q6H6D2	X	X	√	X
Q6H7I7	X	X	√	X
Q6H7I9	X	X	√	√
Q6H8H3	X	X	√	X
Q6I5U6	X	X	√	X
Q6K1W6	X	X	√	X
Q6K4S7	X	X	√	X
Q6K6Q1	X	X	√	X
Q6K8J4	X	X	√	X
Q6L4W3	X	X	√	X
Q6L5I5	X	X	√	√
Q6PL11	X	X	√	X
Q6V9T1	X	X	√	√
Q6YTX5	X	X	√	√
Q6YYB0	X	X	√	X
Q6YYW3	X	X	√	X
Q6Z2Z4	X	X	√	X
Q6Z3V7	X	X	√	X
Q6Z411	X	X	√	√
Q6Z4W7	X	X	√	X
Q6Z504	X	X	√	X
Q6Z506	X	X	√	X
Q6Z6H0	X	X	√	X
Q6Z861	X	X	√	X
Q6Z8F4	X	X	√	√
Q6Z8K7	X	X	√	X
Q6Z921	X	X	√	X
Q6Z9Y5	X	X	√	X
Q6ZBP3	X	X	√	X
Q6ZBZ2	X	X	√	X
Q6ZC69	X	X	√	X
Q6ZFI6	X	X	√	√
Q6ZFJ3	X	X	√	X
Q6ZFJ4	X	X	√	X
Q6ZGJ8	X	X	√	√
Q6ZGL5	X	X	√	X
Q6ZJJ1	X	X	√	X
Q6ZL16	X	X	√	X
Q70G58	X	X	√	X
Q75HE6	X	X	√	X
Q75I93	X	X	√	X
Q75IQ4	X	X	√	X
Q75L10	X	X	√	X
Q75LJ7	X	X	√	X
Q7F4F8	X	X	√	X
Q7F7I7	X	X	√	X
Q7F9I1	X	X	√	√
Q7F9Y6	X	X	√	X
Q7G3F1	X	X	√	X
Q7GBK0	X	X	√	X
Q7X6J6	X	X	√	X
Q7X7I6	X	X	√	X
Q7X7Y5	X	X	√	X
Q7XBT1	X	X	√	X
Q7XBW1	X	X	√	X
Q7XC09	X	X	√	X
Q7XCK0	X	X	√	X
Q7XD74	X	X	√	X
Q7XHZ2	X	X	√	X
Q7XJ02	X	X	√	X
Q7XK23	X	X	√	X
Q7XKE9	X	X	√	X
Q7XKS9	X	X	√	X
Q7XMK5	X	X	√	X
Q7XNE0	X	X	√	X
Q7XPN4	X	X	√	X
Q7XPQ3	X	X	√	X
Q7XPT6	X	X	√	X
Q7XPW1	X	X	√	X
Q7XPY2	X	X	√	X
Q7XQK2	X	X	√	X
Q7XR60	X	X	√	X
Q7XSQ9	X	X	√	X
Q7XSS2	X	X	√	X
Q7XUV4	X	X	√	X
Q7XUY5	X	X	√	X
Q7XZW4	X	X	√	X
Q7Y096	X	X	√	X
Q7Y1I5	X	X	√	X
Q84J55	X	X	√	X
Q84M34	X	X	√	X
Q84PA4	X	X	√	X
Q84SC5	X	X	√	X
Q84TB3	X	X	√	√
Q84TX5	X	X	√	X
Q84VE1	X	X	√	X
Q850W6	X	X	√	X
Q851P9	X	X	√	X
Q851S8	X	X	√	X
Q852C7	X	X	√	X
Q8GTK8	X	X	√	X
Q8H3I3	X	X	√	X
Q8H3X4	X	X	√	X
Q8H4T5	X	X	√	X
Q8H5J2	X	X	√	X
Q8H7M3	X	X	√	X
Q8H7V0	X	X	√	X
Q8H7Y8	X	X	√	X
Q8H852	X	X	√	X
Q8H8D8	X	X	√	X
Q8L5K0	X	X	√	X
Q8LH97	X	X	√	X
Q8LJ43	X	X	√	X
Q8LNF2	X	X	√	X
Q8LQN2	X	X	√	X
Q8LR34	X	X	√	X
Q8RU48	X	X	√	X
Q8S091	X	X	√	X
Q8S0J7	X	X	√	X
Q8S6F2	X	X	√	X
Q8S6F3	X	X	√	X
Q8S7T4	X	X	√	√
Q8S857	X	X	√	X
Q8SA35	X	X	√	X
Q8W0C2	X	X	√	X
Q8W0C5	X	X	√	X
Q8W374	X	X	√	X
Q8W3D2	X	X	√	X
Q8W3D9	X	X	√	X
Q8W3N5	X	X	√	X
Q8W5I3	X	X	√	X
Q93W07	X	X	√	X
Q941T6	X	X	√	X
Q941T8	X	X	√	X
Q943F3	X	X	√	X
Q943L2	X	X	√	X
Q94E46	X	X	√	X
Q94JE1	X	X	√	X
Q94JJ4	X	X	√	X
Q94JJ7	X	X	√	X
Q9AS12	X	X	√	X
Q9ASE0	X	X	√	√
Q9AV87	X	X	√	X
Q9AYP4	X	X	√	X
Q9FRT3	X	X	√	X
Q9FTY4	X	X	√	X
Q9LDS7	X	X	√	X
Q9LGH8	X	X	√	X
Q9LGI2	X	X	√	X
Q9LI00	X	X	√	X
Q9LWT7	X	X	√	X
Q9SNK3	X	X	√	√
Q9XGP7	X	X	√	X
Q9XJ19	X	X	√	X
Q9ZP20	X	X	√	√
Q9ZRI9	X	X	√	X
U5KNJ7	X	X	√	X
V5K4S9	X	X	√	X
Q5JKX2	X	X	X	√
Q67UZ0	X	X	X	√
Q0DS22	X	X	X	√
Q6YZI4	X	X	X	√
Q655Y3	X	X	X	√
Q5VNT9	X	X	X	√
Q6EUF8	X	X	X	√
Q0JLH6	X	X	X	√
Q0IT43	X	X	X	√
Q84ZK1	X	X	X	√
Q5VS74	X	X	X	√
Q2QX42	X	X	X	√
Q0DIK2	X	X	X	√
Q5Z5X5	X	X	X	√
Q10M34	X	X	X	√
Q7EZD2	X	X	X	√
Q6AVT7	X	X	X	√
Q10CE4	X	X	X	√
Q69UU3	X	X	X	√
Q5JMM6	X	X	X	√
Q69UZ3	X	X	X	√
O04138	X	X	X	√
Q5QLQ5	X	X	X	√
Q6H611	X	X	X	√
Q655X0	X	X	X	√
Q6ZI55	X	X	X	√
Q6K6A4	X	X	X	√
Q2QMC5	X	X	X	√
Q0DHL4	X	X	X	√
Q84MY1	X	X	X	√
Q0D8F6	X	X	X	√
Q69VC8	X	X	X	√
Q655W2	X	X	X	√
Q943K1	X	X	X	√
Q8HCR5	X	X	X	√
Q8W317	X	X	X	√
Q94CR1	X	X	X	√
Q0JLL8	X	X	X	√
Q0JFE2	X	X	X	√
Q10G56	X	X	X	√
Q941F5	X	X	X	√
Q9FE64	X	X	X	√
Q69MT1	X	X	X	√
Q0DKJ1	X	X	X	√
Q2QSR5	X	X	X	√
Q7XZV8	X	X	X	√
Q0JQL0	X	X	X	√
Q6Z9G0	X	X	X	√
Q84PB7	X	X	X	√
Q850X1	X	X	X	√
Q8GVZ0	X	X	X	√
Q6EQG2	X	X	X	√
Q69V07	X	X	X	√
Q94CN1	X	X	X	√
Q6EUQ5	X	X	X	√
Q651B0	X	X	X	√
Q65X66	X	X	X	√
Q8LH05	X	X	X	√
Q69TX3	X	X	X	√
Q0DEX6	X	X	X	√
Q94LR9	X	X	X	√
Q7XZF7	X	X	X	√
Q6MWE2	X	X	X	√
Q2QWT8	X	X	X	√
Q9AT30	X	X	X	√
Q8LRH2	X	X	X	√
Q10RW9	X	X	X	√
Q0IN14	X	X	X	√
Q69X42	X	X	X	√
Q652I8	X	X	X	√
Q8HCN3	X	X	X	√
Q5QLT6	X	X	X	√
Q9SDJ2	X	X	X	√
Q84NW1	X	X	X	√
Q0IWS0	X	X	X	√
Q6YPG2	X	X	X	√
O80414	X	X	X	√
Q75IM9	X	X	X	√
Q654L9	X	X	X	√
Q0JEM8	X	X	X	√
Q6YSX0	X	X	X	√
Q9SXX7	X	X	X	√
Q60E59	X	X	X	√
Q0JDK3	X	X	X	√
Q9FWV2	X	X	X	√
Q7Y0E6	X	X	X	√
Q6Z316	X	X	X	√
Q69QI6	X	X	X	√
Q0DJB9	X	X	X	√
Q53PA7	X	X	X	√
Q0DA95	X	X	X	√
Q8S7T3	X	X	X	√
Q2QTJ7	X	X	X	√
Q8S6G5	X	X	X	√
Q2QXA0	X	X	X	√
Q7XMK9	X	X	X	√
Q0DSD6	X	X	X	√
Q5N7E8	X	X	X	√
Q75HP6	X	X	X	√
Q10M74	X	X	X	√
Q8HCP8	X	X	X	√
Q8W084	X	X	X	√
Q6YZ75	X	X	X	√
B7E914	X	X	X	√
Q6H7I3	X	X	X	√
Q7X7N2	X	X	X	√
Q84PW3	X	X	X	√
Q943W5	X	X	X	√
Q6Z5N4	X	X	X	√
Q8GVH7	X	X	X	√
Q6K643	X	X	X	√
Q7F190	X	X	X	√
Q2QZ12	X	X	X	√
Q6ZEZ1	X	X	X	√
Q10MD5	X	X	X	√
Q6ZGK5	X	X	X	√
Q6ZJI9	X	X	X	√
Q6Z8F7	X	X	X	√
Q10PH1	X	X	X	√
Q10Q21	X	X	X	√
Q6L4W7	X	X	X	√
Q6Z510	X	X	X	√
Q5VRJ8	X	X	X	√
Q6YT73	X	X	X	√
Q7XNY2	X	X	X	√
Q5VMN4	X	X	X	√
Q7Y1Z0	X	X	X	√
Q7XBY4	X	X	X	√
Q8LNG5	X	X	X	√
Q6H4M9	X	X	X	√
Q6I5G9	X	X	X	√
Q0J879	X	X	X	√
Q0JLH1	X	X	X	√
Q0J2G2	X	X	X	√
Q7EYR6	X	X	X	√
Q8S7J1	X	X	X	√
Q5VP49	X	X	X	√
P0C0L1	X	X	X	√
Q8H631	X	X	X	√
Q5JNL6	X	X	X	√
Q5Z8F4	X	X	X	√
Q6Z026	X	X	X	√
Q84YJ8	X	X	X	√
Q10T42	X	X	X	√
Q6I629	X	X	X	√
C7J4R3	X	X	X	√
Q8S9R1	X	X	X	√
Q8S5T1	X	X	X	√
Q84PB5	X	X	X	√
Q6ZBV1	X	X	X	√
Q69KU2	X	X	X	√
A3C7K0	X	X	X	√
Q10MS3	X	X	X	√
Q2RB23	X	X	X	√
Q6Z6H2	X	X	X	√
Q69LA6	X	X	X	√
Q6KAI0	X	X	X	√
Q8HCQ9	X	X	X	√
Q9ZTP5	X	X	X	√
Q67VQ4	X	X	X	√
Q5VP75	X	X	X	√
Q7XS58	X	X	X	√
C7J0H4	X	X	X	√
Q6KA00	X	X	X	√
Q0JK21	X	X	X	√
Q0J4M3	X	X	X	√
Q7X7S9	X	X	X	√
Q2QMG2	X	X	X	√
Q7XAM2	X	X	X	√
Q7XI14	X	X	X	√
Q0JRH3	X	X	X	√
Q7F9U3	X	X	X	√
Q8HCP6	X	X	X	√
Q6Z964	X	X	X	√
Q6Z695	X	X	X	√
Q6K1T2	X	X	X	√
