# Supplementary material for: Global Proteomic Analysis Reveals Widespread Lysine Succinylation in Rice Seedlings
Source: Int J Mol Sci. 2019 Nov 25;20(23):5911. doi: 10.3390/ijms20235911 (PMC6929033; doi:10.3390/ijms20235911)
Supplement: Supplementary file 1 [file ijms-20-05911-s001.zip › Supplementary Table 5.xlsx]

## Sheet: Table S-4
Table S5 lysine succinylated and acetylated sites in rice embryo and seedlings stage.
√ means this site is a PTM sites
X means this site is not a PTM sites
Protein ID	Position	Kac sites(embryo)	Ksu sites(embryo)	Kac sites(seedling)	Ksu sites(seedling)
A3AHG5	309	√	√	X	X
B7EM60	155	√	X	X	X
B7F7K7	403	√	X	X	X
B9F3B6	385	√	√	X	√
B9FK36	1358	√	X	X	X
B9G2A8	254	√	X	X	X
C7IZ16	137	√	X	X	X
C7J2U9	567	√	X	X	X
P09229	120	√	X	X	X
P09229	84	√	X	X	X
P0C512	356	√	√	√	X
P0C5A4	133	√	√	X	X
P0C5A4	106	√	√	X	X
P0C5C9	197	√	√	X	X
P0C5C9	168	√	√	X	X
P0C5C9	140	√	X	X	X
P0C5C9	137	√	√	X	X
P0C5C9	118	√	√	X	X
P0C5C9	89	√	√	X	X
P0C5C9	83	√	√	X	X
P0C5C9	79	√	√	X	X
P0C5C9	58	√	X	X	X
P30298	439	√	X	X	X
P30298	164	√	X	√	X
P31924	755	√	X	√	X
P31924	447	√	X	√	X
P31924	172	√	X	√	X
P35683	127	√	√	X	X
P35683	63	√	√	X	X
P35683	14	√	X	√	X
P37833	86	√	X	X	X
P37833	82	√	X	X	X
P93438	224	√	X	√	X
Q07661	36	√	X	√	X
Q0D4I9	110	√	X	X	X
Q0D5Z2	61	√	√	X	X
Q0D840	64	√	X	X	X
Q0D840	55	√	X	X	X
Q0D840	14	√	X	X	X
Q0D9C4	50	√	X	√	X
Q0D9G9	575	√	X	X	X
Q0D9G9	362	√	X	X	X
Q0D9G9	161	√	X	X	X
Q0DA75	35	√	X	√	X
Q0DAX8	280	√	X	X	X
Q0DBY0	13	√	X	X	X
Q0DFB8	77	√	X	√	X
Q0DFU5	190	√	X	X	X
Q0DFU5	178	√	X	X	X
Q0DFU5	142	√	X	X	X
Q0DHN6	269	√	X	X	X
Q0DIB5	225	√	√	√	X
Q0DJC0	165	√	X	X	X
Q0DJU1	450	√	X	X	X
Q0DKF0	74	√	X	X	X
Q0DKP0	451	√	X	X	X
Q0DLC5	16	√	X	√	X
Q0DMD3	615	√	X	X	X
Q0DR25	80	√	X	X	X
Q0DR25	19	√	X	√	X
Q0DT04	44	√	√	X	X
Q0DUA3	427	√	X	X	X
Q0DUA3	272	√	X	X	X
Q0DUA3	45	√	X	X	X
Q0DUA3	27	√	X	X	X
Q0DY33	324	√	X	X	√
Q0DZP9	21	√	X	X	X
Q0E0Q3	626	√	X	X	X
Q0E0Q3	222	√	X	X	X
Q0E0Q3	142	√	X	X	X
Q0E0Q3	84	√	X	X	X
Q0E2I8	51	√	X	X	X
Q0E2Q7	255	√	X	X	X
Q0E2S4	134	√	X	X	X
Q0E2S4	19	√	X	X	X
Q0E2W7	86	√	X	X	X
Q0E466	169	√	√	√	X
Q0E4Q0	120	√	X	X	X
Q0E4Q0	16	√	X	X	X
Q0INA3	139	√	X	X	X
Q0INF6	285	√	X	X	X
Q0IP84 (Q08479)	168	√	X	X	X
Q0IQF7	101	√	X	X	X
Q0IR97	119	√	X	√	X
Q0IR97	84	√	X	√	√
Q0ISV6	353	√	X	√	X
Q0ISV7	471	√	X	√	X
Q0ISV7	267	√	X	√	X
Q0ITS8	146	√	X	X	X
Q0IUB6	318	√	X	X	X
Q0IXR7	29	√	√	√	√
Q0J0I3	228	√	X	X	X
Q0J0I3	221	√	X	√	X
Q0J0I3	209	√	X	X	X
Q0J0I3	129	√	X	X	X
Q0J0I3	27	√	√	X	X
Q0J1Q2	6	√	X	X	X
Q0J4L7	8	√	X	X	X
Q0J4P2	588	√	X	√	X
Q0J4P2	540	√	X	X	X
Q0J4P2	483	√	X	√	X
Q0J4P2	419	√	X	X	X
Q0J4P2	416	√	X	X	X
Q0J4P2	335	√	X	X	X
Q0J4P2	279	√	X	X	X
Q0J528	88	√	X	X	X
Q0J5V5	688	√	X	X	X
Q0J5V5	544	√	X	X	X
Q0J5V5	525	√	X	X	X
Q0J709	132	√	X	√	X
Q0J771	49	√	X	√	X
Q0J8A4	300	√	X	X	X
Q0J8A4	221	√	√	X	√
Q0J8A4	141	√	X	X	X
Q0J8A4	57	√	√	√	X
Q0J962	327	√	X	√	X
Q0JEI2	154	√	X	X	X
Q0JI56	66	√	X	X	X
Q0JJ25	73	√	√	√	X
Q0JJ25	5	√	X	X	X
Q0JMH0	302	√	X	√	X
Q0JQP8	238	√	X	X	X
Q0JQP8	113	√	X	√	X
Q0JQP8	4	√	X	√	X
Q0JR25	196	√	√	X	X
Q0JR25	46	√	X	X	X
Q10CW4	244	√	X	X	X
Q10DK3	307	√	X	X	X
Q10E23	124	√	X	X	X
Q10E23	89	√	X	X	X
Q10E23	36	√	X	√	X
Q10FQ7	111	√	√	X	√
Q10KT9	397	√	X	X	X
Q10L32	111	√	X	X	X
Q10LP5	751	√	X	X	X
Q10LP5	633	√	X	X	X
Q10LP5	442	√	X	X	X
Q10LW8	179	√	X	X	X
Q10M12	264	√	√	√	X
Q10M12	244	√	X	√	X
Q10M12	235	√	X	√	X
Q10M12	95	√	√	√	X
Q10M12	75	√	X	X	X
Q10M12	66	√	X	√	X
Q10MD1	169	√	X	√	X
Q10MS5	152	√	X	√	X
Q10MT2	137	√	X	X	X
Q10MW3	580	√	X	X	X
Q10MW3	415	√	√	√	X
Q10MW3	390	√	√	X	X
Q10MW3	381	√	√	X	X
Q10NC7	333	√	X	X	X
Q10P60	142	√	X	X	X
Q10PB0	84	√	X	X	X
Q10PW8	166	√	X	X	X
Q10QD8	227	√	X	X	X
Q10QD8	187	√	X	X	X
Q10QU9	93	√	X	√	X
Q10QU9	61	√	X	√	X
Q10QZ6	427	√	√	X	√
Q10QZ6	243	√	√	X	√
Q10QZ6	179	√	√	X	√
Q10QZ6	172	√	X	X	X
Q10QZ6	161	√	√	X	X
Q10RP0	747	√	X	√	X
Q10RP0	511	√	X	X	X
Q10RZ3	78	√	X	X	X
Q10RZ3	55	√	X	X	X
Q10RZ3	35	√	X	X	X
Q10S34	851	√	X	√	X
Q10S34	824	√	X	X	X
Q10S34	433	√	X	√	√
Q10ST8	68	√	√	X	X
Q2QLY4	740	√	X	X	X
Q2QLY4	689	√	X	X	X
Q2QLY4	287	√	X	X	X
Q2QLY4	273	√	X	√	X
Q2QLY4	47	√	X	X	X
Q2QLY4	36	√	X	X	X
Q2QLY4	18	√	X	X	X
Q2QM55	247	√	X	√	X
Q2QNS7	21	√	X	X	X
Q2QWZ1	432	√	X	X	X
Q2QX07	185	√	X	X	X
Q2QX46	110	√	X	X	X
Q2R1J8	117	√	X	X	X
Q2R1M8	396	√	X	X	X
Q2R223	142	√	√	X	X
Q2R2W2	146	√	√	X	X
Q2R2X2	436	√	X	X	X
Q2R8Z5	347	√	X	X	X
Q2R8Z5	326	√	√	X	X
Q2R8Z5	305	√	X	X	X
Q2R8Z5	237	√	√	X	X
Q2RAK2	297	√	X	X	X
Q2RBN7	955	√	X	X	X
Q338N8	83	√	X	X	X
Q33AI7	261	√	X	X	X
Q42971	438	√	X	X	X
Q42971	417	√	X	√	X
Q42971	354	√	X	X	X
Q42971	270	√	X	X	X
Q42971	234	√	X	X	X
Q42971	205	√	X	√	X
Q42971	66	√	X	X	X
Q42980	112	√	√	X	X
Q43008	215	√	√	X	X
Q43008	162	√	X	X	X
Q43008	58	√	√	√	√
Q53JG0	368	√	X	√	X
Q53JG0	348	√	√	X	X
Q53JG0	204	√	X	X	X
Q53JG0	200	√	X	X	X
Q53JG0	120	√	X	X	X
Q53L24	102	√	X	X	X
Q53LQ0	368	√	X	X	X
Q53LQ0	271	√	X	√	X
Q53LQ0	261	√	X	√	X
Q53LQ0	246	√	X	X	X
Q53LQ0	111	√	X	X	X
Q53LQ0	88	√	√	√	X
Q53NL5	171	√	X	X	X
Q53Q78	158	√	X	X	X
Q53WK4	88	√	X	X	X
Q5JKW5	506	√	X	X	X
Q5JKW5	473	√	X	X	X
Q5JKW5	64	√	√	X	X
Q5JKZ9	48	√	X	X	X
Q5JLP6	237	√	X	X	X
Q5JLP6	210	√	X	√	X
Q5N725	354	√	√	X	X
Q5N725	306	√	√	√	√
Q5N725	225	√	√	√	X
Q5N725	132	√	√	√	X
Q5N725	128	√	√	X	X
Q5N725	106	√	√	X	√
Q5N725	87	√	X	X	X
Q5N725	14	√	√	X	X
Q5N725	7	√	√	√	X
Q5N7Q5	177	√	X	X	X
Q5N7W3	492	√	X	X	X
Q5NAF6	145	√	X	X	X
Q5NAF6	141	√	X	X	X
Q5NBS3	74	√	X	X	X
Q5QM99	44	√	X	X	X
Q5QM99	36	√	X	X	X
Q5QMK7	418	√	X	X	X
Q5QMK7	304	√	X	√	X
Q5QNG0	229	√	X	X	X
Q5SN81	627	√	X	X	X
Q5TKF4	183	√	√	X	√
Q5TKF4	141	√	X	X	X
Q5TKF4	135	√	√	√	X
Q5TKF4	130	√	X	√	X
Q5VME5	437	√	X	X	X
Q5VME5	203	√	X	X	X
Q5VNW1	605	√	X	√	√
Q5VNW1	367	√	X	√	X
Q5VQ78	417	√	X	X	X
Q5VR12	60	√	X	X	X
Q5VRG3	198	√	√	X	X
Q5VRM0	52	√	X	√	X
Q5VRY1	108	√	√	X	X
Q5VRY1	79	√	√	X	X
Q5VRY1	58	√	X	X	X
Q5W6C3	175	√	X	X	X
Q5W6C3	171	√	X	X	X
Q5W6H0	62	√	X	X	X
Q5W6H1	191	√	X	X	X
Q5W6H1	23	√	X	X	X
Q5WMY3	69	√	X	√	X
Q5Z7R2	145	√	X	X	X
Q5Z8Y4	409	√	X	X	X
Q5Z9H9	136	√	√	X	X
Q5Z9H9	78	√	√	X	X
Q5ZDJ3	244	√	X	X	X
Q5ZDJ3	98	√	X	X	X
Q5ZDX6	142	√	X	X	X
Q5ZE11	158	√	X	X	X
Q5ZE11	52	√	X	X	X
Q5ZEN1	211	√	X	X	X
Q5ZEN1	187	√	X	X	X
Q654U8	426	√	X	√	X
Q654U8	266	√	X	√	X
Q654U8	134	√	X	√	X
Q654V6	90	√	√	X	X
Q655T1	331	√	X	X	X
Q655T1	276	√	X	X	X
Q655T1	247	√	X	X	X
Q655T1	178	√	X	X	X
Q655T1	165	√	X	X	X
Q655T1	129	√	√	X	X
Q655T1	125	√	√	X	X
Q655T1	78	√	√	X	X
Q655T1	74	√	√	X	X
Q655T1	69	√	X	X	X
Q655T1	50	√	X	X	X
Q656J2	242	√	X	X	X
Q65WW3	302	√	√	X	X
Q65WW3	257	√	√	X	X
Q65WW3	245	√	X	X	X
Q65WW3	204	√	√	X	X
Q65WW3	66	√	√	X	X
Q65WW3	5	√	√	X	X
Q65X97	273	√	X	X	X
Q65X97	156	√	X	X	X
Q65XA0	112	√	X	X	X
Q65XA0	53	√	X	X	X
Q65XA0	47	√	X	X	X
Q67G20	193	√	X	√	X
Q67G20	70	√	X	√	X
Q67IU3	271	√	X	X	√
Q67IU5	96	√	X	√	X
Q67UE5	176	√	X	X	X
Q67VM2	131	√	X	X	X
Q67VZ1	175	√	√	X	X
Q688J1	459	√	X	√	X
Q688Q9	478	√	X	X	X
Q688X1	506	√	X	X	X
Q69IL7	42	√	X	X	X
Q69IU4	372	√	X	X	X
Q69JW2	61	√	X	X	X
Q69NG5	285	√	X	X	X
Q69P84	326	√	X	X	X
Q69UI8	48	√	X	√	X
Q69UJ0	122	√	X	X	X
Q69VQ7	92	√	X	X	X
Q6ASR1	290	√	X	X	X
Q6ASR1	202	√	X	X	X
Q6ASR1	135	√	X	X	X
Q6ATD9	75	√	X	X	X
Q6AUF5	25	√	X	√	X
Q6AV23	147	√	X	X	X
Q6ESJ0	205	√	X	X	X
Q6ESJ0	200	√	X	X	X
Q6ESJ0	99	√	X	X	X
Q6ETD9	124	√	X	X	X
Q6EUD7	379	√	X	√	X
Q6EUD7	7	√	X	X	X
Q6EUP4	143	√	X	X	X
Q6EUP4	125	√	X	X	X
Q6EUP4	102	√	X	X	X
Q6EUP4	57	√	X	X	X
Q6EUP4	37	√	X	X	X
Q6F2Y7	328	√	X	X	X
Q6F2Y7	167	√	X	X	X
Q6F331	87	√	X	X	X
Q6F332	95	√	X	√	X
Q6F332	87	√	X	X	X
Q6F332	22	√	√	√	X
Q6F361	335	√	√	√	√
Q6H4L2	628	√	X	X	X
Q6H4L2	482	√	√	X	X
Q6H4L2	471	√	X	X	X
Q6H4L2	427	√	√	X	X
Q6H4L2	310	√	√	X	X
Q6H4L2	291	√	X	X	X
Q6H4L2	232	√	X	X	X
Q6H4V4	1211	√	X	X	X
Q6H5J0	206	√	X	X	X
Q6H5J0	129	√	X	√	X
Q6H660	435	√	X	X	X
Q6H660	410	√	X	X	X
Q6H660	305	√	X	X	X
Q6H660	66	√	X	X	X
Q6H6C7	276	√	X	X	X
Q6H6C7	178	√	X	X	X
Q6H6C7	168	√	X	√	X
Q6H6C7	129	√	√	√	X
Q6H6C7	125	√	X	√	X
Q6H6C7	50	√	X	X	X
Q6H713	157	√	√	X	X
Q6H713	149	√	√	√	X
Q6H713	146	√	√	X	X
Q6H713	35	√	√	X	X
Q6H7M0	27	√	X	X	X
Q6H7M1	100	√	X	X	X
Q6H7T1	95	√	√	X	X
Q6H7U2	324	√	X	√	X
Q6H852	171	√	X	√	X
Q6I572	119	√	X	X	X
Q6K1Q5	63	√	X	X	X
Q6K1Q5	26	√	X	X	X
Q6K1R5	91	√	X	X	X
Q6K2Y3	531	√	X	X	X
Q6K3Z3	230	√	X	√	X
Q6K5G8	261	√	√	X	X
Q6K5G8	196	√	√	X	X
Q6K5G8	140	√	√	X	X
Q6K5G8	57	√	√	X	X
Q6K680	93	√	√	X	X
Q6K705	117	√	X	X	X
Q6K705	84	√	X	X	X
Q6K705	47	√	X	X	X
Q6K705	30	√	X	X	X
Q6K705	22	√	X	√	X
Q6K7E9	113	√	X	X	X
Q6K7R5	304	√	X	X	X
Q6K9G4	106	√	X	X	X
Q6K9N6	130	√	X	X	√
Q6L507	43	√	X	X	X
Q6L509	529	√	√	√	X
Q6L509	522	√	X	X	X
Q6L509	251	√	√	√	X
Q6L509	73	√	X	X	X
Q6L5F8	152	√	X	X	X
Q6YPF2	310	√	X	X	X
Q6YS11	189	√	X	X	X
Q6YS69	275	√	X	√	X
Q6YVX8	52	√	X	X	X
Q6YXW6	136	√	X	X	X
Q6YY64	145	√	X	X	X
Q6YY64	141	√	X	X	X
Q6YY64	97	√	X	√	X
Q6YYV1	327	√	X	X	X
Q6YYV1	133	√	X	X	X
Q6YZB2	211	√	X	X	X
Q6YZH8	273	√	X	√	X
Q6YZI2	57	√	X	X	X
Q6YZX5	206	√	X	X	X
Q6YZX6	803	√	X	√	X
Q6YZX6	763	√	X	X	X
Q6YZX6	736	√	X	X	X
Q6YZX6	698	√	√	X	X
Q6YZX6	418	√	X	X	X
Q6YZX6	387	√	X	X	X
Q6YZX6	345	√	√	√	X
Q6YZX6	152	√	√	X	X
Q6YZX6	24	√	X	X	X
Q6Z0F1	260	√	X	√	X
Q6Z0G0	132	√	X	X	X
Q6Z0I4	211	√	X	X	X
Q6Z0N5	171	√	X	X	√
Q6Z1G7	84	√	X	X	X
Q6Z1G7	79	√	√	X	X
Q6Z382	395	√	X	X	X
Q6Z382	119	√	X	X	X
Q6Z3X5	368	√	X	X	X
Q6Z4E4	443	√	X	X	X
Q6Z4E4	416	√	X	X	X
Q6Z4E4	108	√	X	√	√
Q6Z6A7	248	√	X	X	X
Q6Z6A7	173	√	X	X	X
Q6Z6A7	122	√	X	X	X
Q6Z6A7	72	√	√	X	X
Q6Z6A7	25	√	X	X	X
Q6Z6E6	87	√	X	X	X
Q6Z6L4	298	√	X	√	X
Q6Z720	259	√	X	X	X
Q6Z7B0	487	√	X	X	X
Q6Z7F5	174	√	X	X	X
Q6Z875	239	√	X	X	X
Q6Z875	213	√	X	X	X
Q6Z8Y5	52	√	X	X	X
Q6Z8Y5	46	√	X	X	X
Q6ZBH2	35	√	X	X	X
Q6ZG90	104	√	X	X	X
Q6ZGS9	333	√	X	X	X
Q6ZH98	161	√	√	X	X
Q6ZH98	147	√	√	√	X
Q6ZH98	96	√	√	√	√
Q6ZH98	89	√	X	X	X
Q6ZH98	44	√	X	√	X
Q6ZH98	27	√	√	√	X
Q6ZIR2	264	√	X	X	X
Q6ZKC0	119	√	X	X	X
Q6ZLB8	263	√	X	X	X
Q75G91	187	√	X	X	X
Q75GT3	246	√	X	X	X
Q75GX9	488	√	X	X	X
Q75GX9	367	√	√	X	X
Q75GX9	265	√	X	X	X
Q75GX9	262	√	√	X	X
Q75GX9	257	√	√	X	X
Q75GX9	249	√	√	X	X
Q75H81	238	√	X	X	X
Q75H81	124	√	X	X	X
Q75HJ3	322	√	X	X	X
Q75IZ8	339	√	X	X	X
Q75J15	113	√	X	X	X
Q75J15	57	√	X	X	X
Q75KH3	200	√	√	X	X
Q75KH3	167	√	X	X	X
Q75KH3	78	√	√	X	X
Q75LR5	215	√	X	X	X
Q75LR5	51	√	X	X	X
Q75M08	217	√	X	X	X
Q75M32	140	√	X	√	√
Q75M32	126	√	X	√	√
Q762A6	87	√	X	X	X
Q762A6	44	√	X	X	X
Q7EZJ0	368	√	X	X	X
Q7F280	238	√	X	√	X
Q7F280	128	√	X	√	X
Q7F5L2	213	√	X	X	X
Q7F8R0	107	√	X	X	X
Q7FAT6	133	√	X	X	X
Q7G3Y4	145	√	X	X	X
Q7GCH3	111	√	X	X	X
Q7GD79	162	√	X	X	X
Q7GD79	102	√	X	√	X
Q7GD79	74	√	X	X	X
Q7GD79	41	√	X	X	X
Q7X752	83	√	X	X	X
Q7X7V8	408	√	X	X	X
Q7XAL3	527	√	X	X	√
Q7XAL3	350	√	X	X	X
Q7XB58	273	√	X	X	X
Q7XB58	266	√	X	X	X
Q7XC31	48	√	X	X	X
Q7XC37	49	√	X	√	X
Q7XC37	44	√	√	√	X
Q7XC37	35	√	X	X	X
Q7XIK5	96	√	X	X	X
Q7XIK5	57	√	X	X	X
Q7XIK5	44	√	X	X	X
Q7XKB5	282	√	X	X	X
Q7XLG5	566	√	√	X	X
Q7XLP6	240	√	X	X	X
Q7XM29	279	√	X	X	X
Q7XM93	217	√	X	X	X
Q7XMP6	202	√	X	X	X
Q7XPE9	656	√	X	X	X
Q7XPI5	299	√	X	X	X
Q7XPL2	251	√	X	√	X
Q7XQ03	164	√	X	X	X
Q7XQ03	38	√	X	X	X
Q7XTE8	125	√	X	X	X
Q7XTJ3	410	√	X	X	X
Q7XTK1	232	√	X	X	X
Q7XTL6	63	√	X	X	X
Q7XTT0	215	√	X	X	X
Q7XUC9	17	√	X	√	X
Q7XUC9	13	√	X	√	X
Q7XUC9	9	√	X	√	X
Q7XUC9	6	√	X	√	X
Q7XUW6	143	√	√	√	X
Q7XV86	325	√	X	√	X
Q7XV86	150	√	√	X	X
Q7XV86	77	√	X	X	X
Q7XXS0	150	√	√	√	√
Q7XZX4	54	√	X	√	X
Q7XZX4	33	√	X	X	X
Q7XZX4	12	√	X	X	X
Q7Y152	111	√	X	X	X
Q7Y152	49	√	X	X	X
Q84LK3	308	√	X	X	X
Q84M35	43	√	X	X	X
Q84M87	568	√	X	X	X
Q84M87	560	√	X	X	X
Q84MP7	18	√	X	√	X
Q84MP7	13	√	X	√	X
Q84MP7	7	√	X	√	X
Q84MP7	4	√	X	√	X
Q84MQ4	63	√	X	X	X
Q84MQ4	47	√	X	X	X
Q84NX8	117	√	X	X	X
Q84NX8	92	√	X	√	X
Q84P97	62	√	X	X	X
Q84Q77	132	√	X	X	X
Q84Q77	115	√	X	X	X
Q84Q77	102	√	√	X	X
Q84Q77	68	√	√	X	X
Q84QT9	473	√	X	X	X
Q84QW3	71	√	X	√	X
Q84QW3	62	√	X	X	X
Q84QW3	30	√	X	X	X
Q84SC3	56	√	X	√	X
Q84SZ4	165	√	X	√	X
Q84T92	134	√	X	X	X
Q84T92	91	√	X	X	X
Q84TX6	228	√	X	X	X
Q84ZL6	181	√	X	√	X
Q851Y8	89	√	X	X	X
Q852L2	274	√	√	X	X
Q852L2	216	√	√	X	X
Q852L2	163	√	X	X	X
Q852L2	121	√	X	X	X
Q8GSE9	67	√	X	X	X
Q8GTB0	329	√	X	X	X
Q8GVY2	9	√	X	X	X
Q8H2J8	51	√	X	√	X
Q8H2T7	416	√	X	X	√
Q8H3Q7	55	√	√	X	X
Q8H4B9	149	√	X	X	√
Q8H4B9	141	√	√	X	X
Q8H4V1	349	√	X	X	X
Q8H590	25	√	X	X	X
Q8H7Q6	206	√	X	X	X
Q8H8J4	20	√	X	X	X
Q8H8T0	104	√	X	X	X
Q8H8T0	89	√	√	X	X
Q8L4L4	241	√	X	X	X
Q8L4L4	197	√	X	X	X
Q8L4L4	188	√	√	X	X
Q8L4L4	178	√	X	X	X
Q8L4L4	52	√	X	X	X
Q8L4L4	18	√	X	√	X
Q8L5X0	65	√	X	X	X
Q8LHD1	710	√	X	X	X
Q8LHG8	275	√	X	X	X
Q8LI89	640	√	X	X	X
Q8LJG8	708	√	X	X	X
Q8LJU5	152	√	X	X	X
Q8LMR0	375	√	X	√	X
Q8LNU2	673	√	X	X	X
Q8LQ33	818	√	X	X	X
Q8LQ33	645	√	X	X	X
Q8LQ33	409	√	X	X	X
Q8LQ33	169	√	X	X	X
Q8LQ41	28	√	X	X	X
Q8RUI4	99	√	X	X	X
Q8S059	310	√	X	X	X
Q8S059	271	√	X	X	X
Q8S2K0	230	√	X	X	X
Q8S7Q0	334	√	X	X	X
Q8S7U3	61	√	√	X	X
Q8W0I1	96	√	X	√	X
Q8W1L6	40	√	X	X	X
Q93VT8	593	√	X	X	X
Q93VT8	477	√	X	X	X
Q93VT8	19	√	X	X	X
Q93X08	402	√	√	√	X
Q93X08	346	√	X	√	X
Q93X08	285	√	√	X	X
Q93X08	150	√	X	√	X
Q93X08	80	√	√	X	X
Q943E6	94	√	X	X	X
Q943E6	57	√	X	X	X
Q943K7	251	√	X	X	X
Q943K7	73	√	X	X	X
Q943L0	242	√	X	X	X
Q943L0	215	√	X	√	X
Q943L0	209	√	X	√	X
Q948T6	288	√	X	X	X
Q948T6	247	√	X	X	√
Q948T6	191	√	X	X	X
Q948T6	175	√	√	√	X
Q948T6	171	√	X	√	X
Q948T6	106	√	X	X	X
Q948T6	40	√	√	X	X
Q948T6	19	√	X	X	X
Q94DM0	158	√	√	X	X
Q94ED6	261	√	X	X	X
Q94HA1	51	√	X	X	X
Q94J20	150	√	√	X	X
Q94J20	95	√	X	X	X
Q94JJ0	351	√	X	X	X
Q94JJ0	337	√	X	X	X
Q9AQZ5	635	√	X	X	X
Q9AQZ5	292	√	X	X	X
Q9AQZ5	74	√	X	X	X
Q9ASP4	140	√	√	√	√
Q9AUQ4	506	√	X	X	X
Q9AUQ4	361	√	X	√	X
Q9AUQ4	275	√	X	X	X
Q9AUQ4	206	√	X	√	X
Q9AUQ4	69	√	X	X	X
Q9AUQ4	18	√	√	√	√
Q9AUR8	76	√	X	X	X
Q9AUW0	159	√	X	X	X
Q9AUW3	37	√	X	X	X
Q9AX20	91	√	X	X	X
Q9AX20	45	√	X	X	X
Q9FP64	111	√	√	X	X
Q9FR35	99	√	X	X	X
Q9FRX7	406	√	X	X	X
Q9FU80	224	√	X	√	√
Q9FW37	101	√	X	X	X
Q9FXT8	213	√	X	X	X
Q9FXT9	103	√	X	X	X
Q9LDC9	36	√	X	√	X
Q9LDN2	297	√	X	X	X
Q9LE07	70	√	X	X	X
Q9LGQ6	240	√	X	X	X
Q9LST4	217	√	X	X	X
Q9LST4	131	√	X	X	X
Q9LST9	179	√	X	X	X
Q9LSU0	101	√	X	X	X
Q9LSU3	104	√	X	X	X
Q9LWN1	163	√	X	X	X
Q9LWN1	158	√	X	X	X
Q9LWN1	51	√	X	X	X
Q9LWN1	37	√	X	X	X
Q9LWS2	168	√	√	X	X
Q9LWS2	64	√	X	X	X
Q9LWS2	15	√	X	√	X
Q9LWT2	49	√	X	X	X
Q9LWT6	99	√	X	√	√
Q9SDG6	87	√	X	X	X
Q9SDK4	41	√	X	X	X
Q9SDK4	22	√	X	X	X
Q9SLY8	360	√	X	√	X
Q9SLY8	299	√	X	X	X
Q9SLY8	121	√	X	X	X
Q9SMB1	53	√	X	X	X
Q9SXP2	347	√	√	X	√
Q9SXP2	36	√	√	√	√
Q9SXV0	139	√	X	√	X
A3AHG5	300	X	√	X	X
A3AHG5	204	X	√	X	X
A3AHG5	208	X	√	X	X
A3AHG5	327	X	√	X	X
A3AHG5	166	X	√	X	X
A3AHG5	116	X	√	X	X
A3AHG5	100	X	√	X	X
A3AHG5	199	X	√	X	X
A3AHG5	239	X	√	X	X
A3AHG5	273	X	√	X	X
A3AHG5	182	X	√	X	X
B9F3B6	393	X	√	X	X
C7J3B8	55	X	√	X	X
P0C522	387	X	√	X	√
P0C522	502	X	√	X	√
P0C522	142	X	√	X	√
P0C522	486	X	√	√	√
P0C5A4	96	X	√	X	X
P0C5A4	22	X	√	X	X
P0C5A4	142	X	√	X	X
P0C5A4	124	X	√	X	X
P0C5C9	178	X	√	X	X
P0C5C9	108	X	√	X	X
P0C5C9	211	X	√	X	X
P0C5C9	66	X	√	X	X
P0C5C9	21	X	√	X	X
P0C5C9	195	X	√	X	X
P27777	57	X	√	X	X
P27777	116	X	√	X	X
P27777	48	X	√	X	X
P27777	144	X	√	X	X
P37833	47	X	√	X	X
P55142	7	X	√	X	X
Q0D3W6	34	X	√	X	X
Q0D5Z2	14	X	√	X	X
Q0D5Z2	68	X	√	X	X
Q0D840	96	X	√	X	X
Q0D840	102	X	√	X	X
Q0D840	111	X	√	X	X
Q0D840	71	X	√	√	X
Q0D852	38	X	√	X	X
Q0D9G9	622	X	√	X	X
Q0D9G9	353	X	√	X	X
Q0DBK8	28	X	√	X	X
Q0DEU6	36	X	√	X	X
Q0DG48	64	X	√	X	√
Q0DG48	449	X	√	X	√
Q0DG48	176	X	√	X	X
Q0DIB5	106	X	√	X	√
Q0DIB5	128	X	√	X	X
Q0DIY6	65	X	√	X	X
Q0DJC0	125	X	√	X	√
Q0DLY4	315	X	√	X	√
Q0DLY4	246	X	√	X	√
Q0DT04	119	X	√	X	X
Q0DT05	264	X	√	X	X
Q0DT05	80	X	√	X	X
Q0DT05	278	X	√	X	X
Q0DUA3	201	X	√	X	X
Q0DUA3	375	X	√	X	X
Q0DWC5	48	X	√	X	X
Q0DWC5	62	X	√	X	X
Q0DWC5	33	X	√	X	X
Q0DXS9	278	X	√	X	X
Q0E0Q3	18	X	√	X	X
Q0E3C8	136	X	√	X	X
Q0E466	115	X	√	X	√
Q0IPW3	63	X	√	X	X
Q0IPW3	52	X	√	X	X
Q0IQK9	60	X	√	X	X
Q0ISV7	189	X	√	X	X
Q0ISV7	83	X	√	X	√
Q0ISV7	312	X	√	X	X
Q0ISV7	47	X	√	X	X
Q0J0I3	118	X	√	X	X
Q0J0I3	251	X	√	X	X
Q0J0I3	204	X	√	X	X
Q0J1Q2	109	X	√	X	X
Q0J8A4	261	X	√	√	X
Q0J8A4	253	X	√	X	√
Q0JAT1	378	X	√	X	√
Q0JAT1	430	X	√	X	√
Q0JGZ6	284	X	√	X	X
Q0JJ25	206	X	√	X	X
Q0JJ25	139	X	√	√	X
Q0JKR6	49	X	√	X	X
Q0JQP8	149	X	√	X	X
Q0JQP8	70	X	√	X	X
Q0JR25	201	X	√	X	X
Q0JR25	73	X	√	X	X
Q0JR25	249	X	√	X	X
Q0JR25	135	X	√	X	X
Q10D68	183	X	√	X	√
Q10D68	399	X	√	√	√
Q10DK3	127	X	√	X	X
Q10E23	75	X	√	X	√
Q10EK7	169	X	√	X	X
Q10EK7	23	X	√	X	X
Q10EK7	141	X	√	X	X
Q10LP5	343	X	√	X	X
Q10MK4	100	X	√	X	X
Q10MW3	254	X	√	X	X
Q10MW3	262	X	√	X	X
Q10MW3	346	X	√	X	X
Q10NS6	245	X	√	X	X
Q10P60	217	X	√	X	X
Q10P60	175	X	√	X	X
Q10P60	190	X	√	X	X
Q10P60	233	X	√	X	X
Q10QZ6	318	X	√	X	X
Q10S34	150	X	√	X	X
Q10S34	571	X	√	X	√
Q10S34	515	X	√	X	X
Q2QLY4	142	X	√	X	X
Q2QNF3	60	X	√	X	X
Q2QNS7	67	X	√	X	X
Q2QNS7	102	X	√	X	X
Q2QVC1	242	X	√	X	X
Q2R1J8	67	X	√	X	X
Q2R223	171	X	√	X	X
Q2R223	37	X	√	X	X
Q2R2W2	79	X	√	X	X
Q2R4Z4	74	X	√	X	X
Q2R8P2	275	X	√	X	X
Q2R8Z5	130	X	√	X	X
Q2R8Z5	318	X	√	X	X
Q2R8Z5	11	X	√	X	X
Q2R8Z5	106	X	√	X	X
Q2RAK2	39	X	√	X	X
Q338N8	120	X	√	X	X
Q40680	186	X	√	X	X
Q40680	16	X	√	X	X
Q42971	279	X	√	X	X
Q42971	286	X	√	X	√
Q42971	239	X	√	X	√
Q42971	346	X	√	X	X
Q42971	62	X	√	X	√
Q42980	135	X	√	X	X
Q42980	124	X	√	X	X
Q43007	32	X	√	X	X
Q43008	80	X	√	X	X
Q43008	69	X	√	X	X
Q53K18	22	X	√	X	X
Q53L10	401	X	√	X	X
Q53LQ0	147	X	√	X	X
Q53LQ0	74	X	√	X	X
Q53LQ0	128	X	√	X	X
Q5JK10	304	X	√	X	X
Q5JKW5	395	X	√	X	X
Q5JMG5	195	X	√	X	√
Q5N725	103	X	√	X	X
Q5N725	38	X	√	X	X
Q5N725	24	X	√	X	X
Q5N725	9	X	√	√	√
Q5N725	84	X	√	X	X
Q5N725	311	X	√	√	X
Q5N725	320	X	√	√	X
Q5N725	203	X	√	X	X
Q5N725	116	X	√	X	X
Q5NBN5	80	X	√	X	X
Q5NBN5	173	X	√	X	X
Q5NBN5	140	X	√	X	X
Q5TKQ5	169	X	√	X	√
Q5TKQ5	88	X	√	X	X
Q5VMT5	1359	X	√	X	X
Q5VNV1	340	X	√	X	X
Q5VR12	163	X	√	√	√
Q5VRY1	122	X	√	X	X
Q5VS73	375	X	√	X	X
Q5W6H0	114	X	√	X	X
Q5Z627	242	X	√	X	X
Q5Z627	281	X	√	X	X
Q5Z627	257	X	√	X	X
Q5Z627	217	X	√	X	X
Q5Z771	32	X	√	X	X
Q5Z8V9	293	X	√	X	X
Q5Z9H9	143	X	√	X	√
Q5Z9H9	207	X	√	X	X
Q5ZCA9	193	X	√	X	X
Q60EY9	242	X	√	X	X
Q654V6	247	X	√	X	X
Q654V6	253	X	√	X	X
Q654V6	348	X	√	X	X
Q654V6	344	X	√	X	X
Q654V6	360	X	√	X	X
Q655Q2	228	X	√	X	X
Q655Q2	306	X	√	X	√
Q655Q2	248	X	√	X	X
Q655T1	35	X	√	X	X
Q655T1	341	X	√	X	X
Q655T1	342	X	√	X	X
Q655T1	58	X	√	X	X
Q655T1	366	X	√	X	X
Q655T1	257	X	√	X	X
Q655T1	16	X	√	X	X
Q65WW3	220	X	√	X	X
Q65WW3	230	X	√	X	X
Q65WW3	308	X	√	X	X
Q65WW3	102	X	√	X	X
Q65XA0	200	X	√	X	X
Q65XA0	210	X	√	X	X
Q65XG4	285	X	√	X	X
Q65XG4	107	X	√	X	√
Q67VZ1	200	X	√	X	X
Q67W57	177	X	√	X	√
Q69QQ6	380	X	√	X	X
Q69QQ6	588	X	√	X	X
Q69QQ6	519	X	√	X	X
Q69QQ6	549	X	√	X	X
Q69QQ6	442	X	√	X	X
Q69RN2	14	X	√	X	X
Q69S66	813	X	√	X	X
Q69TW4	102	X	√	X	X
Q69TY4	130	X	√	X	X
Q69TY4	122	X	√	X	X
Q69UF2	400	X	√	X	√
Q69UF2	316	X	√	X	√
Q6ASR1	430	X	√	X	X
Q6ASR1	380	X	√	X	X
Q6EPN3	483	X	√	X	X
Q6ERL4	158	X	√	X	√
Q6ESJ0	91	X	√	X	X
Q6ESJ0	164	X	√	X	X
Q6EUS6	279	X	√	X	X
Q6EUS6	75	X	√	X	√
Q6F361	167	X	√	X	X
Q6F361	180	X	√	X	X
Q6F361	327	X	√	X	X
Q6H4L2	260	X	√	X	X
Q6H4P7	720	X	√	X	X
Q6H6C7	342	X	√	X	X
Q6H7T1	105	X	√	X	X
Q6H852	165	X	√	X	X
Q6I5R5	92	X	√	X	X
Q6K2D2	32	X	√	X	X
Q6K2D2	130	X	√	X	X
Q6K3G5	17	X	√	X	X
Q6K5G8	217	X	√	X	X
Q6K5G8	120	X	√	X	X
Q6K5G8	265	X	√	X	X
Q6K5G8	271	X	√	X	X
Q6K5G8	221	X	√	X	X
Q6K5G8	67	X	√	X	X
Q6K5G8	253	X	√	X	X
Q6K5H9	124	X	√	X	X
Q6K669	134	X	√	X	X
Q6K8D4	9	X	√	X	X
Q6K8D4	31	X	√	X	X
Q6K8R1	61	X	√	X	X
Q6K9N6	59	X	√	X	√
Q6K9N6	393	X	√	X	X
Q6K9N6	119	X	√	X	√
Q6K9N6	70	X	√	X	√
Q6K9N6	262	X	√	X	√
Q6K9N6	205	X	√	X	X
Q6KA29	116	X	√	X	X
Q6KA29	371	X	√	X	X
Q6KA29	349	X	√	X	X
Q6KA29	202	X	√	X	X
Q6KA29	184	X	√	X	X
Q6KA29	8	X	√	X	X
Q6KA29	384	X	√	X	X
Q6KA29	400	X	√	X	X
Q6KA29	182	X	√	X	X
Q6KA29	307	X	√	X	X
Q6KA29	239	X	√	X	X
Q6KA29	104	X	√	X	X
Q6KA29	281	X	√	X	X
Q6L4X5	108	X	√	X	X
Q6L509	512	X	√	X	X
Q6L509	505	X	√	X	X
Q6L509	456	X	√	X	X
Q6YU81	60	X	√	X	X
Q6YUA1	197	X	√	X	X
Q6YVI0	254	X	√	X	X
Q6YWA6	37	X	√	X	X
Q6YWA6	45	X	√	X	X
Q6YWA6	32	X	√	X	X
Q6YWA6	55	X	√	X	X
Q6YWA6	69	X	√	X	X
Q6YXW6	185	X	√	X	X
Q6YYR2	52	X	√	X	X
Q6YZA9	68	X	√	X	X
Q6YZA9	211	X	√	X	X
Q6YZA9	144	X	√	X	X
Q6YZI2	59	X	√	X	X
Q6YZX6	708	X	√	X	X
Q6YZX6	745	X	√	X	√
Q6YZX6	765	X	√	X	X
Q6Z0G0	203	X	√	X	X
Q6Z0I0	39	X	√	X	X
Q6Z3X5	214	X	√	X	X
Q6Z3X5	874	X	√	X	X
Q6Z3X5	881	X	√	X	X
Q6Z3X5	529	X	√	X	√
Q6Z3X5	508	X	√	X	X
Q6Z3X5	515	X	√	X	X
Q6Z3X5	588	X	√	X	√
Q6Z4E4	370	X	√	X	√
Q6Z4E4	518	X	√	X	√
Q6Z6A7	280	X	√	X	X
Q6Z6L4	732	X	√	X	X
Q6Z7B0	117	X	√	X	X
Q6Z7B0	167	X	√	X	X
Q6Z7B0	536	X	√	X	X
Q6Z7B0	110	X	√	X	X
Q6Z7B0	591	X	√	X	X
Q6Z7B0	85	X	√	X	X
Q6Z7B0	529	X	√	X	√
Q6Z7L1	137	X	√	X	√
Q6Z7L1	75	X	√	X	X
Q6Z7L1	638	X	√	X	√
Q6Z7L1	105	X	√	X	X
Q6Z7L1	570	X	√	√	√
Q6Z7L1	370	X	√	X	√
Q6Z7L1	540	X	√	X	√
Q6Z7L1	628	X	√	X	√
Q6Z7L1	366	X	√	X	√
Q6Z7L1	95	X	√	X	√
Q6Z7T0	52	X	√	X	X
Q6Z7T0	62	X	√	X	X
Q6Z7V2	161	X	√	X	X
Q6Z7V2	124	X	√	X	X
Q6Z7V2	191	X	√	X	X
Q6ZC70	167	X	√	X	√
Q6ZDX1	235	X	√	X	X
Q6ZDY8	166	X	√	X	√
Q6ZDY8	527	X	√	X	X
Q6ZDY8	523	X	√	X	X
Q6ZDY8	466	X	√	X	X
Q6ZDY8	320	X	√	X	√
Q6ZFJ5	156	X	√	X	√
Q6ZG90	155	X	√	X	√
Q6ZG90	93	X	√	X	√
Q6ZG90	207	X	√	X	X
Q6ZG90	88	X	√	X	√
Q6ZG90	112	X	√	X	√
Q6ZH98	56	X	√	X	X
Q6ZHC0	95	X	√	X	√
Q6ZJS7	306	X	√	X	√
Q6ZJS7	299	X	√	X	X
Q6ZKC0	70	X	√	X	√
Q6ZLB8	365	X	√	X	X
Q75GI3	336	X	√	X	X
Q75GI3	326	X	√	X	X
Q75GI3	163	X	√	X	X
Q75GX9	59	X	√	X	X
Q75GX9	495	X	√	X	X
Q75GX9	218	X	√	X	X
Q75J18	108	X	√	X	X
Q75KH3	41	X	√	X	X
Q75KH3	33	X	√	X	X
Q75KH3	197	X	√	X	X
Q75LL0	110	X	√	X	X
Q75LR5	14	X	√	X	X
Q75M08	311	X	√	√	X
Q7F8R1	340	X	√	X	√
Q7F8R1	401	X	√	X	√
Q7FAH2	196	X	√	X	√
Q7FAH2	271	X	√	X	X
Q7G3Y4	135	X	√	X	√
Q7GCH3	105	X	√	X	X
Q7GD79	137	X	√	X	X
Q7GD79	145	X	√	X	X
Q7X752	81	X	√	X	X
Q7X7V8	479	X	√	X	X
Q7X8U6	225	X	√	X	X
Q7XAL3	365	X	√	X	√
Q7XBA6	84	X	√	X	X
Q7XBA6	77	X	√	X	X
Q7XBA6	60	X	√	X	X
Q7XC31	9	X	√	X	X
Q7XC37	38	X	√	X	X
Q7XDC8	105	X	√	X	X
Q7XDC8	237	X	√	X	X
Q7XDC8	312	X	√	X	X
Q7XEM9	197	X	√	X	X
Q7XEQ3	19	X	√	X	√
Q7XHN4	154	X	√	X	X
Q7XIH2	285	X	√	X	X
Q7XIQ1	14	X	√	√	√
Q7XJB4	168	X	√	X	X
Q7XLG5	410	X	√	X	X
Q7XMA0	428	X	√	X	√
Q7XMJ1	22	X	√	X	X
Q7XMJ1	14	X	√	X	X
Q7XMJ1	64	X	√	X	X
Q7XPL4	150	X	√	X	X
Q7XPL4	219	X	√	X	X
Q7XPL4	230	X	√	X	X
Q7XPL4	84	X	√	X	X
Q7XPL4	166	X	√	X	X
Q7XPL4	237	X	√	X	X
Q7XPL4	206	X	√	X	X
Q7XPL4	217	X	√	X	X
Q7XPL4	195	X	√	X	X
Q7XPL4	201	X	√	X	X
Q7XPR2	376	X	√	X	√
Q7XR98	447	X	√	X	X
Q7XTK1	310	X	√	X	X
Q7XUW5	126	X	√	X	X
Q7XUW5	197	X	√	X	X
Q7XUW5	179	X	√	X	X
Q7XUW5	196	X	√	X	X
Q7XV33	246	X	√	X	X
Q7XVM2	143	X	√	X	X
Q7XVM2	149	X	√	√	X
Q7XVM2	339	X	√	X	√
Q7XVM2	167	X	√	X	X
Q7XVM2	256	X	√	X	X
Q7XVM2	262	X	√	X	X
Q7XVM2	208	X	√	X	√
Q7XXR8	79	X	√	X	X
Q7XXS0	75	X	√	X	X
Q7XXS0	101	X	√	X	√
Q7Y0Y8	517	X	√	X	X
Q84J50	66	X	√	X	X
Q84J50	125	X	√	X	X
Q84Q77	59	X	√	X	X
Q84Q77	127	X	√	X	X
Q84R32	99	X	√	X	X
Q84UR8	139	X	√	X	X
Q84UR8	65	X	√	X	X
Q851Y8	98	X	√	X	X
Q851Y8	354	X	√	X	√
Q851Y8	359	X	√	X	X
Q851Y8	322	X	√	X	√
Q852L2	257	X	√	X	X
Q852L2	434	X	√	X	X
Q8GRK1	170	X	√	X	√
Q8GTB0	346	X	√	X	X
Q8GTB0	350	X	√	X	√
Q8GTB0	117	X	√	X	X
Q8GTB0	114	X	√	X	X
Q8GTB0	550	X	√	X	√
Q8GTB0	608	X	√	X	X
Q8GTB0	279	X	√	X	X
Q8H2J8	73	X	√	X	X
Q8H3I7	22	X	√	X	X
Q8H3I7	40	X	√	X	X
Q8H8B0	12	X	√	X	X
Q8H8T0	122	X	√	X	X
Q8H8U2	101	X	√	X	X
Q8H903	65	X	√	X	X
Q8H903	303	X	√	X	X
Q8H903	308	X	√	X	√
Q8H903	370	X	√	X	X
Q8H903	240	X	√	X	√
Q8H903	243	X	√	X	X
Q8H903	257	X	√	X	X
Q8H903	79	X	√	X	√
Q8H903	82	X	√	X	√
Q8H903	393	X	√	X	X
Q8H903	395	X	√	X	√
Q8H903	98	X	√	X	X
Q8H903	273	X	√	X	√
Q8L4F2	47	X	√	X	X
Q8LQ33	412	X	√	X	X
Q8LQ33	439	X	√	X	X
Q8S2K0	5	X	√	X	X
Q8S7U3	332	X	√	X	X
Q8S7U3	248	X	√	X	X
Q8S7U3	103	X	√	X	X
Q8S7U3	116	X	√	X	X
Q8S7U3	270	X	√	X	X
Q8S7U3	352	X	√	X	X
Q8S7U3	327	X	√	X	X
Q8S7U3	51	X	√	X	X
Q8S7U3	178	X	√	X	X
Q8S7U3	243	X	√	X	X
Q8S7U3	147	X	√	X	X
Q93X08	18	X	√	X	X
Q93X08	323	X	√	X	√
Q93X08	257	X	√	X	X
Q943K7	566	X	√	X	X
Q948T6	180	X	√	X	X
Q948T6	185	X	√	X	X
Q948T6	184	X	√	X	X
Q948T6	118	X	√	X	X
Q94CM9	111	X	√	X	X
Q94CM9	118	X	√	X	X
Q94J20	109	X	√	X	X
Q94JA2	333	X	√	X	X
Q94JF2	151	X	√	X	X
Q94JF2	78	X	√	X	X
Q94JF2	160	X	√	X	X
Q94JF2	173	X	√	X	X
Q94JF2	207	X	√	X	X
Q94JF2	33	X	√	X	X
Q94JF2	201	X	√	X	X
Q94JF2	142	X	√	X	X
Q9ARZ9	33	X	√	X	X
Q9ARZ9	48	X	√	X	X
Q9ARZ9	114	X	√	X	X
Q9ASP4	64	X	√	X	√
Q9ASP4	425	X	√	X	√
Q9ASP4	133	X	√	X	√
Q9ASP4	174	X	√	X	√
Q9ASP4	143	X	√	X	√
Q9ASP4	148	X	√	X	X
Q9ASP4	405	X	√	X	√
Q9ASP4	273	X	√	X	√
Q9ASP4	328	X	√	X	√
Q9AUQ4	8	X	√	X	X
Q9AUV6	301	X	√	X	X
Q9AUV6	132	X	√	X	√
Q9AUW3	19	X	√	X	X
Q9AUW3	42	X	√	X	X
Q9AUW3	12	X	√	X	X
Q9AV77	113	X	√	X	X
Q9AWZ8	285	X	√	X	X
Q9AX20	208	X	√	X	X
Q9AX20	199	X	√	X	X
Q9AYI7	359	X	√	X	X
Q9FP64	177	X	√	X	X
Q9FR35	36	X	√	X	X
Q9FRX7	466	X	√	X	√
Q9FRX7	531	X	√	X	X
Q9FU80	102	X	√	X	√
Q9FUE3	23	X	√	X	X
Q9FUE3	126	X	√	X	X
Q9LDN2	453	X	√	X	X
Q9LWN1	66	X	√	X	X
Q9S827	182	X	√	X	X
Q9SDG5	105	X	√	X	√
Q9SDG5	169	X	√	X	√
Q9SDG5	206	X	√	X	√
Q9SLY8	292	X	√	X	X
Q9SXG0	41	X	√	X	X
Q9SXP2	258	X	√	X	X
Q9SXP2	64	X	√	X	X
Q9SXP2	74	X	√	X	√
Q9SXP2	265	X	√	X	√
Q9SXP2	229	X	√	X	√
C7IWD0	363	X	X	√	√
Q10N21	236	X	X	√	√
P0C512	466	X	X	√	√
Q40677	337	X	X	√	√
Q0DKY4	70	X	X	√	√
P0C512	14	X	X	√	√
Q69V57	132	X	X	√	√
Q7XZW5	134	X	X	√	√
Q2QSR7	309	X	X	√	√
Q7X8A1	176	X	X	√	√
Q2QU06	47	X	X	√	√
Q7XPR2	154	X	X	√	√
P0C512	164	X	X	√	√
Q7XUC9	32	X	X	√	√
Q7XV11	90	X	X	√	√
Q5ZA98	180	X	X	√	√
Q5Z974	428	X	X	√	√
P0C512	21	X	X	√	√
Q7XPR2	205	X	X	√	√
Q2RAD9	80	X	X	√	√
Q5Z6P4	149	X	X	√	√
Q0DF89	292	X	X	√	√
Q5VNW1	289	X	X	√	√
Q5ZA98	185	X	X	√	√
Q5ZA98	81	X	X	√	√
Q7F2G3	86	X	X	√	√
Q75K90	228	X	X	√	√
Q7XPR2	174	X	X	√	√
P0C512	201	X	X	√	√
P0C512	252	X	X	√	√
Q7XPR2	388	X	X	√	√
Q6ER94	197	X	X	√	√
Q0DF89	188	X	X	√	√
Q7F8S5	122	X	X	√	√
Q69K00	160	X	X	√	√
Q7F2G3	148	X	X	√	√
Q7X8A1	234	X	X	√	√
Q0DTF5	147	X	X	√	√
P0C512	146	X	X	√	√
Q5JMR9	114	X	X	√	√
Q2RAD9	24	X	X	√	√
Q7XXS0	137	X	X	√	√
P93431	350	X	X	√	√
Q852M0	26	X	X	√	√
Q0J8G4	246	X	X	√	√
Q8S6F4	11	X	X	√	√
Q7X7H3	126	X	X	√	√
P93431	293	X	X	√	√
P0C512	334	X	X	√	√
Q943W1	161	X	X	√	√
Q7XPR2	371	X	X	√	√
Q84PB4	194	X	X	√	√
Q6ZI53	372	X	X	√	√
Q5SNJ4	290	X	X	√	√
P0C512	175	X	X	√	√
A3C6G9	153	X	X	√	√
Q10D68	506	X	X	√	√
P0C512	305	X	X	√	√
Q6ER94	176	X	X	√	√
Q0D5P8	200	X	X	√	√
Q8GTK4	211	X	X	√	√
Q69V57	17	X	X	√	√
Q7XRT0	366	X	X	√	√
A3BLC3	200	X	X	√	√
Q10HD0	40	X	X	√	√
Q7F2G3	245	X	X	√	√
Q7EYM8	127	X	X	√	√
P93431	308	X	X	√	√
Q7DNB0	114	X	X	√	√
Q0DTF5	141	X	X	√	√
Q69RJ0	1606	X	X	√	√
Q8H3I7	16	X	X	√	√
Q0DTF5	139	X	X	√	√
Q6YU90	22	X	X	√	√
Q9AUQ4	543	X	X	√	√
P0C512	463	X	X	√	√
Q10S82	401	X	X	√	√
Q84PB4	142	X	X	√	√
Q5Z6P4	135	X	X	√	√
Q2RAD9	57	X	X	√	√
Q6H6C7	78	X	X	√	√
A0EQG6	440	X	X	√	X
A1YQJ3	205	X	X	√	X
A1YQJ3	290	X	X	√	X
A1YQJ3	417	X	X	√	X
A2ZPY0	1386	X	X	√	X
A2ZQ33	281	X	X	√	X
A2ZQE5	156	X	X	√	X
A2ZVA8	158	X	X	√	X
A2ZVC0	190	X	X	√	X
A2ZX46	556	X	X	√	X
A2ZZ01	303	X	X	√	X
A2ZZ01	374	X	X	√	X
A3A0I1	185	X	X	√	X
A3A0I1	49	X	X	√	X
A3A1E1	82	X	X	√	X
A3A3K9	147	X	X	√	X
A3A3K9	33	X	X	√	X
A3A7Y3	118	X	X	√	X
A3A7Y3	214	X	X	√	X
A3A7Y3	245	X	X	√	X
A3A7Y3	255	X	X	√	X
A3A908	107	X	X	√	X
A3A9C6	222	X	X	√	X
A3A9C6	226	X	X	√	X
A3A9C6	234	X	X	√	X
A3A9Z4	43	X	X	√	X
A3ABR0	166	X	X	√	X
A3ABR0	218	X	X	√	X
A3ABR1	1388	X	X	√	X
A3ABR1	1411	X	X	√	X
A3ABR1	1417	X	X	√	X
A3AC84	171	X	X	√	X
A3AES9	132	X	X	√	X
A3AGM3	94	X	X	√	X
A3AHB5	110	X	X	√	X
A3AHB5	382	X	X	√	X
A3ALU8	173	X	X	√	X
A3ATE4	566	X	X	√	X
A3ATE4	928	X	X	√	X
A3AV14	105	X	X	√	X
A3AV14	244	X	X	√	X
A3AWX6	134	X	X	√	X
A3AWX6	99	X	X	√	X
A3BDI4	526	X	X	√	X
A3BDI4	760	X	X	√	X
A3BDI4	835	X	X	√	X
A3BDS5	203	X	X	√	X
A3BF94	748	X	X	√	X
A3BFA0	62	X	X	√	X
A3BKF2	144	X	X	√	X
A3BKU8	127	X	X	√	X
A3BKU8	132	X	X	√	X
A3BKU8	154	X	X	√	X
A3BKU8	196	X	X	√	X
A3BKU8	202	X	X	√	X
A3BKU8	211	X	X	√	X
A3BL40	220	X	X	√	X
A3BM51	47	X	X	√	X
A3C0Z2	101	X	X	√	X
A3C0Z2	135	X	X	√	X
A3C0Z2	138	X	X	√	X
A3C0Z2	183	X	X	√	X
A3C462	227	X	X	√	X
A3C4P3	19	X	X	√	X
A3C4P3	59	X	X	√	X
A3C4S4	187	X	X	√	X
A3C4S4	261	X	X	√	X
A3C4S4	29	X	X	√	X
A3C6D7	193	X	X	√	X
A3C6G9	156	X	X	√	X
A3C776	120	X	X	√	X
A3C8H1	131	X	X	√	X
A3CB05	176	X	X	√	X
A3CJH1	231	X	X	√	X
B0FFP0	12	X	X	√	X
B0FFP0	142	X	X	√	X
B0FFP0	154	X	X	√	X
B0FFP0	159	X	X	√	X
B0FFP0	169	X	X	√	X
B0FFP0	32	X	X	√	X
B1NEV7	43	X	X	√	X
B5BQV2	102	X	X	√	X
B5BQV2	162	X	X	√	X
B7E2W9	96	X	X	√	X
B7E390	134	X	X	√	X
B7E3A0	15	X	X	√	X
B7E3A0	17	X	X	√	X
B7E3A0	82	X	X	√	X
B7E588	313	X	X	√	X
B7E588	411	X	X	√	X
B7E588	420	X	X	√	X
B7E5F1	16	X	X	√	X
B7E5F1	169	X	X	√	X
B7E5F1	175	X	X	√	X
B7E5F1	78	X	X	√	X
B7E6P6	114	X	X	√	X
B7E6P6	122	X	X	√	X
B7E6P6	182	X	X	√	X
B7E6Z4	223	X	X	√	X
B7E6Z4	229	X	X	√	X
B7E6Z4	236	X	X	√	X
B7E6Z4	52	X	X	√	X
B7E7X1	156	X	X	√	X
B7EA73	626	X	X	√	X
B7EAG8	302	X	X	√	X
B7EHG8	58	X	X	√	X
B7EK56	117	X	X	√	X
B7ENR4	154	X	X	√	X
B7ENR4	174	X	X	√	X
B7ENR4	205	X	X	√	X
B7ENR4	376	X	X	√	X
B7ENR4	388	X	X	√	X
B7ERR5	181	X	X	√	X
B7ERZ5	415	X	X	√	X
B7ETL1	12	X	X	√	X
B7EX80	187	X	X	√	X
B7EX80	261	X	X	√	X
B7F5J5	40	X	X	√	X
B7FA07	330	X	X	√	X
B7FAE9	182	X	X	√	X
B7FAE9	202	X	X	√	X
B7FAE9	207	X	X	√	X
B7FAE9	83	X	X	√	X
B9A1G6	43	X	X	√	X
B9A1G6	46	X	X	√	X
B9A1G8	43	X	X	√	X
B9A1G8	46	X	X	√	X
B9EUL1	244	X	X	√	X
B9EW51	138	X	X	√	X
B9EXG6	141	X	X	√	X
B9EXG6	56	X	X	√	X
B9EYN3	104	X	X	√	X
B9F1I6	376	X	X	√	X
B9F342	290	X	X	√	X
B9F3C2	47	X	X	√	X
B9F4H0	48	X	X	√	X
B9F4H0	53	X	X	√	X
B9F4R1	348	X	X	√	X
B9F5S9	229	X	X	√	X
B9F6I7	51	X	X	√	X
B9F7C4	354	X	X	√	X
B9F7T1	379	X	X	√	X
B9F813	243	X	X	√	X
B9F813	257	X	X	√	X
B9F813	284	X	X	√	X
B9FAY8	354	X	X	√	X
B9FAY8	748	X	X	√	X
B9FAY8	772	X	X	√	X
B9FAY8	812	X	X	√	X
B9FBW1	17	X	X	√	X
B9FCF5	226	X	X	√	X
B9FCM4	265	X	X	√	X
B9FCM4	267	X	X	√	X
B9FFT3	448	X	X	√	X
B9FI18	421	X	X	√	X
B9FK56	177	X	X	√	X
B9FK56	297	X	X	√	X
B9FK56	299	X	X	√	X
B9FK56	375	X	X	√	X
B9FK56	92	X	X	√	X
B9FKA7	198	X	X	√	X
B9FM57	149	X	X	√	X
B9FM57	152	X	X	√	X
B9FPJ4	746	X	X	√	X
B9FPV8	991	X	X	√	X
B9FQV4	661	X	X	√	X
B9FSC5	93	X	X	√	X
B9FUN5	1319	X	X	√	X
B9FUN5	1622	X	X	√	X
B9FUN5	309	X	X	√	X
B9FUN5	830	X	X	√	X
B9FUN5	921	X	X	√	X
B9FWE4	324	X	X	√	X
B9FY06	200	X	X	√	X
B9FY06	250	X	X	√	X
B9FZG6	98	X	X	√	X
B9FZT1	129	X	X	√	X
B9FZT1	244	X	X	√	X
B9FZZ5	149	X	X	√	X
B9G0B4	210	X	X	√	X
B9G2N4	129	X	X	√	X
B9G3A0	313	X	X	√	X
B9GCG4	727	X	X	√	X
C6F1P3	78	X	X	√	X
C7IWI9	131	X	X	√	X
C7J3N7	33	X	X	√	X
C7J8J3	94	X	X	√	X
C7J8J3	97	X	X	√	X
D0TZK6	753	X	X	√	X
E0X6U7	198	X	X	√	X
E0X6U7	416	X	X	√	X
E0X6U7	419	X	X	√	X
E0X6U7	483	X	X	√	X
E0X6U7	485	X	X	√	X
E0X6U7	588	X	X	√	X
E0X6V4	113	X	X	√	X
E0X6V4	4	X	X	√	X
E9KIN7	27	X	X	√	X
E9KIN7	73	X	X	√	X
F4MG95	88	X	X	√	X
H2KW47	51	X	X	√	X
H2KW82	158	X	X	√	X
H2KW98	138	X	X	√	X
H2KW98	162	X	X	√	X
H2KW98	172	X	X	√	X
H2KW98	293	X	X	√	X
H2KW98	308	X	X	√	X
H2KW98	350	X	X	√	X
H2KW98	383	X	X	√	X
H2KW98	393	X	X	√	X
H2KW98	63	X	X	√	X
H2KWJ3	197	X	X	√	X
H2KWU8	111	X	X	√	X
H2KWU8	18	X	X	√	X
H2KWU8	273	X	X	√	X
H2KWU8	28	X	X	√	X
H2KWU8	36	X	X	√	X
H2KWU8	47	X	X	√	X
H2KX45	1132	X	X	√	X
H2KX53	626	X	X	√	X
H2KX66	100	X	X	√	X
H2KX66	109	X	X	√	X
I3RVL9	197	X	X	√	X
O22386	149	X	X	√	X
O64422	403	X	X	√	X
O64937	161	X	X	√	X
O64937	243	X	X	√	X
O82451	139	X	X	√	X
P0C030	6	X	X	√	X
P0C1G8	198	X	X	√	X
P0C2Z0	133	X	X	√	X
P0C2Z0	87	X	X	√	X
P0C2Z3	117	X	X	√	X
P0C2Z6	11	X	X	√	X
P0C2Z6	114	X	X	√	X
P0C2Z6	491	X	X	√	X
P0C319	5	X	X	√	X
P0C358	169	X	X	√	X
P0C361	35	X	X	√	X
P0C361	37	X	X	√	X
P0C361	6	X	X	√	X
P0C367	457	X	X	√	X
P0C389	174	X	X	√	X
P0C389	180	X	X	√	X
P0C422	24	X	X	√	X
P0C446	34	X	X	√	X
P0C451	12	X	X	√	X
P0C512	177	X	X	√	X
P0C512	227	X	X	√	X
P0C512	236	X	X	√	X
P0C512	316	X	X	√	X
P0C512	450	X	X	√	X
P0C512	474	X	X	√	X
P0C5D5	125	X	X	√	X
P0C5D5	152	X	X	√	X
P0C5D5	164	X	X	√	X
P0C5D5	205	X	X	√	X
P12085	225	X	X	√	X
P12085	50	X	X	√	X
P14655	311	X	X	√	X
P14655	382	X	X	√	X
P14656	267	X	X	√	X
P14717	606	X	X	√	X
P17784	132	X	X	√	X
P17784	225	X	X	√	X
P17784	7	X	X	√	X
P17784	9	X	X	√	X
P25776	313	X	X	√	X
P25777	327	X	X	√	X
P30298	622	X	X	√	X
P31924	243	X	X	√	X
P31924	381	X	X	√	X
P31924	571	X	X	√	X
P31924	630	X	X	√	X
P31924	631	X	X	√	X
P31924	759	X	X	√	X
P31924	797	X	X	√	X
P35681	101	X	X	√	X
P35681	106	X	X	√	X
P35681	119	X	X	√	X
P35681	124	X	X	√	X
P35681	84	X	X	√	X
P35681	85	X	X	√	X
P35684	152	X	X	√	X
P35684	359	X	X	√	X
P35684	368	X	X	√	X
P35685	221	X	X	√	X
P40392	58	X	X	√	X
P40978	19	X	X	√	X
P41344	188	X	X	√	X
P41344	231	X	X	√	X
P41344	236	X	X	√	X
P41344	292	X	X	√	X
P41344	303	X	X	√	X
P41344	311	X	X	√	X
P41344	327	X	X	√	X
P41344	70	X	X	√	X
P41345	256	X	X	√	X
P42862	307	X	X	√	X
P42862	64	X	X	√	X
P48494	113	X	X	√	X
P48494	4	X	X	√	X
P48642	116	X	X	√	X
P48642	166	X	X	√	X
P49027	281	X	X	√	X
P49100	16	X	X	√	X
P49397	222	X	X	√	X
P49397	62	X	X	√	X
P52428	169	X	X	√	X
P93431	138	X	X	√	X
P93431	162	X	X	√	X
P93431	172	X	X	√	X
P93431	383	X	X	√	X
P93431	393	X	X	√	X
P93431	63	X	X	√	X
P93438	218	X	X	√	X
P93438	69	X	X	√	X
Q01859	176	X	X	√	X
Q06396	36	X	X	√	X
Q06967	142	X	X	√	X
Q06967	36	X	X	√	X
Q07661	28	X	X	√	X
Q0D3Z9	253	X	X	√	X
Q0D5J7	117	X	X	√	X
Q0D5J7	131	X	X	√	X
Q0D5J7	61	X	X	√	X
Q0D5P8	131	X	X	√	X
Q0D5P8	136	X	X	√	X
Q0D5P8	137	X	X	√	X
Q0D5P8	158	X	X	√	X
Q0D5P8	173	X	X	√	X
Q0D5P8	206	X	X	√	X
Q0D5P8	215	X	X	√	X
Q0D6L9	93	X	X	√	X
Q0D7H6	360	X	X	√	X
Q0D7H6	362	X	X	√	X
Q0D8H0	167	X	X	√	X
Q0D8L0	84	X	X	√	X
Q0D9C4	5	X	X	√	X
Q0DC43	36	X	X	√	X
Q0DD43	307	X	X	√	X
Q0DD43	64	X	X	√	X
Q0DD43	67	X	X	√	X
Q0DD57	68	X	X	√	X
Q0DD57	71	X	X	√	X
Q0DE92	22	X	X	√	X
Q0DE92	26	X	X	√	X
Q0DEU8	254	X	X	√	X
Q0DEU8	328	X	X	√	X
Q0DEU8	335	X	X	√	X
Q0DEU8	412	X	X	√	X
Q0DEU8	637	X	X	√	X
Q0DEU8	650	X	X	√	X
Q0DF89	231	X	X	√	X
Q0DF89	236	X	X	√	X
Q0DF89	261	X	X	√	X
Q0DF89	266	X	X	√	X
Q0DF89	303	X	X	√	X
Q0DF89	311	X	X	√	X
Q0DF89	312	X	X	√	X
Q0DF89	327	X	X	√	X
Q0DF89	70	X	X	√	X
Q0DFC9	87	X	X	√	X
Q0DG05	96	X	X	√	X
Q0DH04	257	X	X	√	X
Q0DH67	36	X	X	√	X
Q0DH67	38	X	X	√	X
Q0DK10	158	X	X	√	X
Q0DK10	163	X	X	√	X
Q0DKY4	219	X	X	√	X
Q0DPW7	106	X	X	√	X
Q0DQN8	56	X	X	√	X
Q0DWI9	116	X	X	√	X
Q0DWI9	166	X	X	√	X
Q0DX85	264	X	X	√	X
Q0DX85	283	X	X	√	X
Q0DXS9	267	X	X	√	X
Q0DXS9	272	X	X	√	X
Q0DXV3	27	X	X	√	X
Q0DY33	178	X	X	√	X
Q0DYW1	63	X	X	√	X
Q0DZE3	606	X	X	√	X
Q0DZE5	77	X	X	√	X
Q0E032	103	X	X	√	X
Q0E040	37	X	X	√	X
Q0E0G3	195	X	X	√	X
Q0E0G3	294	X	X	√	X
Q0E0G3	322	X	X	√	X
Q0E0G3	332	X	X	√	X
Q0E2Q6	354	X	X	√	X
Q0E3P3	14	X	X	√	X
Q0E4K1	429	X	X	√	X
Q0E4K1	50	X	X	√	X
Q0ILV0	104	X	X	√	X
Q0ILV0	113	X	X	√	X
Q0IMS5	104	X	X	√	X
Q0IMS5	121	X	X	√	X
Q0IMZ6	452	X	X	√	X
Q0INR5	222	X	X	√	X
Q0INR5	62	X	X	√	X
Q0INY7	117	X	X	√	X
Q0INY7	131	X	X	√	X
Q0INY7	58	X	X	√	X
Q0INY7	84	X	X	√	X
Q0INY7	93	X	X	√	X
Q0IPF7	175	X	X	√	X
Q0IPF7	177	X	X	√	X
Q0IPU6	359	X	X	√	X
Q0IPU6	368	X	X	√	X
Q0IQF7	80	X	X	√	X
Q0IR97	101	X	X	√	X
Q0IR97	106	X	X	√	X
Q0IR97	111	X	X	√	X
Q0IR97	124	X	X	√	X
Q0IR97	126	X	X	√	X
Q0IR97	85	X	X	√	X
Q0IRV4	179	X	X	√	X
Q0IRW9	180	X	X	√	X
Q0IRW9	254	X	X	√	X
Q0ISV6	226	X	X	√	X
Q0ISV7	476	X	X	√	X
Q0ITK1	60	X	X	√	X
Q0J0R0	97	X	X	√	X
Q0J0Z5	561	X	X	√	X
Q0J3W2	206	X	X	√	X
Q0J4P2	198	X	X	√	X
Q0J5J5	11	X	X	√	X
Q0J5J5	124	X	X	√	X
Q0J5J5	126	X	X	√	X
Q0J5J5	31	X	X	√	X
Q0J5J5	84	X	X	√	X
Q0J6U8	217	X	X	√	X
Q0J709	247	X	X	√	X
Q0J7H9	175	X	X	√	X
Q0J8A4	196	X	X	√	X
Q0J8G4	111	X	X	√	X
Q0J8G4	170	X	X	√	X
Q0J8G4	253	X	X	√	X
Q0J8G4	296	X	X	√	X
Q0J8G4	302	X	X	√	X
Q0J8M2	134	X	X	√	X
Q0J8V1	153	X	X	√	X
Q0J9E0	233	X	X	√	X
Q0J9E0	311	X	X	√	X
Q0J9E0	323	X	X	√	X
Q0J9E0	324	X	X	√	X
Q0J9E0	382	X	X	√	X
Q0J9F5	449	X	X	√	X
Q0JA68	44	X	X	√	X
Q0JA68	57	X	X	√	X
Q0JA68	58	X	X	√	X
Q0JAA9	209	X	X	√	X
Q0JAF4	262	X	X	√	X
Q0JB49	135	X	X	√	X
Q0JBB6	26	X	X	√	X
Q0JBV4	181	X	X	√	X
Q0JCD0	391	X	X	√	X
Q0JCT1	10	X	X	√	X
Q0JCT1	15	X	X	√	X
Q0JCT1	19	X	X	√	X
Q0JCT1	24	X	X	√	X
Q0JCT1	57	X	X	√	X
Q0JCT1	80	X	X	√	X
Q0JCX3	149	X	X	√	X
Q0JCX3	152	X	X	√	X
Q0JCX3	93	X	X	√	X
Q0JD29	228	X	X	√	X
Q0JDN5	601	X	X	√	X
Q0JE83	350	X	X	√	X
Q0JGY1	188	X	X	√	X
Q0JGY1	49	X	X	√	X
Q0JGZ1	138	X	X	√	X
Q0JJ25	141	X	X	√	X
Q0JK76	123	X	X	√	X
Q0JKY8	157	X	X	√	X
Q0JKY8	237	X	X	√	X
Q0JKY8	248	X	X	√	X
Q0JKY8	254	X	X	√	X
Q0JKY8	95	X	X	√	X
Q0JLX8	58	X	X	√	X
Q0JM17	144	X	X	√	X
Q0JM17	59	X	X	√	X
Q0JM76	113	X	X	√	X
Q0JMH0	305	X	X	√	X
Q0JNL7	22	X	X	√	X
Q0JNL7	95	X	X	√	X
Q0JNS6	22	X	X	√	X
Q0JNS6	95	X	X	√	X
Q0JPA6	31	X	X	√	X
Q0JPA6	35	X	X	√	X
Q0JQ96	265	X	X	√	X
Q0JQ96	269	X	X	√	X
Q0JQ96	285	X	X	√	X
Q0PVB0	401	X	X	√	X
Q108V3	63	X	X	√	X
Q10BJ6	6	X	X	√	X
Q10CF4	256	X	X	√	X
Q10CF5	256	X	X	√	X
Q10CJ2	50	X	X	√	X
Q10D30	13	X	X	√	X
Q10D30	18	X	X	√	X
Q10D30	4	X	X	√	X
Q10D30	7	X	X	√	X
Q10D68	497	X	X	√	X
Q10DN0	25	X	X	√	X
Q10DV7	70	X	X	√	X
Q10E23	129	X	X	√	X
Q10E23	142	X	X	√	X
Q10E23	16	X	X	√	X
Q10E23	33	X	X	√	X
Q10EJ0	321	X	X	√	X
Q10I42	152	X	X	√	X
Q10IJ6	198	X	X	√	X
Q10KF0	171	X	X	√	X
Q10LP5	755	X	X	√	X
Q10LR6	92	X	X	√	X
Q10LV7	106	X	X	√	X
Q10LX5	70	X	X	√	X
Q10LX6	70	X	X	√	X
Q10LY7	93	X	X	√	X
Q10M12	128	X	X	√	X
Q10MS4	152	X	X	√	X
Q10MT7	158	X	X	√	X
Q10MT8	167	X	X	√	X
Q10N21	223	X	X	√	X
Q10N21	229	X	X	√	X
Q10N21	52	X	X	√	X
Q10NK0	403	X	X	√	X
Q10NT4	6	X	X	√	X
Q10Q43	47	X	X	√	X
Q10Q43	90	X	X	√	X
Q10QU8	61	X	X	√	X
Q10QU8	93	X	X	√	X
Q10QZ4	163	X	X	√	X
Q10QZ4	166	X	X	√	X
Q10QZ4	245	X	X	√	X
Q10QZ5	161	X	X	√	X
Q10R45	403	X	X	√	X
Q10S82	125	X	X	√	X
Q10S82	223	X	X	√	X
Q10S82	429	X	X	√	X
Q10S82	481	X	X	√	X
Q10S82	5	X	X	√	X
Q10S82	50	X	X	√	X
Q10SA2	60	X	X	√	X
Q10SM7	164	X	X	√	X
Q10T66	111	X	X	√	X
Q10T66	131	X	X	√	X
Q2QLI3	238	X	X	√	X
Q2QLX5	399	X	X	√	X
Q2QLY5	111	X	X	√	X
Q2QLY5	18	X	X	√	X
Q2QLY5	28	X	X	√	X
Q2QLY5	36	X	X	√	X
Q2QLY5	47	X	X	√	X
Q2QM23	104	X	X	√	X
Q2QM55	249	X	X	√	X
Q2QND5	78	X	X	√	X
Q2QPR0	575	X	X	√	X
Q2QQ48	50	X	X	√	X
Q2QQF7	271	X	X	√	X
Q2QS13	307	X	X	√	X
Q2QSR7	106	X	X	√	X
Q2QSR7	311	X	X	√	X
Q2QTK0	11	X	X	√	X
Q2QTK0	37	X	X	√	X
Q2QTK0	46	X	X	√	X
Q2QTK0	70	X	X	√	X
Q2QTK0	84	X	X	√	X
Q2QU06	399	X	X	√	X
Q2QU06	406	X	X	√	X
Q2QU60	81	X	X	√	X
Q2QU60	82	X	X	√	X
Q2QV45	188	X	X	√	X
Q2QVC1	243	X	X	√	X
Q2QVG9	452	X	X	√	X
Q2QWN3	138	X	X	√	X
Q2QX01	202	X	X	√	X
Q2QYL0	79	X	X	√	X
Q2QYL3	82	X	X	√	X
Q2QZ41	104	X	X	√	X
Q2QZ41	252	X	X	√	X
Q2QZ41	518	X	X	√	X
Q2QZ41	530	X	X	√	X
Q2QZ41	74	X	X	√	X
Q2R1J7	12	X	X	√	X
Q2R1J7	153	X	X	√	X
Q2R1J8	156	X	X	√	X
Q2R1S1	210	X	X	√	X
Q2R1U2	169	X	X	√	X
Q2R3A1	280	X	X	√	X
Q2R3A1	48	X	X	√	X
Q2R3B6	82	X	X	√	X
Q2R3E0	158	X	X	√	X
Q2R3H6	73	X	X	√	X
Q2R3H7	37	X	X	√	X
Q2R4Y1	65	X	X	√	X
Q2R4Y7	112	X	X	√	X
Q2R4Y8	202	X	X	√	X
Q2R4Y8	406	X	X	√	X
Q2R4Y8	411	X	X	√	X
Q2RA00	171	X	X	√	X
Q2RA00	188	X	X	√	X
Q2RA00	278	X	X	√	X
Q2RA00	333	X	X	√	X
Q2RA00	363	X	X	√	X
Q2RA00	374	X	X	√	X
Q2RAD9	10	X	X	√	X
Q2RAD9	15	X	X	√	X
Q2RAD9	19	X	X	√	X
Q2RBD1	79	X	X	√	X
Q2RBM2	142	X	X	√	X
Q336T5	159	X	X	√	X
Q339G9	13	X	X	√	X
Q339G9	31	X	X	√	X
Q40648	98	X	X	√	X
Q40665	35	X	X	√	X
Q40677	192	X	X	√	X
Q40677	282	X	X	√	X
Q40677	367	X	X	√	X
Q40677	378	X	X	√	X
Q42971	290	X	X	√	X
Q53JF7	133	X	X	√	X
Q53JF7	5	X	X	√	X
Q53JF7	80	X	X	√	X
Q53JG0	152	X	X	√	X
Q53JG0	359	X	X	√	X
Q53JL8	4	X	X	√	X
Q53JL8	6	X	X	√	X
Q53LU9	993	X	X	√	X
Q53M52	60	X	X	√	X
Q53MR5	11	X	X	√	X
Q53N81	112	X	X	√	X
Q53N82	112	X	X	√	X
Q53NM9	104	X	X	√	X
Q53NM9	74	X	X	√	X
Q53QG2	57	X	X	√	X
Q56US1	63	X	X	√	X
Q5JJU6	966	X	X	√	X
Q5JK10	273	X	X	√	X
Q5JK10	277	X	X	√	X
Q5JK84	59	X	X	√	X
Q5JKU5	291	X	X	√	X
Q5JMR9	119	X	X	√	X
Q5JMR9	139	X	X	√	X
Q5JMS4	247	X	X	√	X
Q5JMS4	279	X	X	√	X
Q5JMS4	60	X	X	√	X
Q5JNA0	80	X	X	√	X
Q5JNC1	586	X	X	√	X
Q5JNC1	589	X	X	√	X
Q5KQH5	304	X	X	√	X
Q5KQH5	418	X	X	√	X
Q5N8C7	27	X	X	√	X
Q5N9A0	5	X	X	√	X
Q5NAI9	329	X	X	√	X
Q5NAM3	261	X	X	√	X
Q5NAY1	128	X	X	√	X
Q5NAY1	139	X	X	√	X
Q5QLH2	612	X	X	√	X
Q5QLP0	113	X	X	√	X
Q5QLP0	331	X	X	√	X
Q5QLP0	398	X	X	√	X
Q5QLP0	503	X	X	√	X
Q5SMW6	189	X	X	√	X
Q5SMW6	209	X	X	√	X
Q5TKJ2	261	X	X	√	X
Q5TKP2	22	X	X	√	X
Q5U1S3	235	X	X	√	X
Q5U1S3	267	X	X	√	X
Q5U1S3	47	X	X	√	X
Q5U1S8	208	X	X	√	X
Q5VMA1	243	X	X	√	X
Q5VMA1	60	X	X	√	X
Q5VND6	78	X	X	√	X
Q5VND6	89	X	X	√	X
Q5VNW1	209	X	X	√	X
Q5VNW1	283	X	X	√	X
Q5VNW1	290	X	X	√	X
Q5VNW1	592	X	X	√	X
Q5VR00	204	X	X	√	X
Q5VR00	224	X	X	√	X
[truncated: 902 more rows]
